# Supplementary material for: Unleashing phosphorus mononitride
Source: Nat Commun. 2025 Jul 1;16:5596. doi: 10.1038/s41467-025-60669-6 (PMC12215955; doi:10.1038/s41467-025-60669-6)
Supplement: Supplementary file 3 — Supplementary Data 1 [file 41467_2025_60669_MOESM3_ESM.xlsx]

## Sheet: Ark1
	0.99	0.997827	1.00565	1.01348	1.02131	1.02914	1.03696	1.04479	1.05262	1.06044	1.06827	1.0761	1.08393	1.09175	1.09958	1.10741	1.11523	1.12306	1.13089	1.13872	1.14654	1.15437	1.1622	1.17002	1.17785	1.18568	1.19351	1.20133	1.20916	1.21699	1.22481	1.23264	1.24047	1.2483	1.25612	1.26395	1.27178	1.2796	1.28743	1.29526	1.30309	1.31091	1.31874	1.32657	1.33439	1.34222	1.35005	1.35788	1.3657
940	12.7148	20.9281	11.3469	7.4883	15.9193	16.7606	11.0547	14.9733	6.57528	12.2547	15.5428	10.6905	12.9563	14.6712	13.6064	5.8854	6.15624	11.2278	4.02915	2.93578	26.5592	27.7503	20.448	5.0053	6.54167	5.50374	12.8698	25.4077	25.8847	12.2841	12.0277	10.8493	9.32126	7.25401	14.9178	2.00448	8.83079	4.54816	4.2444	5.222	4.05579	11.0299	12.0082	17.6074	4.37368	4.66666	23.6703	14.3044	12.9853
940.039	6.7714	17.8055	11.9954	13.859	15.3145	12.9753	13.6508	13.4161	3.96579	10.8194	10.3842	6.14829	16.2152	15.5326	10.9525	1.94274	7.19859	11.8254	6.47713	2.33777	24.4865	26.4524	21.9471	8.55919	5.30928	6.58471	13.451	24.0048	25.9229	15.9899	15.0793	13.7076	9.52306	12.1076	14.7701	6.0425	7.11418	4.47514	8.0598	5.52177	2.02382	6.66624	5.56933	11.2967	3.68861	3.20339	20.7193	14.7852	12.8239
940.078	1.37305	14.6829	12.644	20.2297	15.5302	10.8308	15.1396	12.4096	2.17671	10.4742	5.22552	0.516094	18.929	16.3939	10.4178	2.23841	7.33066	10.7705	9.47591	4.49381	21.3179	24.6154	23.8172	13.3944	9.04577	8.94702	14.1279	21.512	24.8712	18.6057	18.1309	17.656	10.2699	16.9613	15.4487	11.733	13.8916	3.45705	12.5043	8.02478	2.66182	5.43924	4.93717	9.0561	6.96647	1.18932	18.0379	16.3561	12.6624
940.117	1.99392	12.703	12.1591	24.2084	15.1784	10.9607	15.5255	11.3151	4.27835	9.83482	3.65023	5.21754	18.7744	17.3434	10.8451	5.089	6.4807	8.14781	10.2161	7.38809	18.2094	22.8124	25.491	17.0607	12.8393	10.7429	12.8768	17.956	23.1427	19.4468	19.5248	20.7043	11.7224	19.7865	15.0866	17.5328	23.3379	4.5074	15.6333	11.7715	5.80945	9.4721	9.66634	11.0694	10.3853	1.85935	15.4226	17.8769	11.7393
940.156	4.81802	12.9263	11.6742	25.9838	14.0003	11.6414	14.2591	10.7714	6.37999	8.64467	5.10438	12.1222	17.2485	17.7537	10.4579	6.84957	5.08573	5.52512	10.4114	9.19235	14.5559	21.0094	26.6197	19.6369	15.5429	11.4489	11.0807	14.4	20.8691	19.1979	19.8287	22.6627	12.0849	21.5218	13.9099	22.7933	31.4072	7.74938	17.3854	14.9789	9.23248	14.595	15.2159	13.6336	13.2533	5.28342	14.1843	19.3977	10.8162
940.195	4.64239	14.8217	11.0492	24.3228	12.3306	11.9141	12.0799	10.0193	5.87109	6.15251	7.74784	17.2082	14.2548	17.2386	9.46204	7.59947	3.52914	4.6306	9.55029	10.3157	12.591	18.7393	26.8918	20.2247	16.4016	10.7346	8.44332	10.5817	18.0542	17.3864	18.3115	22.9241	12.0934	20.8164	12.5794	25.734	36.5863	11.4795	16.2507	16.8445	13.7314	18.7587	17.831	14.7001	14.9445	8.80823	14.5445	18.982	10.9721
940.235	2.81434	17.2679	9.59807	20.4587	9.55939	12.1868	9.90084	9.26727	5.36219	3.66035	9.8463	21.2041	10.7161	16.7234	8.4662	8.34938	3.34957	6.49013	7.59337	10.8999	10.3565	16.4692	26.6189	19.7226	16.1702	8.93035	5.80596	7.85338	15.2393	14.4848	15.7042	22.0954	10.7364	18.4702	11.53	26.4714	38.191	14.6704	13.7449	16.5069	16.5837	21.8323	18.7994	13.5633	15.5341	12.333	14.3596	17.4762	10.8526
940.274	1.44213	18.7508	8.59055	15.4764	7.7246	11.9921	8.60261	8.51221	3.13333	4.41053	11.8846	23.0462	7.50371	15.0227	9.70747	9.83943	3.99023	7.02354	5.08661	11.7336	8.05635	15.4881	24.6442	18.2385	15.4761	6.79977	4.00818	6.38839	11.785	12.0098	13.0149	20.676	9.68808	14.3344	11.2447	24.627	36.6612	17.6558	10.2863	14.8636	19.2273	23.1242	17.5224	10.819	15.4098	15.571	12.902	14.1061	10.1977
940.313	5.60699	18.5698	6.47561	9.94325	7.26682	10.6957	8.68141	7.20635	2.47282	8.84823	14.3896	22.1343	4.84213	12.7712	11.775	13.5327	5.4571	7.00615	4.77727	13.1065	6.57084	15.597	22.6694	15.6644	15.3386	6.87243	3.31201	4.9234	8.33072	9.53479	10.4096	19.4247	11.675	8.72597	11.3246	20.5794	31.0003	18.9888	5.45654	12.1303	20.2242	22.2128	15.1437	8.07461	15.2856	18.809	10.8994	9.64586	9.54286
940.352	9.67383	17.5745	6.43853	5.66939	7.62729	7.82551	10.5241	7.47101	4.78052	13.9411	16.6131	18.543	1.22407	10.8629	13.5482	16.7843	6.30197	5.44431	6.32855	15.0778	4.43234	16.4947	18.4749	13.4164	15.752	11.4316	2.20093	4.36036	5.67891	6.99745	7.63903	19.3896	15.955	2.98561	13.3275	16.0799	22.7798	18.7186	3.42702	7.57607	19.6745	19.287	11.8153	5.16973	15.0883	21.3194	8.91636	4.6537	8.34843
940.391	13.4711	16.5792	7.50306	3.59877	9.08938	4.95534	13.4683	9.93891	8.18983	19.034	18.0046	13.2877	3.9751	10.0446	13.3936	19.4966	6.87722	3.88248	7.87983	17.049	2.29383	17.3925	14.8255	12.2584	16.7105	15.9909	1.63486	4.88735	4.11712	5.55013	5.68892	19.9052	21.4439	3.51866	16.5393	12.1312	14.1882	17.1555	6.65338	4.48294	16.8259	14.7088	8.76221	4.46808	15.4477	22.7397	6.93331	0.751569	7.97441
940.43	15.5027	14.2139	9.41102	3.5848	11.2117	1.32581	17.404	12.5573	8.66378	22.5585	18.5508	7.14487	10.7722	10.599	12.365	20.6016	6.44227	3.39183	10.5308	17.6698	0.894118	17.6598	11.6892	13.2242	17.6239	20.5394	1.89219	7.50957	5.43992	5.5735	2.85936	20.902	26.0025	8.39513	20.3838	10.9808	5.4401	13.8639	10.2918	7.09076	12.7708	9.93359	7.51655	4.80092	16.4117	23.5929	5.2147	6.3902	9.72943
940.469	15.8819	12.3995	11.0494	2.48081	14.9082	1.93461	20.986	14.6364	7.7665	23.8798	19.097	3.20533	18.671	11.1534	10.7915	20.6167	5.4623	2.90117	12.9064	17.7399	1.14683	17.3762	8.82264	15.2801	18.0764	23.076	4.91516	10.2999	7.3918	6.6869	0.0298102	20.8088	29.1899	11.6192	22.6715	12.7757	2.69	9.27932	14.1042	11.3394	8.43444	7.36164	9.30034	4.58295	16.5554	23.3561	2.95109	12.0288	11.4845
940.508	14.3793	10.2407	12.5904	1.06554	18.0265	3.5769	23.8311	15.1592	5.24036	23.2243	17.9636	8.99227	25.1035	11.5523	12.0113	19.6888	5.67056	4.98772	15.8094	17.0065	1.90125	16.1831	7.57095	16.9152	17.4254	23.8497	9.36552	12.2087	8.25348	8.72797	3.02125	20.2978	29.4801	14.9371	24.2625	16.8173	9.89033	4.00406	16.3219	15.8783	5.64761	10.309	12.5016	5.36803	16.3931	22.2463	2.77221	17.9527	12.9342
940.547	12.7926	7.91389	12.1979	3.32619	19.9533	3.56676	25.305	14.592	1.62419	21.4788	16.2853	14.7792	30.5301	9.93929	15.4517	17.839	5.41788	7.07427	18.7125	16.2731	2.38026	14.4392	7.97169	17.9995	15.9541	23.5333	13.2709	14.1174	9.11516	10.769	6.0127	19.7867	29.2253	17.1649	25.2245	20.6908	15.8992	3.889	18.1859	18.9562	6.17722	13.9753	14.1344	6.70393	16.0452	20.2147	5.35897	22.9546	13.923
940.586	10.4979	5.85375	12.2283	7.21264	19.3234	1.59763	24.3783	11.7622	3.91155	18.0034	14.3099	19.499	33.3014	8.25438	18.6902	15.7906	7.41967	10.1577	20.9803	15.499	3.26106	12.522	9.48714	15.8015	14.3355	23.2363	16.649	14.5145	8.64689	11.6617	8.21987	18.8555	25.9884	18.3017	24.3866	25.2765	20.0118	10.0363	19.6223	20.6012	8.27835	15.5093	13.6366	9.07068	14.0757	17.0397	10.0785	27.866	14.4765
940.626	8.20329	3.79361	12.9052	12.392	16.3771	4.04657	22.1586	9.30354	8.31227	13.9771	10.9576	22.0156	33.8695	4.36623	20.827	13.7421	9.42146	13.2412	23.2482	14.7249	4.14185	10.6049	11.0026	13.6035	12.717	22.9394	19.4821	13.8217	7.6336	12.5545	10.427	17.9243	22.7516	19.4385	23.0037	28.7722	23.5795	16.1836	20.5136	21.1561	8.73286	14.84	11.4921	10.3474	11.5611	13.8648	14.2531	31.6874	14.2096
940.665	6.79629	3.85372	15.657	17.8356	10.8958	8.61177	18.8983	7.12934	11.2622	8.54771	7.36503	22.953	30.7386	1.64311	21.2355	12.8526	11.2243	16.2521	23.2239	13.1496	3.81268	10.5043	12.8239	8.9251	11.5844	23.4016	19.7509	11.6706	7.22257	12.3992	11.6111	17.479	18.9027	20.793	22.8333	31.5296	25.7102	21.375	22.2801	20.2399	8.38145	10.6005	7.31611	9.94564	7.77696	9.94808	17.5335	33.9173	14.1
940.704	6.49091	6.11706	19.9714	24.201	2.64888	14.0989	16.9194	6.59596	13.1048	3.66913	3.40717	22.609	26.0451	4.45127	20.638	11.7949	12.3981	18.1731	22.1095	10.4842	2.9385	10.4038	14.6452	4.24667	10.4518	23.8638	20.0197	9.51957	6.26654	11.1539	11.7051	15.9437	14.5087	22.1476	22.1179	33.1971	26.7508	25.4764	23.5016	19.3236	8.03004	6.36112	2.59515	8.45383	3.44781	6.03136	19.7123	33.944	12.8887
940.743	6.66227	9.68532	24.3018	31.5201	7.77167	19.5098	17.6539	7.08358	12.551	4.51498	3.16224	21.2502	20.8278	7.07009	18.2939	9.96393	12.4056	19.5523	20.0303	7.91507	2.38909	11.8509	15.7258	4.24187	8.97959	23.1738	19.0277	6.74125	5.03284	9.23837	9.63091	12.9688	12.1202	24.033	21.7325	33.5095	27.2167	27.5799	25.4545	18.1572	8.58189	7.14693	6.68223	6.49293	3.41062	2.72288	20.4991	32.5527	12.4148
940.782	7.37865	13.2536	28.5308	38.6362	17.5879	24.1671	20.2147	7.57119	12.38	10.5326	7.43105	19.3404	15.3351	9.68892	15.9497	8.13301	11.3115	18.7282	17.6756	6.99836	5.59968	14.7591	16.4296	9.39727	7.05806	20.8314	17.2095	3.96293	3.79914	7.32286	7.28137	9.44311	12.4858	27.5709	21.6283	32.7318	26.0359	27.4803	26.3057	16.9908	10.9775	11.6203	12.3377	3.98123	7.88717	4.58621	20.8424	29.509	11.3843
940.821	11.3394	15.83	30.3697	44.1673	25.7972	27.5375	23.7799	7.15359	12.0907	16.1727	12.0447	18.008	11.5285	11.7109	12.7536	5.65597	8.69954	17.2135	15.5226	10.121	11.0307	18.3211	16.7859	14.2273	4.62086	16.7888	14.5417	2.94538	3.7937	5.38416	6.03036	7.77818	15.6913	31.4693	22.4422	31.2033	25.2863	25.2832	26.7504	17.1087	12.7696	15.8287	16.3394	1.86234	11.9434	9.89789	21.0388	25.0568	10.6277
940.86	16.4075	16.7656	30.2866	47.4951	31.8033	28.7047	25.968	6.18519	13.454	21.2619	16.1074	16.1247	9.37435	13.1821	10.6592	5.93298	5.53681	16.2496	14.19	14.3337	17.0068	21.8831	16.5971	17.9672	1.09365	11.6561	13.1727	5.61536	5.63202	3.44546	7.36526	11.2851	21.4826	35.3677	23.2561	29.6748	23.9917	21.9961	27.1951	18.3166	14.2804	18.3847	17.5871	0.294253	16.275	15.2096	21.2351	20.6046	9.87108
940.899	20.9165	16.2539	27.9855	47.582	33.38	28.0604	26.1661	6.48348	15.8196	25.4254	18.3585	14.9791	8.31294	14.7068	8.79908	8.82852	1.73514	15.1	13.9657	18.0033	21.7403	24.7351	16.5737	20.2633	2.66241	7.30257	11.1903	8.61328	8.47539	3.16571	11.1749	17.3402	27.2446	38.9927	23.2422	26.7642	22.5206	18.2769	26.7802	20.4639	14.3424	18.5876	16.2834	2.40345	19.6038	20.5002	21.8419	16.5274	9.56129
940.938	24.3354	14.6522	23.2956	43.9815	32.0112	25.2128	25.2625	6.78178	17.0837	27.3857	19.5079	13.8334	7.25154	16.2314	7.20861	12.2633	1.23252	15.6027	14.5676	21.6729	26.4738	27.5872	16.0053	21.4694	5.80533	7.18733	9.39927	12.162	11.5942	2.88595	14.9844	23.3954	33.0066	42.6177	23.2284	23.8536	21.0494	14.5577	26.3654	22.6112	13.3027	16.5873	13.878	4.51265	22.3877	24.7009	22.4486	13.5403	9.25151
940.977	25.4609	11.0653	18.9973	36.9974	27.2259	20.8665	23.0196	9.14416	18.1726	29.0448	18.4683	12.3214	7.14498	17.5304	6.17819	15.5828	3.7108	16.0309	16.5187	23.6625	29.6846	29.0506	15.7137	20.9071	8.49419	10.1588	7.85899	14.8244	13.9704	3.49184	18.1084	28.2954	38.0967	45.3122	22.4216	21.7722	19.8986	12.8532	26.1512	24.6296	11.8484	14.629	11.1929	7.4814	24.4141	28.0115	21.6631	10.8851	10.1397
941.017	25.2094	6.92769	15.2497	27.2593	19.9619	14.3169	19.6751	11.5065	18.1598	28.5006	16.327	10.8094	7.03843	18.8293	5.14777	18.9023	6.18907	16.459	17.9247	24.5621	32.3504	30.5141	15.4221	20.3448	11.1831	13.1303	5.77371	16.3967	15.8017	4.09773	20.1308	30.9921	40.9836	45.8034	20.5133	19.6907	19.8494	13.352	27.0387	26.6479	10.3942	12.6708	8.50782	10.4502	25.8956	30.2322	20.8776	9.31991	11.573
941.056	22.4796	2.12673	12.8924	16.9962	12.9969	7.2147	15.3579	14.5345	19.0601	26.5311	12.738	8.56952	8.21342	19.9838	5.7739	20.4844	6.60023	15.6993	18.4279	23.4728	32.6105	29.8971	16.8929	19.4505	12.0164	15.6912	5.65599	17.2879	15.247	5.80796	22.4455	33.169	42.8433	45.1194	18.4999	19.041	21.0786	14.2337	28.1437	27.2341	7.91466	11.6741	7.62703	12.6306	25.9469	31.1229	19.3396	9.04051	13.3091
941.095	17.6307	4.34134	12.3846	7.82306	11.366	5.2843	11.6988	18.1133	20.2358	24.5616	9.14902	6.32967	9.3884	21.1383	5.85501	20.9764	6.46637	14.9396	18.9312	22.3835	32.8706	29.2802	18.3638	18.5563	12.0293	16.6112	6.64568	17.6282	14.417	7.51818	23.6585	33.1427	42.4998	42.2322	15.3849	18.3914	22.3078	15.1154	28.7038	26.7304	5.71637	12.3298	8.95527	13.1703	25.1779	32.0136	18.3465	9.85115	16.1353
941.134	12.5241	10.7704	13.3209	4.96543	16.0073	11.786	8.99745	20.8372	21.4211	21.2629	5.54283	2.41602	11.2764	22.0094	7.34486	19.8409	7.39409	14.2197	17.366	21.3674	32.0577	27.9284	20.9349	18.951	10.5871	16.0253	8.21933	18.6683	12.6018	9.50381	24.1251	32.0902	39.4607	37.2066	12.9116	17.7052	21.9055	15.739	29.4846	26.1842	2.46737	13.7762	10.9352	12.4341	23.3947	32.3144	19.6356	11.3865	18.0321
941.173	7.05803	17.0312	13.8078	8.75229	21.7676	18.2877	8.22393	23.0104	22.331	17.9642	4.05581	2.74069	13.3556	23.4314	8.5651	17.6155	7.5072	12.9607	13.6033	20.9021	31.5202	26.5765	23.5061	19.3457	9.14488	15.4393	9.79298	19.7084	10.7866	11.4894	24.0466	29.9477	35.0563	30.5402	11.5458	16.4681	20.6827	15.2726	29.074	24.345	4.19883	16.1329	13.3703	11.6978	21.6115	32.6151	20.9248	12.9219	19.6535
941.212	1.729	21.9557	14.2585	11.6433	25.7598	23.8477	10.5367	23.8124	22.096	15.2077	6.75122	7.91936	14.2973	23.7338	10.3592	13.7321	8.49648	10.03	9.5583	22.1234	28.7293	24.9683	24.704	19.8244	7.08967	13.7956	10.9554	22.9348	9.45697	12.7498	22.4764	27.7734	28.9628	22.7538	9.97589	14.244	16.9612	14.866	27.4433	22.2323	9.71856	19.5416	14.9579	12.0209	20.0263	32.6468	23.3898	13.3906	19.1049
941.251	3.2358	24.6653	14.428	11.7802	27.5545	27.7669	13.957	24.0637	21.5856	12.4513	9.44663	13.098	14.9637	23.4854	13.8057	9.29793	8.93495	6.54847	7.71069	23.8839	25.6629	22.2701	25.0814	19.7523	6.6869	11.6011	11.8424	26.1612	8.12733	14.0101	20.3613	24.5092	22.3242	14.9675	7.86099	10.9299	12.6947	14.4595	25.8125	20.1196	15.2383	22.9502	17.0905	13.4339	18.9861	32.6785	25.3098	12.7693	17.4663
941.29	6.11345	25.6924	14.4296	11.0319	27.8388	29.8261	17.0139	23.1989	19.88	10.6472	11.9817	18.488	15.1201	21.3769	17.4798	6.45999	8.62403	2.85062	11.1244	25.0599	21.6551	19.4591	22.7388	19.3624	9.11679	9.70475	12.8704	28.6292	7.56339	13.3597	17.2909	21.2221	15.9909	8.99993	5.69481	8.13549	6.61741	14.3645	22.5151	18.0724	19.185	26.5941	19.2819	16.3994	19.2481	31.7213	25.12	11.0247	13.869
941.329	7.88949	24.5162	12.7847	9.19351	26.4765	29.682	18.9693	22.3341	18.7195	9.93313	14.5167	22.7879	14.4619	18.7292	20.8901	8.04011	7.28396	5.9886	16.8544	24.0327	16.5456	16.6482	20.3962	18.9725	11.5467	7.80844	13.6229	30.5463	8.65187	12.1584	13.9451	17.935	11.7766	7.27068	4.26497	6.98187	1.36054	14.2696	19.2176	16.0253	22.5866	29.1479	21.4734	20.4549	19.51	29.6741	23.2834	7.07681	9.17006
941.368	8.96809	21.5032	11.0872	6.5851	23.9327	28.6871	19.9346	20.0646	17.8703	11.2464	15.562	25.7916	14.2061	15.2138	22.4086	11.3485	5.95174	10.5739	20.4502	21.444	11.6991	13.2312	16.2434	18.9803	14.4183	6.14569	14.2192	31.1752	10.3478	10.7439	11.5514	14.5622	10.9006	6.94038	4.68858	7.41726	4.6942	15.3065	17.2057	12.4487	22.2636	30.2347	25.5341	24.1615	19.7614	25.7282	18.9967	2.18548	4.03993
941.408	10.0467	18.4902	9.3897	3.97669	20.2873	25.4889	19.7982	17.7951	17.0211	12.5596	15.5056	26.5921	12.8486	11.6984	23.9271	14.6569	4.0745	14.0692	23.2257	18.3046	9.04994	10.3534	12.3602	18.988	17.29	4.48294	14.8155	31.8041	12.0437	9.32933	9.42735	11.7286	12.222	6.05926	5.3818	8.94267	8.57287	16.3434	15.1937	8.87219	20.839	29.1182	28.4931	27.868	19.5577	20.872	12.5967	4.32132	6.19497
941.447	10.0809	16.1918	7.72772	1.65238	15.1793	21.308	18.0349	14.7617	17.3766	14.8197	13.0261	25.5912	13.1167	8.7827	22.8343	16.1291	4.24884	14.4067	22.7404	14.7702	10.0091	8.21666	10.022	18.6516	19.5622	2.96006	13.8177	31.6068	14.845	8.45003	8.32247	10.3982	13.0513	4.15191	6.43305	11.4914	12.4965	18.6733	14.8032	5.01916	16.9027	26.1221	31.6089	30.7991	18.498	16.5638	6.82768	10.14	12.043
941.486	10.1152	13.8934	7.16736	1.53131	10.6279	16.0371	15.1814	10.6383	17.1871	17.0798	9.44488	22.387	12.2833	5.86702	21.2806	16.6795	7.18883	13.8224	21.7943	11.2358	11.7946	7.73234	10.4378	17.7643	21.5591	1.43718	12.8199	31.4095	17.6464	7.57073	7.493	9.6185	13.0486	4.43619	6.65229	14.591	16.6955	21.0032	14.4127	1.16613	11.8649	20.9228	32.5215	31.5269	17.534	14.6501	7.3263	15.7557	17.7895
941.525	7.66288	12.2411	8.60245	3.66502	7.43127	10.4554	11.2541	6.8811	17.092	19.4379	5.53253	18.8603	12.0868	3.36228	19.5092	16.3837	9.92697	11.8078	19.3731	7.66585	14.2946	8.90408	11.4301	16.2666	21.5121	2.86403	11.5968	31.2704	19.4373	6.39518	6.27474	11.3261	13.3862	8.88017	8.44957	18.6612	19.1503	23.3269	13.9446	3.07801	5.77253	15.1289	30.8698	31.0488	16.4933	16.482	11.6548	21.0008	22.5477
941.564	5.21058	10.5888	10.0375	5.79873	4.7796	5.96371	7.87184	3.12389	16.5359	20.8742	4.38583	14.4117	11.9744	1.94756	18.2829	16.0879	12.6651	9.79317	17.2273	4.64673	15.1422	10.6266	12.9732	15.3197	20.633	6.48252	9.54177	31.6822	20.9585	4.12962	4.51147	13.0337	13.7239	13.3241	10.2469	22.7314	21.6051	25.6507	13.7461	5.52911	2.42266	9.87434	28.386	28.3674	14.8959	19.4041	15.9833	25.1558	26.7609
941.603	2.00091	8.50533	11.7919	7.68023	3.41219	5.0581	5.00357	2.16601	14.8022	22.0752	8.8657	10.2903	12.8991	3.48873	18.4885	15.7	14.5488	10.6435	15.6393	2.847	14.5872	11.7831	14.3633	14.3576	18.4661	10.2568	7.29682	31.3061	21.3659	1.63286	2.76669	15.4762	14.2671	16.5832	14.1497	25.7938	21.9862	27.0612	13.4474	7.97405	6.35541	6.6878	24.3633	24.2506	15.1697	22.5609	17.671	28.343	28.8203
941.642	3.10785	6.96103	13.8158	9.56172	3.88854	7.84002	5.35609	3.96218	11.9726	22.7371	13.3514	6.71971	12.1714	5.5807	19.2449	15.863	14.78	12.0446	14.3268	1.04727	14.0322	12.9397	15.7535	13.3955	16.2992	14.0311	4.78226	30.3909	20.6774	1.89015	2.39892	17.9187	14.2652	18.7521	16.9626	27.7662	21.8224	28.4717	12.6037	9.32897	10.2882	4.59129	20.6102	19.5831	16.5509	24.0769	17.4367	29.3269	29.2331
941.681	6.90917	7.55782	15.2159	11.0229	3.77757	11.0765	6.04692	3.40609	8.93353	21.8592	16.3801	5.07107	11.7815	9.14265	18.5077	15.2796	15.4237	13.6399	12.4395	1.61447	12.8397	12.956	16.8823	13.4105	14.0762	16.693	3.42304	28.4459	20.336	3.61904	2.34072	19.0188	14.632	18.1102	19.2582	27.8043	20.3236	28.4047	12.5908	9.37018	11.5627	2.64624	15.9231	15.1225	16.7449	25.0234	14.9307	29.5868	28.6627
941.72	9.33348	8.70541	16.8913	12.484	3.12159	13.223	6.19275	2.85	5.62485	20.4421	17.2113	3.97325	11.667	12.7046	17.7706	14.6961	16.0673	15.2353	10.5522	2.18168	11.6472	12.9723	18.0112	13.4254	11.8532	19.3548	2.06382	26.501	19.7192	4.79711	3.93494	19.568	13.6217	15.265	19.3505	25.6392	17.7233	28.3377	12.0329	8.32138	12.2922	0.701199	11.7811	11.752	16.3823	23.7667	10.2215	27.6434	26.4457
941.759	10.3534	10.4582	18.4169	13.7824	3.0349	13.9544	6.2786	6.00099	5.89171	17.8017	16.6839	3.8223	11.3836	16.1618	14.4797	15.0241	17.0926	16.2157	9.15616	2.09661	11.4736	12.7103	18.21	12.6008	10.2261	19.8706	2.44907	23.7639	19.0908	4.79313	6.13704	19.7988	12.9032	10.904	19.6675	22.2127	15.7953	26.424	12.5964	6.16698	9.81595	5.40862	9.09881	10.2872	14.4361	20.6202	5.48273	24.9998	22.2143
941.799	10.8283	12.2109	19.6671	14.5301	4.60064	14.135	7.6574	12.2887	9.93017	15.1612	14.7736	5.31218	11.3756	18.529	10.6439	15.352	18.1178	17.1961	7.76007	2.01154	11.3001	12.4483	18.1334	11.2253	9.97598	19.2848	4.21134	20.476	18.187	4.78914	8.06374	19.4787	13.8371	5.99222	19.7092	18.7862	13.8673	24.5103	13.1598	4.01257	7.88472	11.2061	7.78199	10.4632	10.9216	17.1026	3.14433	20.1531	16.7015
941.838	10.5618	14.2313	19.9611	14.5819	6.41089	12.7841	11.2945	18.6875	13.5546	12.2165	11.8846	7.84199	12.6221	19.791	6.21474	17.5727	19.9292	17.856	7.28418	1.14203	11.3647	12.7048	17.9465	9.11063	10.1966	18.4053	7.19304	19.4307	18.304	3.8419	9.06158	19.4531	16.2155	2.16755	18.3168	15.3966	13.4362	22.8602	13.3863	5.01409	7.99339	16.6953	8.97909	10.3135	7.08424	13.2941	6.02429	14.8845	11.3543
941.877	9.83445	16.2517	20.2551	14.6338	8.22114	11.4331	14.9316	25.0863	17.179	9.27185	8.99561	10.3718	12.767	18.8497	0.683947	19.7935	21.7406	18.5159	7.90991	2.47575	12.5309	12.9614	17.7596	6.996	10.4172	17.5259	10.1747	18.3854	18.4209	2.89465	10.3348	19.9782	19.9883	4.98736	17.0202	12.9288	13.466	21.2101	14.4391	7.66802	10.5807	21.0829	11.5532	9.61307	2.97147	9.48551	8.90426	9.61597	6.00708
941.916	9.51943	16.6472	18.7105	14.1178	10.1644	9.92162	17.8205	29.0473	19.8591	7.34291	6.03051	13.0266	12.7071	15.6084	4.48411	21.9816	22.3855	19.1018	8.94947	5.45319	15.1655	14.5109	18.2397	7.89088	11.5935	18.9837	13.1983	20.0061	18.7577	2.68955	10.6039	20.7216	23.2445	7.51256	15.441	11.9794	13.7051	18.9502	13.5756	10.0447	15.3067	24.3635	13.0149	7.58015	0.921522	6.37199	10.0363	4.54273	5.12796
941.955	9.47981	14.8394	15.5194	12.5119	11.5626	8.41012	18.8655	29.3209	20.4201	4.86316	4.17282	14.0406	11.0065	10.7263	9.39169	23.6189	22.7549	19.6878	9.98903	8.43064	17.8	16.0604	18.7197	8.78577	12.7699	20.4415	16.2219	21.6269	19.0944	2.48444	10.873	21.4649	25.9558	8.94775	14.1373	12.6708	12.2917	16.151	12.4425	12.4215	19.4878	26.5541	13.4705	4.62535	2.8287	4.71957	9.68409	5.38344	8.58863
941.994	9.53868	11.1031	11.3731	10.3443	10.7014	6.90424	17.6156	27.2253	20.8615	2.64667	4.66885	13.8138	7.83317	5.46754	12.9366	23.6727	21.5961	19.5195	10.586	11.2773	20.5452	17.962	20.3274	10.8418	14.7299	23.0477	17.4729	23.007	19.6223	3.6444	11.4834	23.0099	28.0884	8.97493	14.1239	14.1011	8.76783	12.6882	10.4665	14.1589	22.5474	26.8657	12.4925	1.17781	3.84783	4.59002	7.753	9.26356	11.2111
942.033	10.1425	7.3668	7.22674	8.17669	9.84017	5.39836	14.5218	21.4421	20.5608	2.63342	5.44028	11.9347	3.28287	3.51361	15.1044	22.0742	19.0661	18.2611	10.093	13.0339	22.7453	19.8635	21.9351	12.8978	16.69	25.6539	18.1789	23.297	19.6052	4.80436	12.0937	24.5548	30.2211	9.0021	14.1105	15.5314	5.24392	9.22533	8.49061	15.8963	24.7808	25.5249	10.323	1.4062	4.29876	7.02318	4.63042	12.6045	12.4624
942.072	10.4339	5.11913	5.2927	6.5563	6.9665	3.59352	9.33579	15.3593	18.7753	6.62948	6.60072	9.23612	2.23745	7.80882	15.9039	19.8448	15.1336	16.061	9.26029	14.3107	23.3141	20.4664	22.9681	13.6188	18.2311	28.0152	17.4136	22.3739	18.4741	7.1761	13.4587	24.913	30.1937	9.35433	14.4578	16.6159	2.71799	6.7764	6.92162	17.4336	26.2467	23.9508	8.87142	4.23136	5.82576	10.6641	1.24277	15.2482	13.8072
942.111	11.4673	6.55898	6.02284	6.57673	2.44041	1.24947	3.88013	9.27642	16.9897	10.6255	7.11468	5.24465	5.07089	10.8111	15.512	16.5254	10.6562	13.8608	7.88255	14.4975	22.7928	19.9791	23.4561	14.3399	19.7722	30.3764	16.1034	20.3607	16.798	9.54784	13.9974	23.6188	27.4122	10.2574	14.4341	16.4076	5.91468	6.72205	6.54992	18.971	27.2516	21.4547	10.1854	6.13464	6.79035	14.1022	2.27898	16.5989	13.9605
942.15	12.4104	8.26481	8.04859	7.27576	1.67411	0.968869	1.61809	9.46261	15.8337	14.8907	8.66591	1.87876	6.09818	11.8019	14.0409	13.3345	7.29942	12.5414	6.38505	13.5641	19.8779	19.5356	22.7676	14.4238	22.253	31.5665	14.5197	18.2297	15.7801	11.4867	14.9248	20.4037	21.9366	10.6908	14.0407	15.4687	10.2061	10.0487	6.94863	20.8947	26.2635	19.0391	13.1632	6.3596	7.14071	16.8043	5.37412	16.2806	14.5463
942.19	11.7068	8.88062	9.42785	7.77185	6.7145	2.16096	5.90487	13.8987	15.9764	17.5034	8.84013	1.81773	5.74845	11.1403	12.0132	10.6829	7.24173	12.8744	5.71376	12.6306	16.418	18.0021	21.534	14.5078	24.1888	31.6666	12.391	16.0987	14.7621	13.4255	15.8521	17.1886	15.3595	8.92093	12.0008	13.4398	13.9526	13.3753	6.80233	21.7283	24.7303	16.6234	16.1409	6.58457	7.49107	19.5065	7.92424	14.8723	14.3175
942.229	11.1933	8.53686	10.1654	8.10633	11.338	4.29848	8.49267	18.1399	18.0952	17.8592	9.15078	5.33297	4.40075	8.45479	10.6604	9.45392	9.63315	12.5055	6.34122	12.028	12.3752	16.8998	19.4587	14.8106	26.5136	29.6095	10.7072	14.7881	14.3986	14.5541	16.4708	15.9988	7.14948	5.79401	8.84414	9.39245	16.1689	16.008	6.60567	21.3954	22.1241	14.7125	17.6333	5.84163	6.61334	21.4626	10.3724	13.3597	14.8468
942.268	10.1348	8.1931	10.9029	8.44081	15.4164	5.34597	9.71504	20.7402	20.7764	16.5742	8.53954	8.64528	7.4769	4.47637	8.66117	8.22497	12.0246	12.1366	6.96869	11.4254	8.6078	16.3483	16.2759	16.7543	29.1138	26.4624	9.02335	14.5675	14.0351	14.5926	18.6696	19.059	4.56062	2.28441	7.42401	4.79431	17.5648	17.5507	5.86399	21.0625	19.7934	13.3524	17.4732	5.64951	6.01102	23.4186	12.8205	11.847	15.921
942.307	8.12168	9.44452	14.0246	10.4644	17.9154	6.09397	9.24585	22.0224	23.6247	14.1182	7.04901	11.8309	13.6019	1.03733	8.11608	7.16171	12.1238	11.4474	9.2112	10.9611	8.79993	16.4315	13.7156	20.8214	32.2488	23.4935	7.48993	15.9538	15.3689	15.3289	21.3872	24.5001	10.8228	5.39884	8.95075	0.579102	17.7345	18.4179	5.74799	20.6823	17.699	12.6749	16.7345	6.54849	6.3448	26.1558	14.7148	11.4142	18.1605
942.346	6.55212	11.786	18.2365	13.578	20.9595	6.84197	8.23165	22.2145	26.4731	12.7522	5.83388	14.4774	19.6486	2.38744	6.93611	4.44603	10.2953	8.55493	10.6217	11.0361	11.1895	15.9639	11.1552	25.4393	33.7314	21.0755	6.23191	17.3401	16.7027	16.0652	24.3802	30.492	16.4384	11.076	12.5068	5.23482	16.994	18.9372	7.38589	19.7513	15.6047	12.5481	15.445	10.2015	8.0556	28.8929	17.4295	12.6223	20.3941
942.385	4.2136	14.1158	20.5212	17.3019	22.0642	8.29623	6.38543	21.0598	26.7162	13.6742	7.34435	15.8341	22.8623	5.23161	6.52909	1.27774	5.51045	5.12216	11.4713	10.5294	13.3414	15.1358	10.4539	29.2944	34.4828	21.4162	6.22427	18.4684	17.2269	17.8292	27.5302	34.2858	20.173	15.9602	15.7017	9.24804	15.2648	19.7015	10.8188	19.4489	13.9615	13.0892	15.3118	14.2905	11.3853	32.2055	18.958	15.3352	23.9196
942.424	3.80292	15.8948	21.9854	19.9357	23.169	10.8405	4.25801	18.2526	25.3069	17.3503	9.68683	16.1009	24.7048	6.42336	6.22933	4.38287	2.20992	2.79101	10.9438	10.5735	15.3077	13.3857	11.9731	31.1375	34.2281	21.7569	6.21662	19.5967	18.2962	20.6832	30.1235	35.8763	22.2609	19.7545	17.8066	12.1712	13.5355	21.5558	14.7967	19.1466	12.5879	14.1696	17.9211	18.9187	14.9846	35.5181	21.0316	19.1383	27.9901
942.463	5.2667	17.5997	20.9927	20.8604	23.0714	14.1735	1.88314	14.5995	22.9324	20.4317	13.1765	14.8037	23.6547	7.12789	5.55945	8.44386	9.44682	5.5302	10.1065	11.0793	15.4344	10.4402	13.6168	30.1287	29.9161	21.3776	7.53337	19.6409	18.4333	23.8819	31.3484	35.1274	23.3258	21.891	17.8859	13.1386	10.9307	24.0091	20.2055	20.8546	11.9346	15.6077	20.9935	22.4164	20.7096	37.5332	21.8227	23.9005	33.0916
942.502	7.8379	18.7539	18.6228	19.5819	22.5129	18.7879	3.37553	10.0245	19.5519	22.4231	15.8515	12.9673	20.4072	8.38324	4.61996	11.4148	16.4141	8.82019	7.61677	12.136	15.2915	6.4047	14.1704	28.0298	25.0591	20.9983	8.3051	18.5951	17.4805	25.9905	31.4833	33.2886	22.7441	21.8244	16.3186	13.016	7.78088	26.4625	25.6142	22.5626	11.2812	17.0459	24.0659	25.9142	25.8896	38.4583	22.0689	28.6627	38.1931
942.541	10.8351	19.7775	15.1889	15.9577	20.8798	22.7492	7.30306	6.21563	16.0047	21.9207	17.2891	9.96443	15.3734	9.67337	2.7037	12.9483	21.4277	11.3767	5.5898	13.1382	14.5531	3.94875	14.6983	25.2681	19.686	19.5801	8.31313	15.5765	15.7891	27.1105	29.054	30.9974	22.1698	20.7405	12.1894	11.1322	5.01935	27.995	29.3159	25.4651	12.6277	18.3206	26.7952	27.1293	29.2219	36.5094	21.9668	33.8427	42.6116
942.581	13.8322	20.8012	11.21	11.2435	18.7016	26.7106	12.3322	4.60997	13.0141	20.3282	18.1818	6.96155	10.0641	10.4127	1.33824	11.7276	25.0642	13.9333	3.83823	14.6913	14.4669	6.65301	14.5797	23.4283	14.2289	17.0718	7.77615	12.558	12.9961	26.0273	25.5231	28.7063	21.0505	18.5666	7.23983	8.69762	3.36524	27.8867	32.1973	28.3675	13.9741	19.5954	28.4228	26.1412	30.3509	32.3573	20.7631	39.0227	47.0301
942.62	16.161	22.1408	8.14565	6.46828	14.9222	29.9713	16.2754	6.45266	11.6374	18.8631	18.4477	4.52878	4.69608	11.7108	3.84638	9.31734	25.3879	16.5243	3.60342	15.3182	14.9792	11.947	14.7989	21.4398	10.3177	13.1601	5.00123	9.43562	9.88932	22.9363	19.4933	26.5129	20.1674	17.5094	2.17689	5.07616	2.58658	26.5155	31.2911	30.1528	17.2135	21.3204	29.851	23.562	27.9403	26.1233	20.758	42.5302	48.3949
942.659	17.9447	23.4805	6.45832	4.44714	10.0469	32.6927	19.949	8.29535	11.0812	19.0388	17.8758	3.18603	2.34586	13.5481	6.07912	5.81703	24.8912	18.5644	5.02104	15.3943	15.216	17.241	14.7427	18.9006	8.05905	8.69753	1.95091	6.31324	5.68097	17.6419	12.362	24.3195	19.7394	17.3624	3.19603	2.36499	1.71804	24.0543	28.7383	29.7348	19.3514	23.0454	30.1777	18.7796	23.6076	18.2485	21.3154	44.3969	48.1189
942.698	18.0537	25.7333	6.32504	7.56628	6.45481	34.4318	21.3594	10.6758	13.2125	20.921	16.8504	3.43048	4.85382	14.8843	7.67625	4.72976	23.9261	21.4555	7.26541	14.2989	14.5937	20.527	15.7465	16.1377	7.69086	5.08547	3.18331	3.78299	3.03064	10.8796	5.10295	21.4543	20.7068	19.2172	7.8391	2.30242	1.87539	19.9787	23.5781	27.1775	22.9117	24.583	30.4724	14.3962	17.11	11.9588	23.0515	44.0675	44.4753
942.737	17.3423	27.4354	7.56878	9.58381	4.23974	35.6201	22.4944	13.0563	15.8888	23.8931	16.915	4.76495	7.63718	15.6812	8.45297	6.94735	22.6857	24.8973	9.78519	13.2035	13.4263	22.723	16.1211	13.2067	7.34007	9.05139	8.74971	2.34275	1.38047	5.02758	3.36936	18.3861	21.8483	21.6229	11.9314	4.99388	3.40976	15.9032	17.3162	22.4168	25.3704	26.1207	31.2281	10.9346	9.96584	10.8292	24.3383	42.0858	38.904
942.776	15.3032	27.7754	9.54157	9.26411	3.39938	35.2534	21.1658	15.9607	18.4732	26.1576	17.8921	8.1424	11.3249	15.9917	8.21907	9.60441	21.9671	27.5665	11.9736	11.9424	12.4463	22.0009	16.8349	10.9267	7.01674	15.1433	14.0327	0.902792	2.40811	1.88992	8.21748	15.119	21.7532	24.2331	15.462	6.9664	4.18487	10.7468	11.0502	17.2675	27.0712	26.0414	31.4647	10.7682	3.62564	14.1583	23.968	36.9985	31.2348
942.815	12.8873	27.5646	12.8914	7.84279	3.93604	34.336	19.5618	18.8651	21.0577	28.4221	18.8693	11.5198	15.0126	16.3021	7.98517	12.2615	20.7036	29.1458	13.3416	10.1306	13.1187	20.7279	17.2732	8.64675	6.42379	20.6961	17.5792	0.935519	3.25021	4.28354	12.0597	11.6838	21.029	25.7532	17.9027	7.84889	4.41497	5.59044	4.78409	12.1181	27.9458	24.3097	29.4024	12.0628	2.54131	16.1944	22.4062	30.8211	22.751
942.854	11.0613	26.5512	16.0937	5.9348	6.42626	31.852	15.9455	20.335	20.6259	28.3151	20.9264	14.6393	16.8962	16.2078	8.16819	12.7218	19.2308	28.3257	13.935	9.16886	13.5366	18.6465	16.7285	7.68761	6.49544	24.0018	19.3828	2.44601	4.02672	5.51176	14.7373	9.43607	18.1911	27.0592	20.3573	8.48352	4.01308	1.20667	4.32597	9.20497	27.0963	21.555	25.2864	12.9892	4.95299	16.0096	19.162	24.2423	16.065
942.893	8.40911	23.8854	18.3857	8.26515	10.4906	28.2779	11.7842	21.8048	20.1942	28.2082	22.9835	17.7587	18.7799	16.1135	8.3512	13.1822	17.758	27.5057	14.5284	8.20715	13.9544	16.565	15.9083	6.17767	7.11789	24.5534	19.8094	3.9565	4.53362	6.20077	16.5946	10.4932	14.5328	27.826	21.9016	7.8368	3.07199	4.40086	7.93224	6.84263	24.5943	19.3511	20.9007	12.8256	5.71804	13.6215	14.8163	17.6635	11.2227
942.932	6.21695	20.6147	19.1205	13.472	15.1219	24.2832	6.85635	21.1155	17.4794	26.4365	24.8776	19.2485	17.5801	15.1696	8.2661	11.7294	15.4762	24.3947	13.6651	8.10733	13.9962	15.844	14.6797	6.50569	8.78671	23.3855	18.7756	5.28317	4.69831	6.96896	17.2598	14.4907	11.6324	27.8437	22.721	6.48924	2.62752	9.59354	10.752	6.10372	20.7581	18.8446	15.5316	13.4273	4.90985	9.42912	10.738	12.4904	9.19836
942.972	3.47978	16.254	19.3102	18.6789	19.2923	19.3665	4.6941	19.5044	14.3038	24.6649	26.7717	20.7382	16.3803	14.2257	8.181	10.2767	13.1943	21.2837	13.0773	8.55833	12.661	16.2245	12.6191	8.47453	10.1743	20.0145	16.6402	6.60985	4.863	7.73715	18.0091	18.6563	12.0427	26.9396	23.0794	5.14169	2.45846	15.337	12.3802	6.83751	15.5332	21.4632	11.4496	13.4783	5.47867	4.13515	9.13833	8.96972	7.72485
943.011	3.10075	10.9023	15.7617	22.1054	21.8278	14.8159	8.00588	16.9432	11.4162	22.9352	28.2189	19.425	13.0915	11.6543	5.60205	6.94799	10.9157	17.9303	12.7525	9.96346	11.3229	16.4829	9.80063	10.5398	11.4862	15.6766	15.3656	6.91426	4.06758	8.04512	17.6121	22.3668	15.435	25.2564	20.7465	4.11012	3.73999	20.4159	12.3079	10.7109	9.37867	25.4868	8.56575	14.5207	8.72544	3.2288	10.7428	7.44645	6.14371
943.05	6.03238	4.62861	10.926	23.8795	22.1543	11.9061	12.6831	15.472	9.0736	21.2056	29.666	18.1118	9.80261	9.083	3.02309	3.61926	8.63713	14.5769	12.4277	11.3686	9.98477	16.7413	6.43713	11.515	12.2531	11.3387	14.3606	7.75789	5.46959	7.80228	16.1194	24.4365	19.3896	21.9323	18.6948	5.28179	5.29692	23.8424	10.0264	16.2251	3.76915	28.9595	8.15478	16.6531	12.7086	7.1116	12.814	6.474	4.56257
943.089	9.45443	1.88322	5.25511	23.4467	20.9523	11.9931	16.3087	16.5599	9.39915	19.2844	30.5441	15.8519	9.4354	5.68891	7.05311	5.44875	6.02986	11.7219	12.6175	12.9565	10.7162	16.6162	2.42715	11.2938	11.8023	7.98845	15.2338	9.14372	9.04082	6.15488	14.4429	24.8502	22.1485	18.4293	16.542	8.16676	6.01658	26.8496	7.3086	21.8655	1.02415	31.9066	9.57018	19.0154	16.3485	10.2695	13.0946	6.57046	3.74635
943.128	12.8939	6.71579	2.54698	21.3614	18.5587	15.7561	18.5457	18.5698	10.1856	17.3633	31.1467	13.0411	11.2656	2.83402	13.6574	11.8876	2.50072	9.78882	13.2683	14.5445	11.7172	17.0302	4.78627	9.95945	9.9688	7.39226	17.4839	10.5296	12.067	3.41747	11.1198	23.0605	24.0753	15.4654	16.5866	10.5009	5.64043	28.216	4.86617	25.2911	2.72042	32.6389	11.806	20.827	19.168	12.3373	13.3752	7.75694	4.02016
943.167	15.7146	11.4665	8.39468	18.6583	16.7136	20.0249	19.5574	21.7772	9.57408	14.417	29.1486	10.0402	14.0378	2.77231	21.0039	19.963	1.60386	7.59917	13.6436	15.2584	12.5761	17.2921	9.5231	9.07986	6.64845	8.87283	18.9726	12.7684	14.7341	2.08316	6.58478	19.5254	23.9944	14.3859	19.1242	11.736	5.85059	27.4012	3.35902	26.3124	3.28045	31.6245	13.9677	21.9873	21.6449	13.9043	12.4441	9.49967	7.79378
943.206	17.7091	14.0139	13.967	17.6076	17.6226	23.7429	19.7486	23.8947	8.41751	11.4707	27.4258	7.59	16.2592	5.46465	29.0809	26.7454	5.68748	6.31981	13.9291	14.8823	12.6205	17.0147	13.4395	11.5051	3.05269	10.9042	20.096	13.7259	15.6532	5.90906	1.60039	14.3378	23.6323	14.3964	22.2068	12.9711	5.59982	25.6646	3.51589	24.2085	1.73292	29.5201	15.0394	22.0576	23.0318	14.3814	10.9681	11.2424	10.4658
943.245	19.14	15.199	16.6101	18.0212	20.4178	25.867	19.2365	24.4571	6.44067	10.6653	23.8012	5.62216	17.6773	7.76671	35.7144	33.2574	10.368	6.10456	12.5324	13.0463	12.8123	15.3613	15.9086	16.1748	0.936459	12.8356	21.3966	13.6537	13.9246	10.2992	3.53588	9.34262	22.1093	15.1367	24.3691	12.8447	7.20965	23.0735	3.81124	19.6877	2.51433	27.1358	15.2346	20.6549	22.6332	14.2447	8.59028	13.0272	14.6091
943.284	19.4693	14.1809	18.1516	18.4349	22.668	26.9011	18.1794	25.0196	6.58299	14.0982	20.3679	4.20512	18.8257	8.97875	40.7012	37.5662	14.4919	6.97933	11.1357	10.1203	11.9141	12.6178	17.7313	20.6416	4.34571	15.6772	22.0508	11.3783	10.819	14.1385	7.66882	4.88667	19.7543	13.6738	24.8848	11.6284	8.27448	20.4824	3.64565	14.245	6.06137	23.8295	14.4238	18.1622	21.6896	14.108	6.21243	14.8121	17.6507
943.323	20.0224	13.2555	17.2379	17.5327	23.4857	24.6264	16.8072	23.0656	10.8495	18.648	16.8003	5.11924	18.089	9.5599	42.8891	39.1343	16.8347	10.0968	8.6688	5.75648	10.9555	10.0551	17.5189	24.426	7.86548	18.0945	21.9676	7.58565	8.46603	18.3971	11.7996	1.78997	17.1641	10.7756	21.7982	9.74196	10.5917	16.6364	1.1951	8.73705	10.753	20.9499	11.5822	16.7761	18.7835	12.6505	4.3276	16.1875	18.7439
943.363	20.5755	12.3301	15.7791	15.5406	23.7584	22.3516	15.4351	21.1117	15.116	23.1977	13.7777	7.12337	17.3524	9.05102	43.4303	38.4992	18.6209	14.3044	7.29188	2.48263	10.542	7.49245	16.2048	26.0072	10.2836	20.5118	21.7829	3.59005	10.8123	21.9135	15.0085	1.99814	13.1969	6.22487	17.8853	7.85555	12.9089	12.7904	1.04926	7.83852	14.7981	19.5428	7.54898	15.9408	15.8774	10.6422	3.55018	15.922	18.7471
943.402	21.1746	12.2565	14.152	12.36	21.4046	18.1314	13.3801	18.2534	17.8437	25.8498	13.2973	10.1666	15.238	9.20049	40.5704	34.8563	18.6095	18.6666	7.64057	6.23918	9.50897	7.76931	14.2091	26.4731	11.6171	22.7129	21.125	6.03363	16.5106	24.8569	17.0042	4.99724	9.22881	0.490297	12.6692	7.17302	16.2239	9.24634	4.12858	13.0883	18.7133	17.975	3.72118	16.9759	11.1298	8.34802	3.61369	14.1658	16.8443
943.441	21.7736	12.1829	12.5249	9.17941	19.0508	13.9111	11.325	15.3951	19.0088	25.3767	15.5825	14.4911	13.7643	9.34996	36.6088	29.0102	17.4965	23.0289	8.53428	11.0858	9.56596	9.13618	12.2135	25.8489	12.1359	24.3747	20.1135	12.7155	23.7831	26.7102	18.5564	8.19926	5.55348	5.482	7.74593	6.69342	19.6405	5.70232	7.4833	18.8889	21.2457	17.4972	7.36408	18.5501	6.65184	6.05383	3.40759	11.8703	13.8458
943.48	21.8204	12.6601	11.3568	6.36589	15.6696	10.7276	9.72191	13.888	17.7309	22.8667	21.3027	18.811	10.9989	10.1474	30.0511	21.3099	15.4542	25.1604	10.7253	14.8206	9.39809	10.8172	11.0308	25.4899	11.7494	25.1694	18.6247	18.7593	28.5223	27.9186	19.2227	11.269	1.95606	10.5994	5.37555	5.32346	21.5451	6.91265	9.52261	23.9836	22.7791	17.4202	12.6824	19.7058	3.03068	5.79618	3.37996	9.10411	11.1978
943.519	21.8672	13.1373	10.464	4.10319	11.7376	10.2982	9.77121	12.9318	13.6988	18.7042	26.1966	23.1308	8.23354	10.9447	22.9483	12.5195	12.3219	26.2018	11.8263	17.4654	8.4098	11.9475	11.5005	24.5802	11.0874	25.9641	16.0343	22.5998	31.615	28.0369	18.8831	13.4169	0.663331	13.8731	5.58528	3.58244	22.4379	10.877	11.8373	26.8751	23.2108	17.3432	17.3543	19.5686	4.38999	6.44882	3.53207	5.78712	9.74135
943.558	21.1111	13.3558	9.0654	2.38622	8.34231	12.072	9.04348	11.9289	8.58756	14.1287	29.7929	26.292	7.34499	13.1293	15.3244	5.57284	11.1982	25.7061	12.1755	18.6596	7.72374	13.0919	13.1986	23.3967	10.3166	24.8408	13.5551	24.4032	32.0231	27.7919	20.1239	14.8446	1.26184	16.0313	6.24951	0.735081	22.2898	14.6604	12.9773	29.0824	24.0519	17.9198	19.2991	17.7098	7.51755	7.04565	3.59036	5.30688	8.93457
943.597	20.355	13.5743	7.66677	0.669253	4.94701	13.8458	8.31576	10.9261	4.85331	12.3072	31.8326	27.992	9.22787	14.9428	9.65741	7.31739	13.3185	23.0071	10.8781	18.7637	6.49266	14.2362	14.6213	21.6624	10.9229	22.6158	11.3512	23.4525	30.5092	26.4569	19.9992	14.6314	2.14155	15.9861	6.93114	4.53222	21.1358	17.1624	12.9316	30.1997	24.348	18.4963	20.1422	13.6477	9.54349	7.64248	5.49242	8.51417	10.5166
943.636	17.7727	12.9451	5.17957	0.663778	4.93664	14.5495	7.21371	9.22721	5.97524	14.0004	30.2435	27.5969	14.1429	16.9755	7.67734	12.1581	16.2536	18.8648	8.31006	18.2367	5.03909	15.2915	15.4382	18.368	11.7766	17.964	7.75218	19.393	25.9276	24.3218	20.0024	12.1577	3.88606	14.3129	8.89774	9.28349	19.4914	17.567	12.3141	28.5601	24.1163	18.571	18.0831	9.17369	11.1743	6.9565	8.60933	12.8481	11.1709
943.675	14.6454	11.226	2.97358	2.31073	7.13531	13.6123	5.56084	8.0675	9.57001	15.6935	25.3496	24.9984	19.7827	18.2545	9.84573	15.7058	18.5422	14.7225	5.742	17.7096	3.58552	16.3467	16.2552	15.0737	12.355	12.7614	5.26059	13.6927	19.9806	21.0967	19.1852	9.13328	7.0076	11.538	12.2414	13.4839	17.0265	16.8816	11.1515	26.9204	23.3396	17.5556	14.934	3.60961	12.26	6.27053	11.7263	17.182	12.1006
943.714	10.9714	10.2448	4.46887	4.41554	8.35068	11.5437	5.66653	8.84005	12.1967	16.7623	17.2052	22.1183	25.1778	18.4214	11.2673	16.06	17.9659	9.40923	6.18075	17.6589	4.22447	17.6522	15.518	10.995	12.8788	7.07735	3.53293	8.79854	13.1118	17.1497	17.494	6.26256	9.45217	8.02079	15.368	16.9636	14.9649	13.7083	9.59789	24.0179	22.5237	16.5998	10.2542	2.35172	12.1038	5.01273	13.8114	21.0417	12.2627
943.754	7.02197	8.71284	7.61659	5.96954	9.01523	8.92422	7.96966	10.1518	14.2669	16.1787	7.68368	22.5429	29.7525	18.049	11.3177	14.211	16.0125	3.54511	9.09813	18.7097	7.34207	18.4068	14.4212	6.74814	12.3966	6.92461	3.93022	9.99809	8.74491	12.1127	15.5332	3.94264	10.2443	5.0544	18.2251	19.3533	12.3582	10.5349	8.04426	21.1154	21.6237	15.4759	4.56837	6.62511	10.9416	3.58678	14.7109	22.6982	10.2216
943.793	3.94134	7.61462	10.475	8.24757	7.92155	5.66771	11.2314	11.3248	12.799	12.8961	4.36042	26.7628	32.9214	16.9461	10.5757	13.0878	11.1117	4.23924	11.928	19.5211	11.5196	19.5466	13.3841	2.79192	12.2883	11.7107	3.85843	16.0208	8.25665	7.3167	12.3494	4.1597	10.3201	2.51017	19.7245	20.4667	10.6253	6.69777	6.41742	18.7303	20.0613	15.4783	1.12078	9.63345	9.11412	3.86074	13.0422	22.1511	8.13046
943.832	2.51313	5.96559	13.3333	11.0764	5.17544	2.96201	14.2236	11.4077	10.3135	8.66845	14.445	33.5569	34.9045	15.304	10.2106	13.2576	4.63682	10.8357	13.3809	19.0511	15.0565	20.6865	13.724	1.58974	11.6291	17.0475	3.78663	21.4928	10.7978	4.72391	8.61473	5.47838	9.29418	1.06756	19.3019	21.0409	8.6227	2.86059	4.79059	16.3453	19.3251	17.1331	6.16725	11.6967	7.6345	5.77552	9.16445	19.9516	4.1115
943.871	3.46286	5.47688	13.6169	14.3587	4.0005	2.96831	15.687	10.1507	6.36093	3.67853	23.2228	39.9115	35.2346	13.7871	8.69022	14.7023	3.2381	17.7982	12.2988	17.7229	18.1544	21.5544	14.7145	3.44501	11.011	19.5945	3.09309	25.4237	13.2302	8.15958	8.3044	7.06059	8.42009	1.91461	18.4583	21.1999	8.67103	2.05612	3.68793	14.9444	17.3113	19.6782	10.4172	13.4741	7.26266	7.70734	3.14664	15.6088	1.36149
943.91	3.31678	4.44896	13.3555	17.0903	5.5796	4.62705	17.1562	7.25289	5.82046	2.74721	28.9595	43.5004	34.1819	12.2702	7.25389	16.3151	9.59128	23.8156	10.1993	15.3047	20.7072	22.4223	15.705	5.30027	9.38685	20.1295	3.51857	26.2296	14.1841	11.7634	12.4063	9.92416	8.18667	2.76166	17.0697	20.2689	10.0181	4.93916	4.42903	13.5436	15.2975	22.2233	14.6672	15.2514	6.78936	9.43623	2.74997	12.3677	3.95722
943.949	2.15097	4.78864	11.9954	19.2022	9.53315	6.24483	16.6205	4.58697	10.1295	5.58639	32.0056	44.0661	31.6051	11.7458	6.86646	16.0646	15.0628	27.8631	7.90008	12.5727	20.8362	23.1858	18.6777	6.77142	6.73903	17.9113	4.68419	25.2797	13.6324	14.5783	16.6525	13.0939	9.09818	3.25865	14.6529	18.649	11.0686	7.91788	8.24234	13.3791	13.4405	23.8687	16.6751	16.8798	6.53909	11.018	8.71152	12.3596	6.79719
943.988	0.985164	5.12832	10.0903	20.224	12.6721	7.32341	14.989	4.67508	15.2705	7.33555	32.6629	40.9442	27.1845	11.2215	5.37741	13.6109	18.2412	29.5277	8.9347	8.54769	19.7737	22.8593	21.6504	9.33259	3.8158	14.0521	6.95723	23.779	11.7036	15.19	20.3421	17.3537	10.5547	3.75565	12.2361	17.0291	12.1191	10.8966	12.6007	14.3047	12.1285	25.514	18.6831	18.5083	5.46261	10.9473	12.7394	14.5432	9.07476
944.027	2.72714	5.14477	7.57453	19.3536	15.5545	8.04468	12.4474	7.86032	19.3795	7.9155	30.6783	35.6528	22.2383	10.3081	4.99623	10.0512	18.4269	28.2869	12.1935	5.56245	16.3166	21.899	25.9697	13.7365	1.26741	8.98109	10.62	21.1646	10.2259	14.1069	22.058	21.8687	12.465	4.16296	10.1069	14.2072	11.2976	13.5599	17.2859	16.1996	10.6669	24.4068	18.3177	19.6268	4.40661	9.20105	13.6694	15.9462	10.4163
944.066	3.9241	5.16121	5.0588	18.4831	18.4368	8.76595	9.90576	11.0456	22.3869	6.29222	26.4904	28.1582	16.1905	9.39471	4.61505	6.49147	17.511	24.8429	14.3507	2.57721	12.3146	19.8487	30.1992	19.0507	4.8011	4.82031	14.7379	18.5503	7.64664	10.8205	22.6723	26.3837	14.3754	4.57027	7.43275	10.2952	9.93114	16.2231	21.9711	18.0944	9.2054	23.2996	17.9523	20.7454	3.62601	8.00558	11.8454	15.6968	10.9317
944.105	3.8312	3.74338	4.03949	15.8881	18.6811	7.67209	7.5551	12.7172	22.0505	4.40876	21.346	20.0283	10.5528	8.47554	3.88526	4.46679	14.7364	19.8342	14.1525	1.27556	8.47358	17.1559	33.8099	24.7875	7.89686	8.14799	19.6435	16.8933	5.65186	7.00361	19.6107	29.9914	16.7461	5.70414	4.7843	5.24727	9.41498	18.7545	24.0596	18.9978	9.06144	19.8818	16.4585	20.4333	5.157	8.41107	7.79109	14.7955	11.4305
944.145	3.18748	1.77473	4.6726	12.7423	18.65	6.57823	4.10282	12.1855	20.6125	2.5253	16.7466	12.9884	5.46007	7.55637	4.2571	4.64535	12.4228	13.5441	11.1887	3.09903	6.19515	14.4631	36.319	28.321	11.268	14.2297	23.9982	15.7872	5.03411	5.38996	16.5491	31.3957	18.0153	6.83801	2.68085	1.28933	9.44384	21.2859	26.148	19.9012	8.91749	16.4641	14.9646	20.1212	8.80715	13.0549	2.82652	12.2417	11.1031
944.184	1.71438	5.09204	5.446	9.78608	17.152	4.3351	3.11975	9.93172	15.6377	1.07107	14.0636	10.5841	2.2351	7.22152	4.73085	4.62894	11.8483	9.44293	5.83821	7.14729	6.7764	13.337	37.6033	30.5547	13.6761	19.7807	26.3376	14.1728	4.87493	7.42813	12.7382	31.1082	18.0221	8.6236	1.60722	6.98114	12.5656	23.3219	25.031	19.342	10.9989	14.5069	14.3602	19.3852	11.6346	20.1879	5.53504	9.48506	11.0142
944.223	2.16332	10.0502	5.38739	7.9315	14.5465	3.18199	5.07047	8.04898	8.99892	3.29276	13.1345	12.418	1.1293	6.88668	5.2046	4.61254	12.3754	7.545	1.58938	11.1956	8.17806	13.8518	36.6786	31.1359	14.7129	24.2417	28.132	12.5584	5.26077	10.5563	8.37067	28.6174	16.4665	9.48732	3.84425	12.8411	15.7714	25.3579	23.9141	18.7828	13.0804	12.5497	13.7557	18.6492	14.0011	26.399	11.5542	6.89653	11.0094
944.262	4.4609	14.7568	3.45567	7.24957	11.7747	5.19096	8.71602	9.75664	3.94024	5.80327	13.7436	15.3032	1.23402	7.92161	4.53977	3.5467	13.9162	7.98184	9.1061	16.1675	7.77221	16.3505	33.9638	29.6114	16.4073	26.1864	26.8984	10.3962	5.84646	12.4057	5.18051	24.0752	13.8704	10.3217	6.34327	18.2079	19.9214	26.8068	20.2175	16.5968	15.9731	13.3984	13.4238	18.621	15.223	32.3064	15.9476	5.50275	12.0012
944.301	6.21348	18.3735	0.978936	6.56763	9.27835	7.75074	12.092	14.7807	10.063	8.11084	14.2513	18.1884	1.88374	10.0466	4.41995	2.48086	15.4571	8.41868	16.8982	21.6903	5.16891	18.31	30.4344	26.9969	16.7305	26.4787	23.4558	9.8747	6.97716	13.7043	3.64277	18.9823	10.999	11.1561	7.74068	21.3714	22.4248	27.1657	15.976	14.4109	18.8659	14.2471	13.0919	18.5927	15.3433	36.0106	19.2394	4.10897	12.9931
944.34	6.00697	20.4982	4.51585	7.06386	8.56697	10.4238	15.4538	20.7593	18.4191	11.1651	13.4575	19.4605	4.78091	12.3424	3.39134	3.32283	15.4018	8.20832	23.1585	26.2576	3.00327	19.5028	25.5664	23.3041	17.1167	24.2648	18.55	11.351	7.54183	14.0994	4.73664	13.6288	9.2434	12.2562	9.46082	22.9694	22.886	26.4901	11.7435	13.3009	21.7074	16.6105	13.5352	19.3424	15.6499	36.5931	20.2666	4.67635	14.1233
944.379	5.80045	22.6229	7.77735	7.00928	9.50802	12.546	17.9953	25.6479	25.6852	13.1293	11.017	18.5294	6.57646	14.6382	2.90775	5.25483	14.79	5.79473	27.6707	29.532	4.71649	19.4026	20.052	19.6113	16.958	20.9608	13.6443	13.9173	8.65151	14.4946	5.83051	8.27536	7.48783	13.3564	10.0794	22.3641	22.2455	25.8145	7.78643	12.7416	22.8965	19.5247	13.9785	19.5412	16.7827	34.9724	18.2643	5.79455	16.0739
944.418	4.56444	22.9898	9.99377	8.10669	11.8009	13.1788	20.5393	29.0015	30.5601	14.3304	6.92544	16.2912	7.68802	16.131	5.74857	7.9594	13.2236	3.66814	29.6024	31.0692	8.8663	17.9058	15.4553	16.5299	15.4926	16.9571	9.86682	16.28	9.94147	15.454	7.52339	5.14726	7.63346	14.5493	10.3116	20.1514	20.668	24.8721	4.60936	13.267	22.8858	21.6711	15.1821	19.0599	17.4858	31.1981	14.0543	8.01944	18.9671
944.457	3.32842	23.3566	12.2102	9.2041	14.0938	13.8117	21.9817	30.1518	33.7882	14.4414	2.28884	14.0529	8.25458	16.5337	8.04438	10.664	11.1122	0.451523	29.8875	30.4032	11.9145	16.409	10.8585	13.4484	13.7517	12.4026	7.74177	18.0919	10.956	16.4134	9.21627	2.01915	7.77909	15.7423	9.99881	16.8486	18.5454	23.9297	1.43229	13.7923	21.7734	21.6142	15.284	18.5786	17.0872	25.2205	8.74264	10.2443	21.3152
944.496	5.04055	22.9145	11.2834	10.0191	15.9244	13.6893	21.872	29.5097	34.5884	13.7154	5.25277	12.0533	7.52502	15.3145	10.9271	13.1957	9.79462	3.14958	27.5905	28.3061	14.0522	13.8759	7.71912	11.187	10.8585	8.87763	8.36097	17.9357	11.1618	16.2389	9.77921	1.47577	8.05359	16.8346	9.8415	13.2152	17.3592	23.347	0.572601	14.1399	18.9414	20.2178	15.4123	17.2629	15.3814	18.0426	2.18825	11.4305	23.4996
944.536	8.4051	21.9216	10.0812	10.8342	17.7551	13.567	20.6606	26.6643	34.0116	12.4385	10.4141	10.593	7.06506	14.0953	13.8097	15.7274	8.47703	5.84764	24.1919	24.0058	15.0884	11.3427	5.95671	11.6797	7.41454	5.90344	9.25558	17.7795	11.3675	16.0644	10.3422	0.932394	8.32809	17.927	9.68418	9.58172	16.718	23.8544	0.257925	14.4875	15.0078	16.6181	13.8939	14.8572	13.2146	11.0328	3.94236	12.7847	24.6664
944.575	11.1875	20.3166	8.21068	10.9244	17.9492	14.6072	18.7977	22.4433	32.2273	10.8645	14.723	9.51053	8.26152	13.1178	16.7696	18.9371	9.67395	7.97713	18.6631	19.8056	14.4373	8.60512	4.88735	13.7628	5.00022	4.65343	8.58746	16.9511	9.67675	14.2534	8.99178	1.34133	7.63142	17.609	8.86082	6.02656	17.3836	24.6704	2.50161	14.4481	10.9822	12.1314	12.2662	11.9372	9.5429	4.67282	8.41519	13.1055	23.9285
944.614	13.8858	18.7116	6.3401	11.0147	18.1434	15.6473	16.3898	17.1323	30.1735	9.84136	17.1041	8.4281	11.3858	11.5895	19.1787	21.5961	12.5233	9.55581	12.8589	15.6053	14.3312	6.95759	4.36299	15.8459	3.13092	4.49344	8.46434	16.1228	7.98601	12.4425	7.64139	1.75027	6.38975	16.201	8.59407	4.67463	19.1508	25.4865	5.29031	15.4987	7.50151	7.64465	10.369	8.47811	5.97845	3.473	11.1399	12.145	22.005
944.653	15.3119	16.6663	6.32348	10.8003	16.7078	16.7013	15.3739	10.9967	28.1908	8.76475	17.1386	5.86603	15.6365	12.8166	21.5036	24.2766	15.4145	11.4489	7.39991	13.5438	14.5618	10.0369	3.36016	18.6462	4.70829	6.33213	8.06777	14.2331	5.50768	10.8598	6.30382	3.78872	5.06695	14.4855	8.08258	6.85141	21.5894	25.9605	9.44846	17.4039	5.73684	5.17869	9.37761	3.76634	5.89031	6.63145	11.3414	10.2272	17.7716
944.692	16.2741	14.6211	6.30686	10.5859	15.2722	17.7553	14.3579	4.86107	26.4864	8.24474	15.5034	3.86056	20.1655	14.0438	23.8286	26.9572	18.0275	12.7853	5.00231	13.7088	13.9575	13.6727	2.63564	21.4466	6.28566	8.17082	7.67119	12.3434	3.02936	9.27715	4.96625	5.82716	3.74415	12.7701	7.57109	9.02819	24.0279	26.4345	13.6066	19.3091	6.84797	8.46434	10.1488	1.281	9.1418	9.7899	8.9453	7.56728	11.4973
944.731	16.4339	13.3151	7.12224	11.2962	13.4329	17.796	15.4966	2.64488	24.8688	8.71003	12.5069	2.78277	23.6844	16.2222	24.4087	27.4233	20.2052	15.9325	8.11877	14.1042	13.072	18.8118	4.39628	22.7974	6.47803	10.9154	10.4251	10.6769	4.47338	8.91495	4.63608	7.75545	8.72303	12.6592	7.51329	11.9921	24.912	24.4965	17.5263	20.9229	7.79023	13.6517	13.1173	6.76173	11.3477	10.4835	4.7361	5.76076	5.51566
944.77	16.5937	12.0091	7.93763	12.0065	11.8719	18.3934	18.0268	7.10797	23.6223	10.6596	9.69587	5.04462	26.9249	18.9572	25.2671	27.8894	22.3829	19.0797	11.2352	14.4997	11.9082	23.3942	7.82674	23.5917	6.3921	13.6601	13.179	9.01044	5.91739	8.55276	4.30592	9.68373	13.7019	12.5483	7.45549	14.9559	25.796	22.5585	21.446	22.5368	8.7325	18.8391	16.0858	12.2425	13.5535	11.1771	1.91841	6.73727	3.70854
944.809	17.2684	9.96131	7.13175	11.7004	11.364	17.4054	19.2171	9.45607	22.9174	13.8594	7.45898	6.71743	27.6154	20.8918	24.7988	25.7604	21.9908	21.1666	13.5452	12.0233	8.76199	26.5358	11.2885	23.1991	5.3631	15.427	14.9835	7.88391	8.73481	9.95678	2.53105	10.3888	19.5497	14.1692	6.8255	15.5074	24.0169	18.4488	22.7634	22.6252	9.9546	24.1635	18.2562	17.3585	12.7703	10.8723	6.64504	10.2798	9.16028
944.848	17.9431	7.91353	6.32588	11.3943	10.8561	16.4174	20.4074	11.8042	21.9342	16.5025	6.89191	7.83363	28.0276	22.8263	24.3304	23.6313	21.5987	23.2536	15.8552	9.54693	5.61581	29.6774	14.7504	22.8066	4.33409	17.1939	17.0663	7.31398	9.8824	11.9174	1.03449	11.0939	25.3974	15.7901	6.19552	16.059	22.2378	14.3392	23.8026	22.157	12.8465	28.9312	19.0352	20.248	10.8738	10.5676	11.3717	13.8224	13.2205
944.887	19.0011	6.23828	6.01573	9.39954	11.8013	15.8729	20.683	12.1577	21.0163	19.5081	9.93988	9.71806	26.064	22.9519	22.4996	19.1019	18.7381	23.2677	15.4025	6.23855	1.8507	30.1867	16.7569	21.1153	2.81225	17.3258	17.3379	8.46751	11.072	13.4098	2.92178	11.1496	29.0652	19.3591	4.84078	14.2333	18.944	11.0615	22.4094	19.6798	15.3732	32.2872	19.372	20.9981	8.01989	10.5107	14.1458	16.6562	15.2159
944.927	19.5026	7.34605	6.8188	6.84815	14.4163	14.7718	20.6803	12.5113	20.0984	22.5136	13.2662	12.1591	21.3174	21.4076	19.8338	14.5725	14.7642	21.0554	14.4859	4.22891	1.98183	29.7683	18.0212	18.8674	2.96024	16.9011	17.3313	9.62104	11.9834	14.3457	6.7572	11.2053	30.5065	22.9281	5.43417	11.8511	15.3719	7.7838	21.0163	17.2026	17.8998	35.6431	19.4305	21.1916	7.11413	10.4538	13.8586	17.8201	16.3764
944.966	18.3067	10.0831	9.60695	4.13297	17.938	15.1608	20.5392	14.8087	20.2958	24.2986	15.9322	15.7061	15.4366	18.6922	15.8251	10.0127	10.8331	18.4952	11.8234	7.37803	3.93426	27.2772	17.6977	14.9598	3.6786	15.1023	15.1775	10.081	12.2558	13.329	9.75444	13.2998	30.7595	26.9987	8.36161	7.51275	11.9951	6.85286	17.3883	13.1042	19.1288	35.5203	18.9614	18.1499	7.7492	9.01406	11.5813	18.0332	15.167
945.005	17.1109	13.3767	12.5806	5.68511	23.5934	15.5498	20.3981	17.1061	19.38	23.8573	17.485	19.2531	9.55572	15.9767	12.6513	7.12265	9.68509	15.3784	9.16091	11.0838	4.21686	25.3426	17.6524	11.0522	4.39696	13.3035	13.0238	10.5409	12.5283	12.3124	12.7517	15.3942	31.0126	31.0692	11.289	3.1744	8.61835	5.92192	13.7604	9.00573	20.0795	34.8408	19.8838	13.9949	9.77577	7.01774	8.19075	16.5764	12.5661
945.044	14.5532	14.628	15.2456	10.9697	28.5566	16.481	19.8555	19.7049	19.8109	22.12	16.5128	22.0145	3.67054	15.5457	10.1906	9.75231	13.7639	13.0444	6.9782	14.2474	3.21521	21.8455	15.5706	6.51268	5.97632	12.1192	10.578	9.77894	12.034	8.65332	13.9769	19.3005	31.1802	34.1773	15.1253	3.28601	6.37507	5.93895	11.0254	5.74508	19.069	32.393	20.7831	11.1213	12.2031	2.98778	4.81614	13.231	8.87437
945.083	11.9955	15.8792	17.9105	16.2543	33.5198	17.4121	19.3129	22.3038	19.1285	18.1564	13.9635	23.8482	2.42374	17.8977	9.12151	12.382	18.956	12.9368	5.9087	17.411	2.21357	18.3485	14.6021	4.19956	8.6689	10.935	8.13222	9.01696	11.5396	4.99425	15.2021	23.2068	31.626	37.842	19.1471	7.66494	6.26545	5.95599	8.2904	2.48444	16.9453	27.7187	22.1461	11.4017	14.3522	2.66853	6.54376	8.95789	4.71884
945.122	10.8743	14.217	19.4579	20.2691	35.6232	17.604	18.134	23.0009	18.2272	12.9897	10.0967	24.3426	6.10379	21.5165	9.34387	14.4028	23.6856	13.6959	7.92807	18.4641	4.50228	15.9356	13.9197	9.67748	11.6999	12.6208	9.39206	8.00711	10.646	2.73249	14.3343	26.4	33.8374	39.0715	22.1325	11.3858	6.71534	5.91794	8.2529	5.41605	13.1011	21.9921	22.0959	15.5437	15.8258	7.68922	11.108	5.55158	3.1985
945.161	10.0313	12.5548	21.0053	24.284	37.7265	17.7958	16.955	23.698	17.3259	7.82294	5.11664	22.6105	8.39232	24.5788	11.236	15.8671	28.137	14.4551	9.66914	18.9607	8.46081	12.9661	12.9591	15.1554	14.731	14.3065	10.9302	7.55387	8.08249	1.02734	13.7448	29.5931	36.0487	40.3011	25.118	15.1067	7.16523	5.87989	8.21539	8.34766	9.25685	16.2655	22.0458	19.6856	17.5777	13.2665	16.1362	6.96918	7.33699
945.2	10.2842	8.8923	20.8278	26.3855	35.9336	15.0771	15.0956	21.9556	15.7304	5.9915	3.3001	20.8089	9.05741	25.4841	12.0208	14.5831	28.3616	13.2198	10.6579	17.7207	12.8759	11.7418	12.5834	20.0811	18.4781	16.875	13.7316	8.74436	5.1059	1.46744	12.7044	32.2673	36.9975	38.7824	26.5669	18.039	5.85833	5.80705	9.40851	10.8067	5.18359	10.8549	20.9519	22.9086	18.6889	17.4378	19.9467	10.8828	12.093
945.239	10.5371	5.22979	19.537	26.2605	32.7492	11.8018	15.1842	20.2132	14.1348	8.61291	8.25561	17.7085	7.95992	24.1631	11.6924	13.2991	28.5863	11.9844	11.6467	16.4808	17.291	10.5176	12.2077	25.0067	22.2251	19.4436	16.533	9.93485	1.85101	1.35094	13.3339	34.385	37.6681	37.2637	28.0159	20.9713	4.55142	5.73421	10.3233	12.7092	2.78014	4.88771	19.5798	26.1315	19.8001	21.6091	23.7573	14.7965	16.849
945.278	10.3147	2.0717	18.051	24.9622	27.9932	6.55662	15.7588	17.2612	12.1446	11.3764	12.5349	16.0127	7.29075	20.8099	9.73541	10.512	26.088	9.31121	11.4898	17.3558	21.813	11.2649	12.7601	28.3327	25.4655	20.0125	16.9933	11.0288	2.66894	1.15072	13.9666	34.6445	35.3353	33.0808	29.082	23.5989	2.33811	6.10139	10.8054	13.8628	4.5052	5.23613	16.6642	28.0922	20.2666	22.8077	25.6722	16.6855	19.2223
945.318	11.4837	1.69664	14.8951	21.9941	22.4022	1.31144	16.3334	14.3093	10.1544	14.1398	16.8143	14.3169	6.62158	17.4567	7.77846	7.72492	23.5897	6.63797	11.6111	18.7875	24.6651	12.569	12.4775	29.4322	27.5927	20.5814	17.1754	11.5661	6.26989	2.62033	15.4342	34.9041	33.0026	28.8979	29.6843	25.2989	2.90783	5.54089	9.71041	12.7899	6.9724	9.29526	14.4907	27.8264	19.6198	24.0064	26.4738	16.3481	20.4824
945.357	12.0781	4.89169	11.69	15.9023	15.5887	7.20418	16.9159	10.231	7.94239	14.5363	18.391	13.3632	8.02954	11.8799	4.16473	5.79591	20.274	4.90401	11.3266	20.6946	26.9026	14.8586	13.754	28.9532	26.8702	18.131	14.0388	10.6887	9.42585	2.96803	15.6494	32.7604	27.668	23.3177	29.1342	27.5525	6.37944	5.03547	7.09346	11.6562	6.75513	11.9426	11.5084	25.8938	17.6757	22.0509	24.5679	15.2337	19.8278
945.396	12.3941	8.08675	8.48481	9.81056	8.77508	13.0969	17.4985	6.15276	5.73041	14.9327	19.9677	12.4095	9.4375	6.30314	0.829298	4.42351	17.1437	7.43737	13.1757	22.6016	29.1401	17.1483	13.9172	26.2479	25.0344	15.6807	10.9022	9.81129	12.5818	3.31573	15.8646	30.6166	22.3333	17.7375	28.5842	29.8062	9.85106	4.53004	4.4765	10.5224	6.53787	14.5899	8.52603	23.9611	15.7317	20.0955	22.9402	14.676	17.7816
945.435	12.1101	11.5688	4.64768	3.93041	2.04556	18.8766	16.8939	0.648202	3.23433	13.9608	19.3224	10.6064	11.8934	1.32937	4.71816	4.58177	15.5355	11.9478	15.2974	21.5923	28.9019	19.1654	13.8354	21.0986	19.9141	11.7953	6.21468	10.2587	13.8172	1.90664	14.4621	27.0176	17.4234	13.743	27.0571	30.7466	11.1484	3.95795	2.52052	11.6354	5.06099	15.7182	5.76404	19.5353	11.567	16.4702	18.9527	15.0575	14.886
945.474	11.1766	13.7521	2.57313	10.2956	5.5205	22.4299	15.4544	6.09025	6.21155	12.9889	19.1409	9.73102	14.6277	3.40596	8.88533	5.66772	14.3911	16.4583	17.4191	20.583	28.6637	21.1826	13.7536	15.9494	14.7938	7.90991	1.80544	11.2628	13.3828	1.05415	13.338	23.4186	12.5134	9.74859	25.8084	32.2436	11.6109	5.61227	4.46079	13.8616	6.08884	16.2898	2.72375	15.1095	7.40227	12.8449	14.9653	15.439	12.6398
945.513	10.6701	14.5946	2.65834	18.0654	11.569	23.6958	12.7662	13.1543	11.6877	13.5492	17.9918	9.09913	18.178	7.70607	12.3408	7.81469	15.4528	20.3078	19.0493	18.3475	26.7861	21.1473	12.2572	10.3015	9.25028	5.71754	2.90865	13.4351	11.1393	4.01964	10.9253	19.0369	11.0156	8.16611	24.5945	32.1404	11.0007	7.64927	6.85909	16.1574	10.3404	17.5804	4.45519	10.1386	2.436	9.08916	11.0692	18.9863	11.4445
945.552	9.88521	14.8805	4.41336	25.2785	16.226	22.7354	8.96478	20.2183	17.1639	14.1094	16.8428	8.46724	21.7283	12.0062	15.7963	9.96167	16.5145	24.1573	20.6796	16.1119	24.9085	21.1119	10.4824	4.09701	7.97405	8.16357	6.60935	16.1641	7.22611	7.54174	8.79084	14.6551	9.51776	6.58362	23.3806	32.0371	10.3905	9.68627	9.2574	18.4532	14.5919	18.871	6.83601	6.46657	2.20088	6.07557	9.21391	21.4203	11.6407
945.591	10.2041	14.1808	5.5364	28.9665	19.5104	21.1632	6.10986	25.7285	21.7544	15.9365	15.4263	10.4633	24.7619	14.593	16.4788	12.4507	18.7626	25.6195	20.9595	14.6529	22.6796	19.5974	7.6167	3.86916	12.0655	10.9154	7.88341	17.4446	3.30653	11.5023	7.84554	11.0304	9.21305	5.91141	22.8506	31.6494	9.99	10.015	9.47475	19.7651	19.1596	20.7805	8.99053	5.15537	5.68029	5.18476	11.6787	24.5504	13.2286
945.63	10.5231	13.481	5.54623	30.428	21.2176	18.6634	6.03797	30.311	25.881	17.7636	15.1231	14.6858	28.9087	17.1798	17.1614	14.9398	21.0107	27.0817	21.2394	13.1939	19.6158	16.413	4.10163	8.46525	16.6207	14.2239	8.97194	17.7975	1.89169	13.9786	8.10622	6.84906	8.63004	5.23921	22.0424	30.7051	11.2593	9.78719	9.41381	21.077	24.0056	23.2467	11.0523	7.55487	7.76817	5.22164	14.6074	27.6806	13.7033
945.669	9.79838	13.6626	6.27501	27.9933	20.1941	17.5666	9.27022	31.6567	26.5637	18.5253	14.2538	19.6069	31.948	18.3374	15.7886	16.6722	22.5558	25.1114	20.2553	13.196	16.6621	12.73	4.32046	12.5859	19.6338	15.851	8.18192	15.7963	6.60097	14.73	9.71349	5.16085	8.00499	6.41946	22.9025	29.0187	13.0982	6.98794	10.2936	20.7423	26.6759	22.9849	12.3443	10.1225	8.47179	6.54276	17.4838	29.167	14.2911
945.709	9.90858	15.514	8.67361	22.7756	17.779	16.4699	10.6471	29.2918	25.391	19.287	13.3845	24.528	34.9874	19.495	14.4158	18.4046	24.101	23.1412	19.2712	13.198	13.2446	8.11936	7.32232	15.7789	21.0697	15.2516	6.27868	13.7952	11.3102	15.4814	11.3208	3.47264	7.37994	7.59972	23.7626	27.3323	14.6589	3.63208	12.8432	19.851	29.0679	22.723	13.6364	12.6902	9.17541	7.86389	20.3603	30.6534	14.8788
945.748	9.06502	17.2581	12.2825	14.3574	12.9519	18.2026	12.1298	23.5669	20.9483	18.7935	13.2878	28.5389	36.3149	20.3656	11.8	18.2397	24.0966	20.6071	17.9632	13.116	8.31962	7.32667	10.5286	17.5107	20.1662	14.6812	4.43922	11.4288	13.6279	13.8788	12.815	3.61079	8.56966	9.09886	24.4473	26.4604	17.9284	4.20146	16.1755	18.0611	28.7856	20.2377	15.8373	14.4055	9.34851	9.46332	21.68	29.467	14.8034
945.787	8.22146	19.0022	15.8915	5.93914	8.12489	19.9353	12.4993	15.6156	15.3923	18.2999	13.1911	32.5497	37.3641	20.6796	10.8541	17.5181	23.8139	18.0731	16.6552	13.0341	4.78615	9.31701	12.065	17.5728	18.1494	13.5542	4.26959	8.50583	15.6672	12.2762	14.3092	3.74895	9.75937	10.598	25.4104	26.1452	20.9197	8.11048	19.2295	16.8277	28.7816	17.7524	18.0382	16.1209	9.52161	11.0627	22.9997	28.2805	14.728
945.826	8.40269	19.4562	19.1786	3.15366	2.65281	22.1666	11.7461	5.94086	10.1712	17.6368	14.1286	34.0674	36.9522	21.3067	12.3317	15.6717	22.6202	17.0682	14.8021	11.4344	6.15416	12.3539	12.1577	15.649	14.0961	13.2854	7.22507	7.1019	15.8091	9.51106	14.9612	3.64359	10.0852	11.355	25.2065	26.4649	23.8269	11.8427	20.2818	14.1796	25.7496	14.3364	18.578	16.9056	9.78603	12.2911	22.9742	25.517	13.8656
945.865	9.7899	18.426	22.0019	11.3148	3.11787	25.3256	11.2713	3.31645	10.4233	16.417	13.6746	33.3587	35.4272	21.9338	14.0877	14.3819	19.7566	16.6199	12.578	8.53609	11.4184	14.092	11.6011	13.7253	10.0428	13.0165	10.4588	6.25458	14.2812	7.30257	15.8916	3.53823	10.411	12.112	25.0027	26.7845	25.6209	13.3484	20.2208	11.5315	22.7176	10.9205	19.1178	17.6904	10.0505	13.5195	21.8356	20.5271	11.8899
945.904	10.9248	15.425	23.4921	17.3889	7.93877	27.409	11.7225	11.3194	14.967	15.1937	14.2148	30.4676	33.2045	22.606	16.0169	14.5995	15.2774	16.3264	9.02631	5.33257	15.9251	14.6433	11.6438	12.9001	5.93848	13.5182	13.8361	8.05454	12.834	6.78283	15.9804	4.23557	8.79036	11.8609	24.3247	25.6795	25.1718	12.8129	18.3641	7.14743	18.456	9.00772	17.4196	17.6912	10.1209	15.1439	18.9783	15.6928	9.25819
945.943	11.7814	12.424	23.869	21.2365	11.6465	29.4925	11.8954	18.7658	20.9021	12.8572	16.1467	27.0198	30.7035	23.2783	19.3376	17.6002	10.2416	16.5895	5.75292	2.12904	20.1534	14.6379	15.2118	15.2291	3.68947	14.5765	15.5435	10.4111	13.0567	9.04613	15.5126	5.48952	7.44802	11.6097	23.6466	24.5745	24.7226	12.2774	16.5073	2.76338	14.1943	7.09493	15.7215	17.6919	10.1914	16.7683	16.121	10.8585	6.62651
945.982	11.2566	8.14455	21.6238	22.0461	15.1628	29.7785	12.8503	24.1002	24.8892	8.81756	18.214	22.6009	28.4128	23.1156	21.2973	21.6822	4.86736	15.5814	3.571	3.22618	22.3271	13.4353	20.4191	20.0859	3.2248	15.4696	15.729	13.4837	15.6434	11.8892	14.3331	7.98714	7.04204	11.2688	22.3438	22.3099	21.4962	9.57348	13.9257	2.53069	10.1356	6.35333	15.5366	17.3216	9.36749	17.7173	11.7881	7.25043	4.8399
946.021	10.7318	3.86509	19.3786	22.8556	18.6792	30.0646	12.6919	27.2082	27.763	4.77791	20.2813	18.182	26.122	22.953	22.7931	24.8365	2.9255	14.9443	6.39854	6.54974	22.3671	13.1603	25.812	24.3862	4.42994	15.806	15.6362	16.5563	18.2302	14.7323	13.1536	10.4848	6.63607	10.9278	21.041	20.0453	18.548	7.42614	12.2719	8.0496	8.95273	5.61173	15.3517	16.9513	8.82191	19.2229	7.64075	7.90973	5.18694
946.06	10.3577	3.24706	15.6419	23.1201	22.4057	28.3706	12.722	28.2203	27.9494	2.65449	21.9587	14.7546	23.6196	21.3756	22.4089	27.1298	7.61943	13.597	10.4234	7.52801	19.6596	14.9306	30.6106	27.7602	5.72423	15.7627	14.0765	18.2113	21.7998	17.2478	11.9581	12.1417	6.03877	11.7869	19.7614	17.369	14.3055	4.58594	10.7152	12.8554	11.1182	5.87898	16.4337	17.3638	8.50101	19.6529	5.36471	10.0707	7.41905
946.1	9.24152	5.96867	11.6269	23.9412	26.4105	26.6766	12.1028	27.9336	27.301	7.58142	23.9145	12.2548	21.581	19.7982	20.9116	27.1967	11.2002	12.2497	14.4482	8.50629	16.9521	16.7009	34.296	28.9078	5.9053	15.7194	12.5167	19.8664	25.3693	19.7633	10.7627	13.7986	5.44146	12.6461	18.4818	14.6927	11.1762	3.97217	9.99333	17.1045	14.9534	5.58963	17.2374	17.7762	7.53073	18.7842	6.9849	10.9329	9.00179
946.139	8.27318	7.73941	9.88468	27.3134	28.7035	23.4375	9.40059	26.4177	24.7044	12.346	24.8787	10.4392	18.4002	16.7366	17.7385	26.1388	13.1618	12.0359	16.7938	8.21625	14.9143	19.2119	34.6873	28.6638	7.4373	14.5745	10.4352	18.3325	25.7282	21.2729	11.3385	15.6671	4.37597	13.5633	17.6761	14.3907	8.64265	6.32697	9.52227	19.5592	18.8075	6.20476	16.0176	18.4321	5.90673	19.0548	13.0435	11.1139	9.61843
946.178	7.49037	8.95355	9.81228	30.1291	30.7182	20.1984	5.58519	22.6754	20.9946	17.1106	25.843	8.6236	15.2194	13.6749	13.4523	22.8544	14.0102	11.8221	18.861	7.36961	14.5462	21.1663	33.4089	25.6369	9.24761	12.3164	9.74515	16.242	25.5305	22.2259	13.5841	16.979	3.03217	14.4805	16.8705	14.0887	6.10909	8.68176	9.05121	22.0139	22.6616	6.81989	14.7977	19.0881	4.28272	19.3254	19.102	11.2948	10.2351
946.217	7.07392	8.32682	10.0486	32.5272	30.9355	17.4927	0.220272	17.3415	16.0469	19.2052	25.9528	8.23285	11.4342	10.1016	8.8407	18.9671	12.0988	11.8866	18.5571	5.95513	15.8703	21.4371	28.7483	21.9819	11.1106	11.07	9.35571	12.4538	22.234	20.9053	16.034	17.181	1.27545	12.9915	15.3102	14.4981	4.83532	9.89943	7.58706	22.7846	24.6627	7.08279	10.7599	18.4261	5.7572	22.1942	25.1017	13.2822	10.4547
946.256	8.3273	7.14349	8.89346	32.699	29.5757	13.8593	6.5441	11.08	10.6354	21.2998	26.0626	7.8421	7.64902	6.52827	4.22907	15.0797	10.1874	11.9511	18.2532	4.54064	16.0812	19.4814	22.9744	18.327	14.0869	12.05	10.0795	8.66555	18.9375	19.5847	18.2055	16.8264	1.18855	10.9459	13.1934	14.3508	5.23137	10.5605	6.12291	24.1119	24.994	7.9023	6.72209	17.2074	9.1798	25.0631	29.1532	15.8262	10.9527
946.295	11.5143	4.98899	6.61493	29.5543	26.507	10.1244	14.1478	6.66803	7.62285	20.4288	25.2476	8.56746	8.0543	3.56373	3.21074	11.8562	7.6628	12.0736	16.3599	5.08443	16.0341	15.8748	15.2154	14.6488	16.0369	14.4564	10.58	6.87764	13.4043	16.4986	18.1028	14.1526	1.98221	8.06392	10.8431	12.799	6.01517	9.50535	7.18088	24.5928	22.6423	8.37683	3.53947	15.5627	13.3866	28.9987	30.7986	18.6138	10.8238
946.334	15.3507	4.13324	8.23265	25.4819	23.4383	7.31725	22.3082	9.86301	8.41374	19.5577	25.082	10.5916	13.0052	0.970262	5.62482	7.70508	4.67441	12.1961	14.4666	5.62822	15.987	12.2682	7.45649	10.9707	18.2652	17.4193	11.2661	9.35705	10.0049	13.4126	18.0001	11.4788	3.88909	7.40838	9.32779	10.6906	8.19048	7.33699	9.63037	24.517	19.5484	7.92368	3.13989	12.9902	17.4078	33.491	30.7742	21.9579	9.85993
946.373	19.0812	6.87805	13.4422	19.2642	19.1448	5.68996	29.535	16.5745	11.4847	17.5039	24.2764	12.5186	18.9171	0.940955	8.81221	6.40943	2.27015	12.3939	12.6226	6.75181	14.902	7.49037	2.25445	9.54218	18.7186	19.7547	11.2144	13.3193	10.6626	10.7889	15.3709	7.82362	4.18486	12.1189	11.9841	7.96467	10.3266	6.47319	13.0945	23.7976	15.047	8.24456	5.15661	9.93073	20.2738	37.0875	28.9944	23.6844	8.95407
946.412	21.142	10.1795	18.9301	13.0466	16.2428	6.84571	35.0921	21.6161	13.7207	15.45	23.7491	15.0022	23.4375	2.02486	10.3298	5.11378	1.81403	12.0352	10.5003	7.87539	13.5387	2.15595	8.37008	9.04133	19.6358	22.09	10.6989	16.3539	14.1033	7.23752	12.2779	4.16849	5.31554	18.4992	17.4235	4.68215	12.4628	6.16598	14.8888	23.6349	10.824	8.56544	7.45164	7.42786	20.3568	39.0141	25.9159	24.4832	10.8312
946.451	21.2937	13.1301	24.3332	8.56402	13.048	10.957	38.7988	24.6401	14.7624	13.7672	22.4565	16.3262	26.4273	2.69131	10.5892	4.68784	3.91916	11.7547	9.21579	7.97563	11.5811	1.85128	14.077	9.53484	18.8702	22.2916	10.2746	19.4783	17.8542	4.19349	8.48769	0.0958983	5.58159	25.052	23.0222	3.66809	13.8163	6.91836	14.9278	21.0007	6.13928	8.9733	7.97683	6.42377	19.1845	39.3434	24.9	23.6064	13.107
946.491	20.7961	14.782	27.6954	8.71981	12.1723	15.0682	41.3924	25.4376	14.6908	12.0845	21.1639	17.6502	29.417	3.35776	10.8486	4.26189	6.02429	11.4742	7.93129	8.07588	11.2006	4.70072	18.114	10.956	18.5684	22.4933	9.85042	22.6027	22.069	2.07713	4.97576	3.07366	4.27058	28.8218	27.2295	2.65403	15.448	8.22735	13.0187	18.3666	3.4027	8.82454	8.22372	5.41967	17.5483	38.745	26.3888	21.2453	16.5888
946.53	17.6918	15.4888	29.7087	14.5444	13.2917	19.2632	41.077	24.3227	14.8397	10.5285	18.6364	17.1197	28.402	3.34259	9.75388	3.57195	6.42908	11.13	8.47415	7.66209	10.4216	5.78286	20.3811	12.46	16.3132	20.1663	9.08529	24.1416	22.5983	3.08118	5.02969	7.07097	3.14467	30.7362	28.1302	2.81937	15.6368	7.23354	9.47179	16.0585	3.36044	7.89396	8.67148	5.76148	18.3473	37.4153	30.2597	17.7236	20.2195
946.569	13.7527	14.5258	28.6607	20.369	16.3591	22.9016	39.3702	20.9813	13.8753	8.97257	16.109	16.5893	27.3871	3.32741	8.65918	2.88201	6.83386	10.7857	9.01701	7.2483	9.64255	6.865	22.6483	13.964	13.7796	17.2827	10.2683	25.6805	22.0144	6.31166	7.86665	9.95506	2.29705	29.8676	27.6395	2.9847	15.8255	6.23973	6.75982	15.4203	6.10121	6.40678	8.56263	5.54668	20.8161	35.529	34.5017	15.5007	23.2937
946.608	10.9122	12.9917	26.1045	26.1603	20.5761	24.3382	34.8477	15.9731	13.3067	7.39343	12.9596	16.7633	24.5907	3.49778	10.2591	5.16934	5.70508	10.7748	11.3732	7.90135	9.7738	6.47445	21.7917	14.1258	9.52693	12.6046	11.4513	25.8597	18.6127	7.93319	10.1977	11.6274	2.33363	25.5782	23.6699	3.50951	14.9148	3.15139	8.3949	16.8853	8.63543	3.79479	8.66831	6.88575	24.3445	33.2803	36.6304	11.895	23.8109
946.647	9.74157	10.9009	23.27	31.9515	24.793	25.7748	30.3252	10.9648	12.738	5.8143	9.81033	16.9373	21.7943	3.66814	11.859	7.45667	4.57629	10.764	13.7294	8.55439	9.90505	6.0839	20.9352	14.2875	5.27427	7.92658	12.6343	26.0389	15.2109	9.55472	12.2505	12.7431	4.31833	21.2888	18.0305	5.14753	13.7258	2.84609	11.6998	18.9069	9.49982	1.7394	9.05229	8.22481	28.1512	31.5882	37.0892	8.84592	23.4933
946.686	13.1441	9.7466	20.2202	35.6106	28.0721	24.6037	25.1063	6.15079	12.2491	7.42406	7.58145	18.2912	18.0804	4.53426	14.3902	10.1687	5.52101	12.1678	15.6362	10.9642	10.0646	6.579	19.6242	14.8812	1.55647	5.83441	13.7419	25.1514	11.9687	8.87446	12.706	12.3861	7.26404	16.6833	13.426	7.84948	13.2355	6.30658	15.425	20.6705	9.32493	4.35719	8.61513	8.25788	28.9908	28.0392	33.988	5.17208	19.317
946.725	16.5466	8.59226	17.1705	39.2696	31.6294	23.9893	19.7945	5.04747	11.2036	11.6313	8.59944	19.0885	14.0882	5.40038	16.6431	12.3241	8.13555	13.015	17.2647	13.3741	10.2241	7.07409	17.8494	14.5472	4.23965	10.0505	14.9423	22.5939	7.89147	8.19419	13.1614	12.0291	11.0447	13.7478	11.6046	9.99483	12.7452	10.3237	17.4805	22.9907	9.42835	6.97498	8.45628	8.84755	28.4389	25.6035	29.4954	2.05485	14.3059
946.764	20.8986	9.68753	15.1832	39.3948	31.7022	21.4238	14.2117	9.04058	9.3246	14.9892	11.1568	18.8972	10.9106	5.89253	17.1161	13.52	12.0749	14.6189	17.1901	14.5895	8.65579	7.25609	16.5501	16.2194	8.49408	15.1246	14.9483	18.7378	5.84358	7.95457	13.2356	12.9738	14.7441	14.2881	15.4021	11.2284	14.0754	14.3364	17.0044	23.6613	8.8505	10.3436	8.68879	7.59057	24.5342	21.7415	22.3646	2.50917	8.25113
946.803	24.9722	10.2262	14.8658	38.9634	31.4968	18.8583	8.62895	13.0337	7.44562	18.347	13.7141	18.7059	7.73298	6.38468	17.589	14.7158	16.0143	16.2228	17.1155	15.805	7.0875	7.4381	15.2507	17.8915	12.7485	20.1987	14.676	14.325	5.74382	7.71495	11.3617	14.475	18.7219	14.8284	19.1997	12.4621	15.4056	18.3492	16.5283	24.332	8.27264	13.7122	8.92129	6.33358	20.6296	17.8795	17.0892	6.67421	4.05171
946.842	28.2461	12.9609	15.7373	37.5079	29.0188	16.1001	5.67591	18.0494	4.27114	19.1349	14.6915	16.1621	5.46566	5.87812	15.9921	14.2549	19.0883	17.0801	15.0962	14.5965	6.22747	6.18437	14.4933	18.3725	15.2405	23.2175	14.9067	8.915	6.63913	9.91773	11.0083	17.3867	21.5669	15.3803	22.8535	14.765	16.0395	21.3842	14.1075	23.8767	7.974	15.7966	10.2648	5.83468	15.1204	13.761	12.253	10.745	8.58913
946.882	30.8706	15.6955	16.6088	36.0524	26.077	12.4141	5.22759	21.5809	2.30264	19.3662	15.3906	13.6183	3.19834	5.37157	14.3951	13.794	22.1624	17.9375	12.7986	12.8314	7.03727	4.37404	13.4575	18.8535	16.6193	24.0098	14.0241	3.50498	7.53444	12.1205	10.6549	20.2983	24.4118	15.9321	26.5074	17.068	16.6735	24.4193	11.6867	23.4215	7.67536	17.881	11.6084	5.33578	9.61116	9.64242	7.41681	14.8159	13.1266
946.921	31.3571	18.7665	17.3056	35.8594	23.3077	8.91228	8.55884	24.3238	2.36344	17.0232	13.5618	11.7471	3.26181	4.40118	11.5342	12.0111	24.2116	19.366	10.111	8.5326	8.57616	4.909	14.1511	16.737	16.4139	22.7468	14.3316	3.1566	7.32524	13.1521	10.964	22.1112	24.7129	14.7215	27.0949	19.4536	15.2506	24.6612	10.4494	23.6736	6.87809	17.9825	13.739	6.16752	5.83989	6.43994	5.14622	17.93	16.6015
946.96	31.5653	21.8374	19.1156	37.8928	21.6516	5.41043	11.4263	26.139	5.20728	13.7525	11.2692	9.87588	3.32529	3.43078	8.67329	10.2283	26.2609	20.7945	7.42351	4.2338	11.2283	7.67038	15.9578	14.6205	15.3735	19.8139	13.9897	7.63215	7.57988	14.7403	11.5513	23.9241	25.0141	13.5108	27.6823	21.8392	13.8277	24.9031	9.2121	23.9258	6.08082	18.0839	15.5913	6.44266	4.85165	4.90728	3.98884	21.6008	18.4066
946.999	29.5594	23.5864	20.6314	40.6597	21.519	5.70627	13.895	25.5858	7.48146	9.67005	9.10116	10.1789	4.60923	4.21138	8.01562	8.87448	27.0229	22.1882	4.4026	3.19927	12.615	10.7362	17.9964	11.1792	12.648	14.859	13.5587	11.9917	7.34531	14.0861	12.6858	23.8788	24.7455	13.019	26.8811	22.955	12.4077	21.6894	8.95468	25.1403	7.86294	16.7228	17.664	6.01188	5.52961	6.41566	5.01585	22.8886	17.7403
947.038	27.5535	25.3354	22.1472	43.4266	22.7778	8.78513	14.694	23.3628	8.92073	5.58763	6.93315	10.4819	5.89318	4.99198	7.35794	7.52067	28.0633	24.1385	1.84553	6.98866	14.4655	14.3585	20.3134	7.73787	9.92258	9.90405	13.1277	16.3513	7.11074	13.4319	13.8204	23.8334	24.477	12.5273	25.6161	23.1432	13.7707	17.548	7.95511	25.7983	11.3149	14.8052	19.4583	5.58111	6.20756	7.92404	6.04287	24.1763	17.0741
947.077	24.4336	25.6117	23.484	45.0817	25.3891	10.1261	12.8441	19.9917	10.1629	8.4744	8.0758	12.1069	7.65112	6.14075	7.21919	9.03977	28.3137	24.6045	2.84263	10.465	17.1161	17.3895	21.6882	7.45644	6.455	5.91739	12.2415	19.1107	7.59512	11.6414	13.4996	23.7765	23.646	12.4066	23.5177	22.7777	17.5891	12.9572	6.28588	24.5459	14.99	12.1134	19.6539	5.23151	5.25629	9.43242	6.21033	23.0029	15.0264
947.116	20.6644	24.2182	22.8727	44.5104	26.8871	11.467	10.9941	16.6207	12.5182	13.5876	10.3317	13.7318	9.40905	7.28952	7.08043	10.5589	28.2858	24.5139	5.50954	13.3847	18.3753	18.1941	23.0629	9.40144	4.10063	1.93073	11.3554	21.87	8.0795	9.85078	13.1788	23.7196	22.8151	12.2859	21.4192	22.4121	21.4076	8.3665	4.61665	23.2934	18.6652	9.42173	19.8494	4.88191	4.30501	10.9408	6.37779	21.8294	12.9788
947.155	16.6845	21.8128	20.6643	41.757	27.2964	11.6299	9.10298	13.4177	15.2277	17.7799	8.53296	13.8274	10.9409	7.31217	6.30853	11.961	25.8973	22.0454	6.26541	13.9325	19.2311	17.1314	21.8524	11.0116	5.56793	3.63788	11.9608	22.6726	8.95812	7.09475	11.0526	23.8001	20.8989	12.0837	19.3769	21.4983	24.7068	11.4258	3.5573	21.8261	21.2427	8.6227	18.7609	6.47246	1.762	11.6857	5.66341	20.1197	12.6899
947.194	12.7046	19.4073	17.3428	36.7772	26.3143	11.2361	8.88171	9.65818	17.659	21.9722	6.73428	13.923	12.4727	7.33482	5.53663	13.3631	23.5088	19.5769	5.90806	12.2539	18.9736	16.0688	20.3635	12.0651	8.70505	4.78842	12.288	23.4751	10.115	4.89532	7.25646	24.4373	19.261	11.8815	16.4997	18.9147	26.0579	16.7116	5.83758	20.3587	23.2636	11.1633	16.9302	7.69194	2.28033	11.5028	4.2069	17.8533	14.0709
947.233	9.20372	16.6801	13.748	30.0884	24.1174	13.8907	12.0109	7.90474	21.3469	25.4427	5.23418	11.9052	13.0681	6.36891	6.4273	14.6261	19.5953	15.6821	3.90989	7.69946	16.2985	13.3247	16.5439	10.8806	10.6833	4.65325	12.6514	22.4934	10.2407	5.38615	2.71749	24.9802	18.0391	9.99646	14.3813	14.6148	25.8551	21.0697	9.50938	20.654	23.2596	15.0345	14.7952	7.87648	4.78593	11.5983	3.58964	15.7811	16.1041
947.273	5.70287	13.9529	10.4315	23.9562	20.2507	17.1019	15.4185	6.15131	24.0144	26.8722	10.97	10.0729	13.7563	5.403	7.31797	15.889	15.6819	11.7873	1.91171	3.14505	13.6233	10.5806	12.7242	9.69605	12.6615	4.51809	13.0149	21.5116	11.5722	8.28895	3.93013	24.2244	16.1679	8.11139	12.2629	10.315	25.6523	25.4278	13.1812	20.9492	23.2555	18.9058	12.6601	8.06102	7.01321	11.1372	4.6422	13.1524	17.8591
947.312	4.89083	12.5476	8.93266	17.4471	16.1362	21.4002	16.9663	4.94868	25.344	28.5076	19.5482	9.84671	14.443	4.03414	9.45376	17.0998	13.6485	9.45507	2.86036	5.89031	10.5335	10.8167	8.88211	8.89566	13.5817	4.93228	12.8978	19.7616	12.6067	11.3657	10.2769	24.1005	15.4403	5.67841	11.0461	5.11936	24.6189	27.8146	16.7269	21.9431	22.2673	21.1072	11.6578	6.08146	7.14453	10.5152	6.84059	11.7702	19.9575
947.351	5.47031	10.5857	8.26875	13.1645	13.4132	26.2551	17.1226	4.85926	25.282	30.6996	28.6831	10.1771	13.4599	3.22187	11.8678	18.3106	11.6151	7.12283	5.20053	11.4186	6.8872	11.6094	5.3183	8.09526	14.5018	5.34647	12.7807	18.0116	13.6411	14.4424	16.6236	23.9767	14.991	3.80203	10.0148	4.19104	24.606	27.9749	19.1594	22.937	21.0008	22.752	12.3253	3.54529	6.99754	9.89318	9.31728	10.9446	20.3862
947.39	7.44856	9.78483	8.32523	9.62548	11.9599	29.8562	16.5397	4.24368	22.3342	32.6438	34.637	12.2556	12.5725	3.26481	13.492	19.2895	11.8211	6.55608	6.3724	16.5555	6.49787	14.3212	4.62304	8.44577	14.3964	5.5273	12.7143	16.9559	14.2183	15.9102	21.081	24.0253	15.0591	5.53636	9.79022	8.84909	24.4873	26.048	20.4105	24.3977	18.4913	22.2096	13.6901	5.99395	4.99447	8.99286	11.6563	12.8354	19.9306
947.429	9.70511	9.54059	7.82511	8.86947	11.8982	33.4573	15.9568	3.6281	19.6646	35.1445	37.808	12.6643	10.8502	3.30776	15.1161	20.2683	12.0272	5.98933	7.08043	20.7648	8.61328	15.5488	5.13376	8.23967	14.0127	5.70812	12.648	15.9003	13.6822	15.1516	24.4251	24.074	15.1273	7.27068	9.5656	13.5071	24.3686	24.1211	21.6616	25.8583	14.8686	19.4407	15.5187	11.5967	6.51658	7.53594	13.717	14.7262	19.4751
947.468	9.71168	8.26576	5.77294	9.56514	13.0812	35.1276	16.3976	1.35501	16.4526	35.8058	37.8335	11.7756	9.20327	4.61321	14.4	19.7571	11.8535	5.0515	6.41018	22.5885	10.5082	15.0101	6.09546	10.2379	13.5099	3.44655	10.8291	16.368	12.3438	13.7697	25.3123	24.2618	14.8998	9.41086	9.16902	16.5109	22.9926	19.8496	21.595	26.6685	9.45883	15.1396	16.5979	16.2124	11.1471	6.54575	14.0549	16.3923	18.0245
947.507	9.71825	6.99093	3.72077	10.2608	14.2642	36.798	18.4154	2.23603	17.044	36.4672	34.5193	8.66057	8.39123	5.36206	13.4056	19.2459	11.6798	4.11368	4.62671	22.1858	11.2899	14.4714	7.05715	12.2361	13.0072	1.18497	9.01035	16.8357	9.89219	10.1613	25.0864	24.4496	14.394	10.9944	10.4423	18.9582	21.3383	15.5781	21.5284	27.4787	4.04908	10.8386	17.6771	20.828	15.7777	5.55556	14.3929	18.0584	16.5738
947.546	8.0434	5.03048	2.02735	12.0813	15.477	35.9187	20.0542	5.2913	21.2817	36.2516	29.2128	4.38591	9.54906	7.03568	10.6863	17.0272	11.3713	3.12947	4.08401	20.6003	11.0569	12.1586	7.55936	15.5534	12.7682	5.99404	5.86816	19.182	7.38261	6.50661	21.8512	22.6545	13.8533	11.7083	12.5504	19.7703	18.9825	11.5385	20.8588	27.5931	1.95506	6.07231	16.5153	22.5287	19.4523	7.49336	13.2828	17.5879	15.6204
947.585	5.71917	1.77129	5.34339	14.8294	16.0403	32.813	20.5798	8.34657	25.5193	36.0359	25.0196	2.33768	11.8201	8.70931	7.96698	14.8084	12.176	4.37169	4.65452	19.0149	10.8239	9.84571	8.06156	18.8706	12.5293	10.8031	2.26213	20.6006	7.65606	1.92421	18.1522	20.8593	13.3127	12.4222	14.6586	20.5825	16.6266	7.49898	19.3542	26.0377	6.72585	3.34689	15.2608	22.003	22.0137	9.43115	12.1727	17.1175	14.0175
947.624	3.19492	1.23135	9.04935	16.7746	16.3602	28.539	18.1455	11.5439	29.57	36.4871	21.3684	8.66174	13.9853	9.68427	5.05562	11.7214	12.8618	6.88222	7.33767	18.1599	10.8084	7.701	7.10557	22.0719	13.11	15.1643	5.29914	22.3135	11.7352	2.91947	12.7124	18.5163	14.1274	11.9649	16.6102	19.7712	12.7524	6.47581	16.664	23.1647	11.5698	7.09493	12.6844	20.5003	22.6473	12.201	10.4009	15.9991	12.435
947.664	2.80433	4.95873	12.9408	19.2763	15.8451	22.0385	13.4848	12.5148	32.2291	36.3816	19.3871	14.4292	15.594	10.1026	3.81408	8.07787	13.2693	9.39274	10.2991	17.8616	10.2363	8.33932	7.2628	24.7166	15.0823	18.4122	9.72767	23.4697	16.9275	6.69777	6.71598	16.7299	15.2204	11.5076	18.5618	18.96	9.99148	7.67908	15.3653	20.8483	14.744	11.3996	9.27307	16.7712	22.1676	14.9708	8.62913	14.8807	11.5019
947.703	6.56364	8.46869	15.2843	19.4328	14.2741	15.0293	6.29177	12.2811	33.238	37.1488	19.1945	18.0079	15.3603	8.28297	5.51212	9.11906	14.577	10.9669	13.8897	19.5955	9.78732	10.6243	7.1939	26.4684	17.8663	18.796	13.0821	23.3939	20.9646	11.137	0.168735	13.7607	16.1191	10.3371	18.5914	17.4993	6.0883	8.84755	12.2982	17.2332	16.2397	15.5245	5.62256	12.7667	20.2051	17.2767	7.94737	14.1798	10.6948
947.742	10.323	11.9786	17.6277	19.5892	13.5379	9.68989	1.88181	11.4909	33.9686	37.9159	19.0018	21.5866	15.1266	6.46331	9.34382	14.4276	16.0702	13.0977	17.7585	21.3293	9.33839	12.9092	6.8467	27.6636	21.2069	16.3967	15.0451	23.3181	24.5378	14.6486	6.05238	11.3481	17.2961	9.16662	18.621	16.0387	2.18512	10.016	9.23112	13.618	17.7353	19.6494	3.08526	10.9886	19.3559	19.5827	7.26561	13.4789	9.88775
947.781	14.3	14.2623	18.5936	17.753	12.6632	8.67506	9.18397	9.13627	32.3465	37.0263	19.0059	22.4845	14.2048	3.72177	11.5416	22.3068	17.3348	13.3832	21.4855	23.4883	7.60864	13.5062	6.84539	26.3219	22.8731	11.6319	14.6446	21.6463	25.4288	18.1022	11.428	9.39211	17.7593	9.08038	16.8457	14.0588	2.90529	8.98344	6.1124	11.1034	18.6253	21.7175	5.8745	10.7883	19.6912	20.4537	8.07791	13.4904	8.70419
947.82	18.7408	17.1026	18.7245	13.6903	12.9945	12.2986	15.5584	7.70933	31.1882	36.1367	17.8968	21.156	13.2829	3.20665	14.8525	30.186	18.5993	13.6688	25.2125	25.6472	5.60059	13.5466	8.5139	24.4235	23.1478	4.64057	13.1309	19.9746	26.3197	21.5558	16.8036	7.4361	18.5007	9.55074	12.7513	11.3367	7.80002	6.65211	2.34429	8.58882	19.5152	23.7855	9.77695	12.8145	21.1397	21.3246	8.89022	13.5019	7.52063
947.859	21.709	19.0616	18.4148	8.42167	14.9129	15.5714	19.6398	6.19832	27.7846	33.067	15.21	17.3676	12.3422	6.21527	17.3931	37.4535	18.8115	14.2471	28.8017	27.0524	4.00419	12.6594	9.23588	21.838	21.3469	4.36625	10.6475	17.2071	25.061	23.2903	19.3584	7.10064	19.0538	11.7344	8.65545	10.2149	13.2129	4.70779	2.19124	6.89897	20.6784	24.091	12.2879	14.5623	21.5446	19.6445	10.0968	13.8845	6.70814
947.898	24.6771	21.0206	18.1051	3.15302	15.9965	17.1744	22.0514	7.47035	24.6594	27.7709	11.4099	13.5793	11.4016	9.22388	18.8204	42.4945	17.9105	14.8255	31.9272	27.5299	5.19083	10.8444	10.1434	20.5513	18.5255	11.1423	9.74117	14.9961	24.359	25.5814	20.2435	7.32177	19.8851	13.9181	4.55958	9.09306	18.3476	2.20686	4.82121	6.87895	22.6765	24.3965	14.7988	16.3101	20.8363	15.7379	10.1901	14.267	5.89565
947.937	25.9472	22.0505	16.6916	3.08807	16.6836	16.3871	22.0524	11.6921	19.86	21.2674	6.1538	8.3646	11.7872	11.1396	20.0739	46.0542	16.5413	16.691	32.6899	26.4478	8.8909	11.627	11.3611	21.4621	14.1096	16.7761	11.6773	13.6984	23.7091	26.3216	19.1355	9.25912	21.8369	16.6265	0.743461	9.14243	23.1966	5.17634	7.18303	8.36641	24.3441	24.0178	13.989	16.5533	18.3017	9.68319	10.5647	15.4352	5.13679
947.976	25.2692	21.4105	15.5565	9.70239	16.3502	14.3011	21.4041	15.9138	15.0605	14.7639	2.01091	5.37637	13.286	13.0553	20.2141	47.3875	14.0589	18.5565	32.3395	23.1392	11.4778	12.4095	12.5788	22.3728	9.41548	21.8533	15.2832	11.844	21.6677	24.8353	16.9143	11.1965	22.9538	17.665	3.32832	10.305	26.6542	8.70242	9.82315	9.85386	26.0117	23.6391	13.1791	16.7966	15.767	3.62846	10.9393	16.6034	4.37794
948.015	22.1002	17.7643	13.4037	14.7831	13.9731	11.4005	20.0064	20.4719	8.53478	10.9651	7.0658	8.73259	15.2487	12.8822	20.0114	46.4132	11.936	20.2016	28.9117	18.3493	13.6385	13.1022	14.6054	23.5068	5.29388	24.4432	18.1804	11.6392	20.6149	22.1923	13.919	14.2499	24.1243	17.6947	5.23482	10.4704	28.3701	11.6907	11.195	11.9979	26.9118	22.5531	10.1196	15.0105	13.2526	5.39521	10.8906	16.2004	3.64952
948.055	17.5396	13.5615	12.9208	19.3073	11.3177	8.49985	18.8869	25.5865	3.21499	13.4745	13.3267	12.6454	17.4896	12.7092	18.6956	43.2124	8.69988	21.8468	25.484	13.5593	15.7992	13.7949	16.3536	24.0841	1.72889	24.2501	19.686	11.4344	19.562	19.5494	10.9238	17.3034	25.2948	17.7244	7.14131	10.6357	30.0861	14.6791	12.5668	14.142	27.8119	21.4671	7.06014	13.2245	13.614	12.9136	11.7696	16.354	3.19941
948.094	12.1482	6.58289	12.9902	20.789	8.33538	7.26905	17.5566	28.5863	5.55434	19.328	18.8824	15.5842	18.8203	11.6897	18.6872	38.278	5.52318	21.912	18.0799	8.40337	16.3324	12.1321	17.5361	22.4764	0.152972	22.9843	18.7151	10.0163	18.062	16.4831	9.7962	20.3409	25.1514	16.6265	6.83479	10.1002	29.1071	16.2251	13.8186	15.8418	28.2376	21.3609	4.26664	10.2484	15.5866	18.8143	12.1535	14.6536	3.63566
948.133	8.3338	2.7584	16.5847	21.714	6.188	8.26467	16.6901	30.2874	11.7899	23.8826	23.7887	18.5229	20.151	10.6701	18.4005	32.7871	4.01629	21.4207	12.7167	7.88581	15.938	11.397	18.5332	19.5698	2.4733	20.4198	17.0949	8.59824	16.2837	12.8603	10.3384	22.8218	24.7296	15.5285	6.52827	9.56469	28.1281	17.7712	15.0705	17.5416	28.1995	20.327	4.25618	6.34463	17.0953	24.715	12.5375	12.9532	3.79361
948.172	9.44696	10.0283	20.988	19.8183	6.30183	8.90372	15.9715	29.6954	16.8732	26.3848	26.4686	19.8962	19.3553	9.93177	20.0939	26.5453	4.69814	20.3988	12.0861	12.0994	14.8392	12.384	18.6678	14.6775	3.92248	16.7073	13.5556	6.71634	13.9198	10.7565	11.3329	24.2243	23.5077	14.6508	6.78995	9.48143	25.1024	17.7402	14.3279	18.3138	28.2658	18.9453	6.21123	3.1946	18.2735	27.2529	13.2056	10.2672	5.33293
948.211	13.0649	16.3706	24.4637	16.995	9.19869	8.61509	14.789	29.1034	20.8432	26.6606	26.922	19.0431	17.4463	9.19344	21.7872	20.3035	4.73062	18.0781	16.7433	17.7973	12.8126	14.4841	17.4108	10.3418	5.64996	12.9947	10.0162	4.83444	11.5559	8.65277	12.3274	25.6267	22.0075	13.2165	8.72145	8.84157	21.7984	17.7092	13.5852	19.0859	28.6103	18.1202	6.77477	1.15779	16.947	28.121	13.0388	7.58123	6.87225
948.25	16.8567	22.0664	27.1175	12.8961	11.0563	6.80449	13.5573	26.224	22.1317	24.2548	24.5693	17.4856	14.2459	9.98577	22.492	14.1486	5.61395	17.0012	22.708	21.3644	10.7267	17.3206	14.6638	7.36861	6.73097	9.96638	9.59617	7.02273	9.17609	8.36088	11.9623	25.1884	20.2044	13.7362	12.1517	8.06256	17.1609	17.1912	11.3322	19.5507	28.3954	15.7412	5.43222	2.70703	13.8695	26.0524	12.914	5.13294	8.23183
948.289	19.257	25.5358	28.6581	8.79718	12.9138	4.99388	12.3255	23.3447	22.3069	19.6226	21.1033	15.928	11.0454	10.7781	23.1968	7.9938	6.49728	15.9242	28.3943	24.3749	10.5888	20.1571	11.5457	8.10613	6.42046	7.8657	9.63997	9.21101	6.79624	8.06899	11.5972	24.75	18.4013	14.2558	15.582	7.28354	12.5234	16.6732	9.0792	20.0156	28.1805	13.3622	4.08967	4.25627	10.792	23.9837	12.7892	2.68465	9.59141
948.328	20.489	26.8454	29.7435	4.46346	13.0175	4.33998	10.4183	20.1842	18.728	12.9349	16.9242	13.7935	8.91473	10.8776	21.9201	3.85666	6.59064	15.053	30.6801	25.6431	11.025	20.7816	8.60444	12.1746	5.90267	7.49282	10.1491	11.1587	5.47453	8.39458	10.9856	22.4591	15.382	15.7031	17.9831	6.46394	9.18026	17.3699	7.75821	21.1298	26.7074	10.7861	1.08455	4.81116	8.20003	21.9557	14.5284	1.34958	10.1668
948.367	19.9585	26.8563	30.4579	0.686342	12.5646	6.46911	10.1809	17.5802	13.4792	6.80394	12.7451	11.1024	9.10321	11.7192	20.4578	8.99631	7.05507	16.0372	30.5539	24.6849	12.0178	20.293	7.05471	15.6865	5.10658	7.11993	10.6582	13.1064	4.15281	8.72018	10.3741	20.1683	12.3628	17.1504	20.3843	5.64434	5.83713	18.0665	6.43722	22.244	24.3994	6.54013	3.08888	3.69622	4.7732	19.9277	17.6592	2.79753	10.1856
948.406	19.2022	24.831	30.1183	4.25894	10.2348	8.7893	9.66731	14.2328	7.1763	4.66539	11.495	9.25663	9.73023	11.4098	17.3611	14.7777	6.47457	15.8669	26.9963	21.9146	12.8409	17.5665	8.21158	17.2943	4.04464	6.35677	9.5212	13.9844	5.35426	10.245	10.5105	16.6899	8.32501	17.8411	21.4988	5.69852	5.90353	20.3716	6.50634	20.8193	19.5806	4.35719	6.77305	3.71561	2.74399	19.0968	20.2008	5.00095	8.4387
948.446	18.4459	22.8057	29.7788	7.83154	7.90506	11.1095	9.43202	11.4421	2.07935	8.83505	11.451	7.96743	10.6356	11.1004	14.2643	20.559	6.17237	16.2532	21.7689	19.7008	13.664	14.2833	11.0383	18.3456	1.59119	3.36719	6.99274	14.3058	8.22554	11.2133	10.3686	13.2114	4.56556	19.0884	20.6653	5.75269	7.91806	22.12	6.29716	19.3946	15.0402	2.73086	9.90061	6.51803	2.1063	18.2658	23.0207	7.76097	6.41348
948.485	18.2752	20.4209	28.6231	12.3579	6.34352	11.6236	9.2634	9.29196	6.88101	13.3526	11.3866	9.69899	12.8193	9.56188	10.2703	23.0152	4.9251	15.0132	15.0326	17.2784	14.0958	11.6554	13.6664	17.1617	2.37011	2.3982	2.66545	13.2995	11.6179	11.8844	9.56868	9.37499	2.94049	19.582	18.088	7.24767	12.7243	22.3755	6.86564	15.8233	10.0504	4.84567	13.1985	10.7207	2.5166	16.3681	22.7663	9.42807	3.45624
948.524	18.1045	18.0361	27.1892	16.3277	6.45181	11.5811	8.81648	7.14186	10.5695	15.6437	10.2091	11.4306	14.7248	7.46672	7.94605	24.9149	3.39953	13.7731	8.2962	14.8559	14.5276	9.02747	16.2945	15.9778	7.97296	11.0771	3.16208	12.2932	15.0103	12.5555	8.11936	4.23978	5.21167	18.7768	14.8613	8.74264	17.5306	22.631	6.78474	10.9531	10.07	7.88817	16.4964	13.9956	5.70993	13.5427	21.7696	10.5386	2.16881
948.563	17.7772	16.3471	24.142	19.3437	8.47487	9.17885	7.81005	8.08788	14.4058	16.2708	8.17922	14.629	16.5897	4.28734	6.41908	23.8343	3.39738	13.3651	4.1269	13.6046	14.8724	7.99978	19.1169	15.2288	13.0511	21.5185	9.90025	10.8752	17.6351	12.0801	7.06213	0.374337	8.04453	17.4657	11.5615	11.316	22.0194	20.1295	6.59367	5.37275	15.2412	11.7627	21.2162	16.5922	10.3571	11.0796	17.9407	9.51831	4.49788
948.602	17.45	14.658	19.9815	20.1332	9.38473	6.77658	7.08193	9.59051	15.459	15.2281	5.59275	18.3841	17.898	3.891	6.28362	22.7537	3.11692	12.4004	1.62743	11.7967	15.2172	7.52869	20.2694	15.0364	18.4075	31.96	16.6384	9.45725	19.4251	9.93485	7.21089	5.04353	9.48587	15.227	7.79775	13.8894	25.395	15.4016	7.14475	3.50308	22.2677	15.6372	24.8228	16.9624	15.2826	11.3996	13.5552	9.05465	7.10526
948.641	17.8692	13.6271	14.4571	19.4617	11.3817	4.04383	9.05857	11.8469	15.8731	13.5215	2.03657	20.1214	19.0265	8.30698	6.71056	21.4181	2.89445	12.2707	1.69646	10.1164	15.7475	9.52755	21.6017	16.908	22.6681	42.3202	22.8722	10.0802	19.801	6.63145	9.10556	9.55038	11.0381	13.1752	8.10061	16.0831	26.1992	10.0852	9.1649	8.89394	27.9317	17.8636	27.8996	15.6946	19.4152	15.7376	9.92045	6.79361	8.74002
948.68	18.2885	12.5961	7.8195	16.5638	13.3787	3.5375	12.1484	14.1032	16.0088	11.2582	0.150209	21.3022	19.8768	12.723	7.13751	20.0824	2.67197	12.141	1.76549	8.43608	16.2779	11.5264	23.2122	19.3363	23.4036	49.5264	27.8071	11.2597	18.5072	3.88466	11.2785	14.0572	12.312	10.5668	10.0733	17.7201	26.4468	4.21224	13.1332	14.2848	31.6476	20.6466	30.1416	12.2004	22.1563	19.5189	7.95557	3.97597	10.0965
948.719	20.5595	11.7594	3.67645	11.9902	15.9004	4.89813	15.2383	15.2116	16.1677	9.72558	0.46817	19.2962	19.246	16.4359	6.12329	19.6288	4.27622	11.3503	6.2718	5.92446	17.1311	14.2602	24.4014	22.6915	22.1876	53.2016	30.2052	11.6384	14.8488	1.56981	12.4329	16.4543	15.3946	9.52247	11.6169	16.935	22.9395	2.43552	17.0442	18.2247	32.3637	21.5714	29.8987	8.09961	24.6694	22.9872	10.8447	2.49405	9.98858
948.758	22.9232	11.1082	6.76929	5.37573	17.4016	6.25875	18.3281	16.32	16.0483	7.63632	2.17765	16.177	18.8935	17.3659	3.43925	18.6185	7.5503	10.003	10.4998	3.41284	17.9843	16.9939	25.5905	26.0467	18.3742	51.6818	30.284	12.5737	10.9122	2.5946	12.1957	17.1816	17.9205	9.03472	10.8413	15.4078	18.8755	7.70915	20.1203	20.8659	31.3173	20.2698	28.5426	3.9988	26.0694	24.2291	12.6206	1.01212	9.88068
948.797	25.5667	11.5731	11.9465	2.95032	17.5708	6.79606	18.6639	15.7121	15.5999	6.60518	5.13079	11.82	18.154	15.6056	3.98614	18.7824	11.2143	9.30505	15.3699	2.7189	18.4468	18.613	26.0998	29.5165	14.0614	46.2658	27.9784	12.0797	5.48689	3.81073	9.37915	16.8029	21.6959	8.33678	8.37637	12.8456	13.91	11.4492	21.6875	22.0228	27.2327	18.0868	25.4761	6.26419	26.072	23.4532	13.6949	1.35075	8.64218
948.837	28.8596	13.3368	16.4743	8.3174	15.9774	6.40569	18.5359	15.1043	15.1515	5.57404	8.08394	7.46292	16.7652	12.5465	8.42928	17.6474	14.5072	9.16372	18.5702	2.58156	18.0745	18.0057	24.8466	31.6874	12.5316	37.3245	23.6319	11.0292	1.73143	4.47025	5.17108	14.1978	24.3581	7.63885	5.91141	10.2835	8.94449	15.1893	22.1414	20.9532	21.2	14.2341	19.9049	9.64278	23.5699	21.0076	13.9344	1.68939	7.40367
948.876	29.9333	14.8483	18.6482	14.215	14.1027	8.23885	16.5554	13.763	13.4739	5.04443	12.2677	10.4229	16.8446	10.4876	13.6073	16.1705	15.4244	8.76439	18.6744	1.42667	16.744	15.7575	23.1628	33.154	14.685	27.1773	18.3055	11.0803	6.2265	3.78464	0.502074	11.0419	25.378	4.94931	8.6458	6.86899	4.65588	16.7058	20.4414	18.2631	14.9281	12.2425	14.7612	12.8271	20.1698	18.7228	13.2382	4.06602	7.10806
948.915	31.007	16.3597	19.7089	17.8862	11.1149	10.072	14.5749	12.4217	12.0746	5.07143	16.1732	16.7226	18.0373	11.7683	17.3938	13.0236	15.5067	8.36505	18.7786	0.271786	15.4136	13.5093	20.3658	32.3941	15.7252	17.0301	12.9792	11.1314	10.4433	2.54242	6.6869	7.88599	24.1714	2.25977	14.1632	4.56773	2.872	17.6657	18.1848	15.0164	12.4597	13.9616	8.41162	14.3417	15.9349	16.438	12.542	6.44266	6.81246
948.954	30.3572	17.2073	17.9154	20.1078	10.0353	12.3705	12.9872	10.276	9.03089	5.09553	20.1105	22.0685	20.0084	16.0002	19.6395	8.83029	13.4133	6.88729	15.9026	2.67686	15.9798	12.2367	16.1324	29.6527	15.7921	9.97906	8.9501	11.6087	13.3801	2.28006	12.7862	5.59687	21.5937	6.81481	20.7098	5.22055	4.9706	17.0356	15.0774	11.2755	16.6945	19.3305	2.36785	15.1605	12.816	16.2231	12.1951	8.16701	7.50686
948.993	29.7074	18.0549	14.545	19.1754	10.6255	13.7412	10.9357	8.13023	5.98715	5.11963	22.9347	25.1879	20.0313	18.5623	19.1022	5.19355	11.5982	5.40953	13.0266	5.08194	17.6592	13.1904	12.3628	25.6126	13.8181	7.56638	7.70408	13.0136	13.9978	3.87306	16.8446	4.79204	18.0883	12.4831	25.8648	6.42997	7.3475	16.4054	11.6916	6.97788	23.6196	26.1837	2.91059	14.3094	8.86223	16.0082	11.8482	9.89137	7.92295
949.032	28.286	19.7331	11.2571	16.5804	10.9447	13.2639	10.3881	6.41063	3.87109	5.2162	24.073	25.1417	18.533	17.8383	15.9927	6.91125	8.37486	4.08686	10.0285	8.45601	21.706	15.6836	8.49569	20.5803	11.3603	9.44565	8.41633	13.3009	12.4006	8.16067	19.9768	6.30495	15.2032	16.796	28.7605	9.11426	8.7065	14.2127	9.23973	6.11054	30.7095	32.6035	7.95077	14.352	7.1722	15.8325	11.8495	8.96822	7.28635
949.071	26.8646	21.4112	6.85608	11.759	9.03748	10.5601	10.1187	7.47406	6.39342	4.38509	23.6344	22.869	15.0866	15.4446	11.2134	11.412	6.54308	2.76419	7.03043	11.8301	25.7528	18.1767	4.35031	14.9914	10.5723	10.7683	9.12857	14.1449	9.13365	13.0049	22.9234	6.89019	13.988	17.9549	30.0791	11.7985	10.0655	12.02	8.17933	8.02623	36.1296	37.3535	12.156	14.3946	5.48218	15.6567	11.8509	8.04507	6.64975
949.11	24.5792	24.2374	8.48493	5.51122	5.96267	7.13307	9.46234	11.7916	9.9862	3.64676	20.2155	17.0479	10.4124	11.4535	6.71102	15.0256	5.96946	3.01278	5.75288	15.5201	29.0068	19.5102	2.29365	11.771	10.5641	10.5632	10.267	15.8847	4.34469	19.9625	25.1178	7.28989	15.3355	17.2816	27.758	13.0246	11.3237	8.41687	7.806	11.1609	38.6399	39.7032	16.0482	16.1186	6.44764	12.6168	10.6151	4.82157	5.25361
949.149	22.0156	26.5069	13.9173	2.97419	2.79509	4.26261	9.08427	16.1092	13.579	2.90842	16.7967	11.2269	6.94427	9.87434	7.96019	17.3405	4.46817	2.70477	6.14515	18.6536	31.9824	20.8438	2.09235	12.2613	12.4113	10.3581	11.8692	18.5521	4.56519	25.6213	26.6628	7.68958	15.5698	14.3819	24.3236	14.2507	12.582	4.81378	7.43266	14.2957	40.0369	39.8264	18.3633	16.9149	10.1961	8.64915	9.37934	2.52575	4.32132
949.188	20.0506	28.7301	19.7409	8.24705	4.73118	6.85096	9.09394	19.4773	14.9946	1.90772	12.3784	5.61748	10.0923	13.6395	12.7577	17.5232	3.2546	1.57923	8.4522	21.703	33.4375	21.4468	2.21429	14.8708	11.7871	9.90949	12.322	22.1327	11.2374	30.8395	29.4819	11.0781	15.8403	10.7922	19.4717	14.5375	13.4098	3.2139	7.5623	16.1548	38.2219	38.0478	19.771	17.7982	13.8932	5.25697	7.68261	3.54493	4.87983
949.228	18.0856	30.9533	25.5646	13.5199	6.66728	9.43931	7.9904	20.619	15.5753	1.46363	9.16612	6.31628	14.4464	17.9613	17.8336	17.7059	3.15425	2.68012	11.8725	24.7523	34.8926	22.0497	2.33623	17.4802	11.1629	9.46087	12.7748	25.7134	17.9096	36.0577	32.5793	15.0233	15.5542	9.98559	15.1764	13.1545	13.5881	6.43794	7.04257	16.3442	34.4587	34.0429	20.5294	19.6092	17.683	8.54406	7.3774	5.12071	5.71664
949.267	16.9091	31.4255	28.6792	17.0505	7.66845	10.1375	7.36084	20.146	14.2094	2.89229	7.72222	10.604	17.4393	20.8654	19.9336	16.4159	4.1787	6.76118	14.8637	25.9116	36.2376	22.0961	4.05407	18.6431	9.86908	10.1632	13.0203	27.7285	22.7845	37.8551	35.3215	19.4526	16.9466	12.9563	13.7671	10.0553	12.7924	8.68793	5.06174	15.3275	30.7883	29.9452	20.7978	19.7909	18.2882	13.7242	9.21817	7.21687	7.1231
949.306	16.011	31.8976	30.6806	18.3546	7.55641	10.8357	5.89638	18.0031	10.0604	4.87756	6.55662	14.8918	19.3191	21.5431	20.9204	15.1259	5.20315	10.8422	17.8549	27.0708	37.5826	22.1425	5.4936	19.2493	10.245	10.3088	12.9875	29.7437	26.5461	37.426	36.9506	23.8819	18.0607	15.3705	14.0275	6.39953	11.7185	10.9379	3.08091	14.3109	27.1179	25.8474	21.0663	19.9726	18.6152	18.3477	12.7288	8.75641	7.78743
949.345	15.8991	30.3115	29.3517	18.0252	7.11316	10.2787	5.76327	14.5833	6.01508	7.34986	6.73	16.4769	17.6269	19.519	19.4688	12.7625	7.33104	15.9771	20.4573	26.0391	38.2908	20.88	6.76462	17.8589	12.8884	9.866	13.0707	28.8685	26.5405	33.8371	37.1011	24.8034	19.659	16.6482	15.1095	0.884741	10.0042	10.0555	1.13016	13.0544	26.8701	23.176	21.6547	18.649	15.4086	20.9579	15.6331	10.03	7.22004
949.384	14.6741	26.499	25.7965	15.4693	5.5567	9.7216	5.63017	11.1634	1.96973	9.82216	6.90337	18.0621	15.9347	17.4949	18.0172	10.3991	9.45892	21.1119	23.0597	25.0074	38.9991	19.6175	8.03565	16.4685	15.5317	9.42318	13.1538	27.9934	25.4216	28.0217	34.747	22.9419	21.1645	16.0706	16.377	5.0178	10.7018	8.80207	3.35396	13.0966	27.2717	20.5046	22.2431	17.3255	11.0888	21.3417	17.4242	11.3035	6.37435
949.423	12.7403	20.0889	19.1161	11.951	4.94675	12.02	8.10326	8.45379	5.48642	12.8858	7.72177	18.8616	11.4914	15.2301	14.8103	6.52831	10.8961	24.4247	23.295	22.1653	38.1991	16.4069	7.03822	14.7157	16.5487	7.27285	12.3093	25.4861	23.1055	20.2611	29.3315	17.7379	20.9624	11.9649	15.289	10.6583	14.8609	6.7485	6.65618	15.5392	28.9474	19.187	22.4807	16.1498	7.74602	20.2846	17.1484	12.3655	3.98494
949.462	10.8065	13.6789	12.4357	8.43263	4.33681	14.3185	10.5763	5.74418	9.0031	15.9495	8.54017	19.6612	8.16131	15.1918	12.7165	2.65748	12.3333	27.7376	23.5304	19.3232	37.3992	13.1962	6.04078	12.9629	17.5657	5.12253	11.4648	22.9789	20.7894	12.5005	22.5245	9.75077	21.317	7.30257	13.9228	16.2989	20.4115	7.47796	9.68011	19.0949	29.2316	18.426	22.7183	14.4174	6.07303	18.671	16.5942	13.4274	2.05938
949.501	7.66374	6.64558	5.65383	5.7753	4.02546	15.611	13.2495	4.78846	10.0716	18.3001	8.84979	20.6201	4.76452	17.3654	10.4271	1.54068	12.3899	28.2253	21.4567	16.5319	33.8735	9.67829	3.85476	12.1087	17.4405	3.49981	9.63608	20.202	18.4603	6.90831	14.6622	4.883	22.0934	2.12714	11.6608	20.1739	26.0591	11.9297	11.327	22.1115	27.0662	16.7373	21.5659	12.3169	7.47587	17.9183	14.6079	13.3385	3.30096
949.54	5.91255	6.29154	6.0151	6.27207	5.29117	16.9035	15.9226	3.83275	11.1401	20.6506	9.15942	21.5791	1.64604	20.0956	8.60154	5.24782	11.7971	27.0433	18.5481	13.7405	30.3478	6.16037	1.66874	11.2546	17.3153	1.8771	8.08566	17.9817	16.4094	5.769	7.72763	10.7763	22.8698	5.48635	9.30595	22.7502	31.0575	16.3815	11.8607	22.9017	23.7875	15.0487	20.4134	10.2164	8.87872	17.1657	12.1578	12.3218	8.43879
949.579	5.50503	12.079	10.0023	6.34848	8.25496	16.458	18.1841	2.86398	10.0459	20.637	10.9309	22.9092	2.24552	23.6753	7.5442	8.18092	10.5686	25.0857	14.6205	12.2957	26.6778	6.2024	1.97005	10.6092	17.6764	2.03872	6.89399	16.4572	15.3862	7.19531	6.47291	16.9522	24.4441	11.6431	7.48747	22.6044	32.5386	20.9739	11.1123	22.4714	18.6738	12.6498	17.9608	8.4522	9.88947	17.2407	9.64831	9.45417	12.8903
949.619	7.88056	16.9388	13.5256	6.4249	11.2187	16.0126	20.4455	1.89522	8.67343	20.0668	13.9083	22.7549	5.07143	25.7706	7.69285	10.5574	9.0619	23.1282	10.6929	10.8509	23.0079	6.24444	2.27137	9.96384	18.0375	2.20034	5.70232	14.9327	13.5282	6.95179	10.2277	21.4584	24.7197	16.8721	8.45202	21.5308	32.4426	23.3398	8.13748	19.8146	12.4468	10.2508	15.5082	6.68798	10.9002	17.3157	7.13878	6.58652	17.3418
949.658	12.1172	19.8378	13.8794	4.96408	13.0426	14.813	21.9899	6.17205	8.86427	17.3893	15.896	21.2561	7.85306	27.371	8.60635	10.3317	6.63168	20.4531	6.88075	12.3142	20.5582	8.77594	0.974735	7.35541	17.2265	0.484771	3.57291	12.8649	11.8234	6.34069	12.2104	22.0576	24.8464	20.2254	9.96019	17.4948	28.4075	24.4889	4.9245	16.4257	6.95554	8.60594	12.621	6.25769	11.8382	17.4071	4.61385	3.77601	19.6741
949.697	15.2522	20.5336	12.03	1.30002	13.7649	13.6133	24.3576	12.0955	10.7249	11.9518	16.5039	19.7572	10.6347	28.9715	9.51985	10.1061	4.20146	17.7781	3.06857	13.7774	17.6447	10.3798	2.73944	4.3759	17.1459	5.05422	2.63788	11.3537	10.397	5.72959	13.0916	20.4535	23.5931	23.022	13.1382	12.9022	22.7141	22.8782	2.27972	12.4801	1.18594	6.96103	9.73385	5.82739	11.6746	15.2954	2.55277	4.09642	20.3249
949.736	16.7965	19.0232	8.17376	4.09637	12.8246	12.647	25.8107	18.1944	12.5791	5.01563	14.8991	16.5262	12.972	29.4558	10.4138	9.92534	3.9839	15.5756	5.31383	16.0176	15.079	13.3983	7.24152	2.6618	17.6648	10.4963	6.57389	9.0525	9.58443	4.92136	11.4086	16.0404	21.4912	22.4891	14.8783	7.824	15.1531	19.0498	1.7947	7.91709	3.38713	7.67011	8.66146	6.31317	10.8239	11.9022	2.96526	6.18086	18.0891
949.775	17.239	15.3096	4.31751	9.09596	12.9859	11.6808	27.7276	25.2209	14.6999	5.10658	12.4593	12.0196	14.6716	29.9401	12.131	11.3912	6.25947	12.2598	8.9506	17.7012	12.5134	16.9734	12.938	7.23272	19.0997	15.9383	12.458	6.1947	8.49356	4.11313	9.72554	11.6272	18.5659	20.3096	14.9485	5.50565	8.69368	14.6647	4.08111	5.00068	6.41163	8.37918	7.58907	6.79896	9.32385	7.21034	7.27399	6.96656	15.2039
949.814	15.3936	11.5597	3.37765	14.213	14.4843	11.045	28.84	30.308	14.9197	11.9623	11.0031	8.09572	15.2478	28.7082	12.164	14.1733	9.65406	12.0924	12.3453	18.6281	9.036	20.1311	18.1764	12.0472	21.8587	20.8165	17.7218	6.18517	7.96002	3.79773	9.20937	8.68387	16.4872	17.1474	14.3839	9.4868	8.79178	8.93167	5.13835	3.84975	8.37944	7.89967	7.8966	6.78032	6.4917	4.25496	12.6082	7.51019	9.90169
949.853	12.8988	6.51114	6.33403	18.0312	15.3334	10.4092	29.9525	35.3951	14.8612	18.2615	11.2167	3.61523	15.5458	27.4763	12.4752	17.5119	11.3788	12.4816	16.0183	19.555	5.55862	23.2888	23.4148	16.8616	23.5162	23.4915	22.9855	8.37887	8.5281	3.48233	9.79482	7.94374	15.7884	14.5417	11.6856	13.0969	14.2588	6.88611	6.17239	6.38635	10.2429	7.97677	8.76074	7.31829	5.78162	9.43994	18.7658	8.98149	5.0633
949.892	9.04871	2.91494	9.45349	19.981	16.6862	11.1649	31.2266	38.6718	13.3866	22.1472	11.7846	1.14375	15.6886	25.4095	12.5125	20.3954	11.4787	13.9724	18.0041	19.4383	1.86092	25.658	27.174	19.0423	23.2175	24.053	26.0685	12.4989	9.34041	3.58438	12.132	10.2896	16.8717	15.1047	9.85127	16.2866	19.8353	10.8603	6.2389	9.87382	11.7933	5.82743	8.48267	6.96336	9.87372	15.4743	23.4876	13.4112	8.60953
949.931	4.90873	2.63519	11.1814	20.2843	17.2157	11.9207	31.1207	39.1886	11.3786	23.2731	12.0743	0.875501	16.933	23.3427	11.4481	21.0757	10.477	15.4632	19.155	17.6518	3.17268	26.3573	28.9967	19.0198	20.7156	22.4114	28.0498	16.619	10.1527	3.68644	14.7475	13.1921	17.3868	18.4275	8.57351	17.8297	22.6403	15.3911	6.58371	13.3613	13.3436	3.6781	7.92631	6.05183	15.6356	20.9521	27.6529	17.2843	13.8256
949.97	1.48624	5.92265	12.7543	18.0088	15.4194	12.83	30.1002	36.9804	8.40586	21.2985	9.96869	2.07124	18.8544	22.2789	8.835	19.4179	7.20749	13.8289	18.5712	16.1704	7.0033	24.4606	28.813	16.8382	16.2775	21.2829	28.675	19.74	10.5731	3.2616	15.8973	15.9166	16.9476	22.7098	9.98311	17.1087	22.3188	18.1593	6.99954	16.6197	14.8179	2.62604	7.42755	5.82809	21.2073	24.7122	29.0978	21.609	19.916
950.01	3.53705	7.54029	12.3906	13.5301	12.5216	13.7394	28.8014	34.2156	6.00137	16.5641	6.48315	3.26699	20.7757	21.2152	6.22188	17.7601	3.93802	12.1946	17.9874	14.689	10.8339	22.5639	27.5276	12.4534	10.7378	20.1543	29.3002	22.8611	10.9936	2.83676	17.0471	18.6411	16.0446	26.0645	14.1757	15.46	21.5334	20.9276	7.41538	19.8782	16.5704	2.13058	5.25898	6.16095	25.9557	26.2691	28.3394	23.7304	24.9049
950.049	6.29521	8.58827	10.5759	9.59504	8.62573	13.3153	25.1378	28.7967	4.08464	10.5426	5.13127	6.12096	23.7871	22.8997	4.31683	15.2341	4.06688	10.0617	15.9251	12.6973	11.8293	18.7538	23.8715	7.46706	4.85169	20.0477	28.6737	23.9412	11.1886	2.88881	16.6315	19.2421	12.9137	26.9014	18.3626	11.5864	18.4006	20.0199	7.91891	21.7929	17.512	3.58325	3.28174	8.63907	29.2705	26.9882	25.1662	23.808	26.7671
950.088	9.13455	9.63626	8.76131	5.65993	4.72989	12.8911	21.4741	23.3778	2.62015	5.42547	9.87887	9.87941	26.7869	23.6565	4.73098	10.8527	6.79325	7.55768	11.7292	11.2623	13.103	14.9438	21.3171	4.68396	0.0671801	19.9411	28.0473	25.0213	12.4852	5.14409	16.2159	17.6399	8.68118	27.7383	22.5494	7.71269	15.2678	19.1122	8.42244	23.7077	18.1753	4.47931	3.25263	11.1172	29.5355	26.0607	20.0681	21.6824	27.5278
950.127	10.7628	8.75352	6.35238	7.19811	1.62838	11.087	16.598	17.6561	2.47978	7.15581	15.8419	14.0452	29.0568	24.7728	8.55435	8.19917	9.62398	8.91513	6.80488	7.9415	13.4397	12.9079	18.5974	6.19717	2.39028	17.8791	25.6039	24.4229	12.2939	8.3285	14.7038	15.1419	4.25008	26.5691	25.178	4.49129	12.2263	16.2505	9.24414	23.0177	16.7911	6.48279	5.93045	12.5212	27.7619	24.5417	14.5887	16.6955	24.993
950.166	12.3911	7.87077	4.76677	10.3829	1.2983	8.72634	11.7218	12.4909	2.0495	12.2026	21.515	18.7675	31.6051	25.8891	12.656	6.1022	10.7849	10.8292	2.15887	4.62068	13.7763	10.872	15.8777	7.71038	4.71338	15.8171	23.1604	23.8245	12.1026	11.5129	12.7278	11.7162	2.60201	24.4722	27.3428	1.2699	9.18476	13.3889	8.96421	20.1245	14.3054	8.48626	8.88657	14.4819	24.0401	23.0228	11.0575	11.1519	22.18
950.205	13.3751	6.4894	5.02564	13.7663	3.44976	6.9556	9.3156	10.5624	2.40268	17.2494	25.5994	22.3535	32.211	24.9993	15.6387	7.02019	11.9458	13.1607	5.03357	2.47251	15.4182	10.3668	13.7248	7.62044	5.45291	13.2115	19.0132	21.1968	10.5945	13.3507	9.60452	9.56902	4.4052	22.5261	27.7044	3.93926	7.94643	10.0982	8.43933	14.8512	10.7803	10.5129	10.0272	14.7365	18.6485	20.7052	11.8356	6.67668	18.5566
950.244	13.8952	4.18035	8.06754	16.222	5.13738	5.18485	8.01101	10.8372	2.75586	20.0929	28.5823	25.9395	32.817	24.1095	18.6213	7.93817	13.1067	15.4922	10.7725	6.05274	17.6978	9.86166	13.52	6.9739	7.75789	14.2935	16.7096	18.5691	9.08636	15.1886	7.58287	9.62502	7.31	20.58	28.0661	6.60862	6.70809	6.80757	7.91444	9.57792	7.25528	12.5396	10.0662	12.7878	12.1553	18.3876	12.892	2.75803	14.3651
950.283	14.2972	2.41052	13.2524	18.4355	7.39439	6.74324	10.2282	11.8579	2.64819	21.0833	28.9476	26.4219	32.5627	21.6343	18.9383	9.56297	13.9753	16.3467	13.6609	9.86181	18.1748	8.49075	13.5597	5.73396	9.87236	17.5359	15.1907	15.6285	7.84048	14.8953	5.07645	10.5643	7.30448	17.4032	27.0322	8.4597	6.94492	6.54335	8.07686	3.85877	3.62099	13.2166	8.38483	10.2323	5.91659	14.8666	13.6108	3.26366	11.5042
950.322	14.9774	0.640682	18.4373	20.649	10.753	10.5049	13.2688	12.322	3.10872	19.3138	26.8314	24.7011	31.2069	19.1591	18.9769	10.6312	16.5137	16.6446	16.2709	13.6709	18.6517	7.11984	14.9794	7.25387	11.1403	20.7784	15.6199	12.1313	6.3163	14.602	2.57003	11.5036	7.29897	14.2265	25.9982	10.3108	7.46004	6.83574	8.87706	3.31143	4.52074	13.337	5.77577	6.37811	3.85243	10.6035	11.732	3.76929	10.3131
950.361	15.5938	3.30051	23.5295	22.5146	13.9906	15.1144	15.8288	11.3482	4.29255	15.976	22.5025	21.1437	29.751	19.5264	18.0654	12.5227	20.7103	16.0032	15.5283	15.7956	17.6661	5.99245	16.1272	9.93483	10.6682	21.0493	17.3704	9.70241	5.2219	13.3578	3.21047	9.85411	5.78453	10.899	24.7556	10.4109	7.11127	9.47052	10.8557	7.3242	7.37005	11.2194	5.1518	1.31064	7.02022	5.58668	6.73397	2.22242	10.3969
950.401	16.4886	5.96034	28.6216	24.3802	17.2282	19.724	18.3889	10.3744	4.37477	10.4349	15.9704	15.3832	27.1935	19.8936	17.1539	14.4142	24.9069	15.3618	13.9624	16.2738	13.9091	5.42167	17.5534	12.6158	9.09437	19.1171	19.1208	9.47672	4.95081	11.557	5.52073	7.648	3.99178	7.57145	23.513	10.5109	6.7625	12.1053	12.8343	11.337	10.2194	9.10176	7.57757	2.34266	9.99089	1.49752	2.19975	0.675561	10.4806
950.44	17.226	7.73452	31.0677	25.55	21.4369	24.0031	19.3863	7.62644	4.7708	5.8114	7.7554	12.4824	23.7924	22.022	16.154	16.5941	27.517	13.4854	10.3324	13.9515	9.46496	6.83379	17.6221	15.0518	5.30359	14.5728	20.7865	11.6934	5.41389	11.7508	8.67967	5.14474	5.16688	7.97206	21.6239	9.30068	7.55303	15.6388	14.5811	13.5234	11.9526	7.78426	11.1296	6.31136	10.38	6.37784	8.88754	4.71796	11.3384
950.479	17.5925	10.0653	31.8439	27.2765	25.924	28.2822	19.746	3.60291	4.14638	7.84396	3.97009	16.2378	19.3708	22.8749	14.5163	18.7741	30.1272	11.609	6.70241	11.6292	5.02086	8.24592	17.4125	16.9312	3.18262	9.47192	22.1738	13.9101	6.15527	12.5011	11.5487	5.95793	6.05208	8.92927	19.7347	7.53381	10.0134	18.6156	14.9479	13.5065	12.5841	6.46675	13.58	8.07683	9.66749	11.2582	15.5753	8.76035	12.1962
950.518	15.7839	10.377	27.8238	27.2736	30.3117	31.1234	18.9519	2.14209	3.28642	14.2641	13.1592	23.4647	14.6434	21.9637	13.104	19.0871	29.5542	9.68627	6.32	7.31383	4.00409	10.6205	17.4754	16.9088	4.04327	5.55674	24.188	15.9167	5.62617	13.6109	14.5924	9.91508	5.39502	9.59513	17.1252	5.63794	13.047	20.4561	13.7659	13.755	12.212	6.21608	12.8799	7.6695	6.9525	13.7497	21.0231	11.9693	13.6983
950.557	13.4303	9.04196	21.0322	27.8274	34.1545	32.318	17.2302	4.92539	4.54853	20.6843	22.07	30.135	11.5858	20.4959	10.59	17.7534	25.5604	7.02137	10.5644	2.60421	7.33582	11.6964	17.1672	17.4431	5.35617	6.44229	26.6545	18.4798	5.37537	14.7207	17.6361	13.8722	4.73796	10.261	14.5157	3.74206	16.0806	22.2965	12.5839	14.0034	11.8398	5.96541	12.1799	7.26216	4.23752	16.2413	26.4708	15.1782	15.2004
950.596	9.54716	8.24329	13.7221	28.5704	36.5706	32.2326	14.9485	7.86887	7.29455	25.4593	29.3745	34.7739	10.9261	17.0423	8.39608	13.8506	20.1139	8.19473	16.2865	3.87666	9.37531	11.4416	17.4323	16.0017	3.5425	7.41047	27.8395	18.8611	4.72759	14.5282	19.6527	16.6136	2.0641	11.0776	11.4123	4.14002	17.6318	22.0323	11.6799	16.9124	11.5629	5.47122	8.39743	6.59247	6.12903	17.7254	28.9826	16.4912	17.0649
950.635	4.64356	5.40373	13.6362	29.4757	37.9662	29.9441	11.287	10.2557	10.6088	27.4745	33.7335	36.2818	11.9478	12.661	4.91498	8.30109	12.3598	10.8524	21.0694	9.20771	10.1972	12.1144	18.1613	14.5602	1.72882	8.37864	28.7461	18.6858	5.74964	13.779	20.9271	18.4273	3.5532	13.7264	8.65674	7.85442	18.893	22.3247	11.0541	19.8214	11.286	4.97703	5.43831	7.56941	10.792	18.6529	30.1145	15.601	18.1061
950.674	3.59707	3.50634	22.8417	31.2304	35.9599	25.661	8.29144	10.7742	12.9468	27.4575	34.2985	33.7181	13.1709	8.20869	2.60579	2.84727	8.36999	15.4698	25.0348	13.5415	8.96595	10.142	18.4778	14.4756	6.14147	8.3829	28.9208	16.0623	6.55643	11.8934	20.4331	17.8407	6.71284	16.6433	7.18979	11.3731	20.1318	22.4895	11.6402	22.3129	12.3782	5.41197	3.93594	10.809	15.2585	20.1719	30.0744	13.2598	18.666
950.713	6.43523	2.8845	32.9632	33.5417	31.8199	21.0068	8.35726	10.365	13.7193	25.2372	32.6602	28.9512	13.2924	3.75638	4.6451	6.09043	11.9756	19.1595	28.5363	17.8753	7.73465	8.16955	18.5161	13.8343	12.2239	7.83055	28.8171	13.4387	7.36322	10.0079	19.9391	17.254	9.87248	19.5602	5.72284	14.8919	21.3706	22.6544	12.2262	24.8044	14.2936	7.49354	5.20501	13.492	19.4468	21.6908	30.0343	10.9186	20.3275
950.752	9.22483	3.29036	39.8864	35.5718	25.6644	15.5714	10.5104	8.41787	12.693	22.1632	28.3209	22.6043	11.8681	0.946345	8.0491	12.3688	17.7047	21.8345	28.6192	19.8189	4.77846	6.25073	17.7144	13.4075	18.7992	9.34808	26.8559	9.48313	7.79097	6.93372	17.9087	15.0613	11.4775	19.7681	4.12834	16.2262	21.8535	23.7701	13.0485	24.1274	16.1069	9.94183	7.05388	14.2776	20.6831	22.6358	29.8008	8.76441	20.8048
950.792	12.4783	4.6239	42.9249	36.3264	18.8711	10.136	12.6634	6.47074	11.6667	19.0892	23.3437	14.9818	8.68113	3.30812	10.9893	17.0006	22.6104	24.5095	28.4237	21.2058	5.61415	8.01944	16.8083	13.5374	25.6528	10.8656	26.2747	8.28737	7.65052	4.41617	16.1566	12.8686	13.0826	19.9759	2.53384	17.5605	22.3364	24.8858	13.8708	23.4503	17.9202	12.3901	8.90275	15.0632	21.9195	23.5807	29.5672	6.61021	21.2821
950.831	12.9248	6.75611	41.7527	35.8387	12.7902	5.88333	14.1273	4.00324	8.6713	16.3079	19.0935	9.26256	5.6	5.46261	13.812	20.2133	23.8787	24.5755	25.1554	20.1692	10.0055	12.1798	14.7093	12.7859	30.7322	12.8702	26.5581	12.0445	8.21814	2.25809	13.6558	10.0251	14.3159	18.1428	2.24388	18.0715	21.556	25.7826	16.0035	19.7684	17.7259	13.086	10.3682	13.5876	20.1234	22.2064	28.6843	6.96074	19.9968
950.87	13.8351	9.816	37.3336	35.3511	10.4201	1.63069	13.4459	4.66666	8.34295	15.7299	17.7886	7.23082	4.36263	7.61711	15.5332	21.2228	24.0453	24.6414	21.887	19.1326	14.3968	16.3402	12.8886	12.5911	34.1418	15.4313	27.398	16.3583	7.39425	1.21323	9.76345	7.73814	15.3636	15.3821	4.73696	17.6549	19.848	25.7518	20.9191	15.1588	17.0678	13.7818	11.8337	12.112	18.3274	20.8322	28.0797	7.86787	17.0417
950.909	13.9565	13.6068	31.5784	33.4083	13.1248	2.30353	11.2498	7.02304	9.24437	16.6607	19.1098	7.45816	4.67239	8.47313	16.5426	20.9014	22.267	22.5194	17.7061	16.6963	17.955	20.6979	11.5231	13.2021	36.0278	16.8297	28.1111	20.839	8.32397	4.25083	5.50678	6.76272	15.1292	11.8996	8.56275	18.5844	17.6834	24.2038	26.1916	10.5536	16.0709	12.6826	12.8962	9.12083	14.5019	18.0277	27.4543	11.6481	11.7023
950.948	14.0779	17.3976	25.8231	31.4656	15.8295	2.97637	9.0537	9.37943	10.1458	17.5915	20.1527	7.1289	6.65197	8.77254	17.2738	20.58	20.4887	20.3973	13.5252	14.26	20.1332	22.2958	10.7258	13.2566	37.6356	18.2281	28.8242	25.3196	9.25368	7.28844	2.63003	8.54714	14.3266	8.97384	12.6668	19.5139	14.4172	20.4526	31.4641	8.15152	16.1756	11.5833	13.9587	6.12965	10.6764	15.2232	27.1073	15.985	3.59145
950.987	14.9538	20.7245	20.5136	26.4253	15.5591	2.74472	5.50594	10.4008	12.1416	17.222	19.9997	4.22388	8.58444	8.39938	17.9245	19.2861	18.6821	16.9649	10.5386	12.4614	20.0786	21.7586	9.57343	10.7468	37.1089	18.1075	26.5572	27.1216	11.6793	10.3376	5.45342	12.629	11.7157	3.38096	17.4377	22.0321	11.5786	14.762	35.9075	12.6172	17.1341	9.03454	13.4623	2.49056	7.9873	12.3708	26.9059	20.661	6.12642
951.026	16.653	23.4949	17.1522	21.385	13.0622	2.51307	3.90631	10.8656	13.8591	16.8526	19.5685	0.762259	12.1867	7.46962	18.2969	17.9921	16.5972	12.9759	9.22188	10.1063	19.2818	20.2937	11.2041	7.30945	36.1184	17.9868	23.1885	26.7204	12.725	12.8302	10.4105	17.082	9.09324	4.81523	22.4753	25.478	9.48216	9.62792	38.681	17.6395	18.8347	7.41346	12.0266	3.46666	7.60579	9.51849	26.9712	25.8704	14.7725
951.065	21.6404	25.4825	15.249	16.6114	7.55915	2.68148	3.37785	9.91859	14.1865	15.3931	18.2168	6.66148	16.7964	5.87309	19.626	18.536	15.8103	9.6522	10.9121	9.20349	16.6318	15.8965	12.8666	5.10559	34.6974	19.5751	18.6276	25.0088	14.1881	14.4995	15.0436	22.7307	8.25584	13.3549	28.3753	28.2745	8.10394	3.33285	39.5021	22.3298	20.0997	5.9953	10.0814	7.30261	9.57318	7.3909	27.9389	29.9333	23.0576
951.104	26.3495	27.4701	15.6533	16.453	0.838493	3.22097	4.98306	8.41497	14.2356	13.9337	16.8651	12.5607	21.4061	4.27656	20.9551	19.08	15.0234	6.32851	12.6024	8.30073	14.4456	12.4269	15.7235	11.7842	33.4503	23.0187	11.9447	21.6506	14.8279	16.1688	19.2128	27.4518	11.3031	23.1702	35.1914	31.6276	7.17796	1.83851	39.6738	25.3735	20.5414	4.57715	8.13617	11.1386	12.6422	7.46654	29.1848	32.3496	28.5713
951.143	30.299	28.0213	18.2697	20.3923	6.63786	4.4794	6.60566	6.96932	13.4789	13.8657	17.3405	19.1455	25.0599	3.0511	22.4291	18.8007	13.6633	5.37184	14.4673	7.79223	12.7697	10.3257	18.0427	20.2863	34.1543	28.3554	5.22838	18.9302	14.2849	17.0611	21.1324	31.1409	16.6877	31.4563	40.5181	33.2529	6.58174	4.40131	38.5445	26.9533	18.0704	3.62139	6.53739	14.4629	14.9582	8.77426	29.9025	31.735	31.6012
951.183	34.2485	28.5725	21.9876	26.5349	13.5388	5.73784	8.50656	6.08028	10.7739	13.7978	19.7641	25.1738	28.4353	1.82565	24.1814	19.0779	12.0133	7.73162	16.0423	7.84033	11.372	8.22445	20.3618	28.7885	35.3105	34.5966	3.50996	14.911	13.0926	17.9535	23.0521	34.83	22.0722	39.7423	45.8449	34.8782	4.8839	4.76088	35.2121	26.3297	14.2194	2.10902	6.60844	17.2305	18.0975	12.2852	30.8984	29.4737	31.8598
951.222	34.645	27.1349	25.0467	30.38	17.8431	5.30616	9.27758	7.31185	8.3321	13.6197	21.0608	28.2237	29.59	3.31147	23.8177	17.6067	9.89339	9.60147	16.133	7.35792	11.5522	8.32501	20.6531	33.7234	35.9833	38.4287	9.27583	12.1279	10.0994	17.9971	22.4074	36.1871	26.5742	45.1627	48.9618	33.4653	2.42001	2.73022	31.6615	24.2278	9.29941	3.36954	7.63326	19.0401	19.6438	15.7947	30.9239	25.273	28.8352
951.261	32.5483	24.0508	25.4388	30.5375	20.3035	4.87448	10.0486	8.54343	5.89026	13.4415	21.5342	29.6269	27.9732	5.3539	23.7322	16.1355	7.77352	11.4713	16.2238	6.87551	11.7323	8.42557	19.5645	35.8984	36.1226	39.501	13.6618	9.34473	7.10625	18.0408	21.7627	37.5443	29.9746	48.3799	50.6989	31.4958	2.72755	2.3462	28.9342	22.1258	5.48105	6.83329	9.75969	20.8497	21.1902	19.3042	30.9493	21.0723	25.8106
951.3	28.4086	18.9678	23.4841	27.5367	19.0685	4.19929	9.78757	9.43872	3.55786	11.1283	20.4748	27.9659	23.8328	8.10369	22.1567	13.2032	5.27606	10.1508	15.1774	5.36106	11.7675	9.26827	17.9004	33.954	33.8406	37.9018	18.1615	9.18229	3.33616	18.0845	20.9034	37.2665	32.7075	49.6706	49.1246	27.0564	4.91002	6.23384	27.6825	19.4454	5.73505	11.0421	11.8006	21.4648	21.8081	21.0381	29.5775	16.5948	20.7169
951.339	21.4974	12.2381	18.8624	20.8483	15.9897	3.52409	9.06271	9.40633	4.0085	7.88744	17.8499	24.1017	18.5908	10.8535	20.3028	9.71435	4.44842	8.27373	13.8527	3.84661	11.8027	10.111	15.1347	29.8064	29.3554	34.0994	21.0958	8.09218	2.07079	16.6439	21.2502	36.432	34.0605	48.7582	46.4487	22.617	7.09248	10.1215	26.1525	16.2085	7.65887	14.6943	13.5632	22.08	21.3244	20.5687	28.2057	14.3205	16.7248
951.378	13.4911	4.36045	15.3386	12.7727	11.0635	4.62308	8.03998	7.00402	4.9766	5.63945	13.5755	18.543	11.8377	13.5743	17.9634	6.02543	5.4399	6.06035	12.0293	3.89761	11.4958	10.1883	11.7436	23.6889	23.9461	27.914	23.2836	8.6342	6.7759	15.2148	23.466	35.8918	33.3827	46.4585	41.2158	16.2136	10.3208	12.8698	26.2517	16.1633	9.82331	17.584	13.901	22.0922	20.5863	17.5033	25.014	14.7133	12.9761
951.417	6.30817	4.62317	14.2153	5.8104	4.74579	6.27868	7.57385	5.15831	5.3765	6.15131	10.681	12.9843	5.08461	16.2951	15.624	2.3365	6.43138	3.84697	10.206	3.94862	11.1889	10.2657	8.35246	17.5713	18.5368	21.7287	25.4714	9.17622	11.481	13.7858	25.6819	35.3516	31.6033	41.9557	34.8814	9.81011	12.4474	13.4149	25.5276	16.6747	9.21631	18.8272	13.4154	22.1044	18.7466	12.2347	21.8223	17.3093	10.3292
951.456	2.85042	13.0074	17.3635	8.63941	1.71193	8.23577	7.40415	4.71716	5.53434	9.96946	10.7515	9.30709	6.62989	18.61	15.453	3.39033	8.53027	6.99093	9.69881	5.82019	9.40864	8.91531	4.93305	14.031	13.6747	17.0291	26.8366	9.92697	13.7155	10.7319	27.2071	34.4983	26.4024	35.3757	27.625	3.82554	14.8118	12.254	23.5917	19.9011	8.81224	18.2251	11.0912	21.1193	17.8353	7.68641	18.0342	21.0533	8.51709
951.495	7.71857	21.554	22.344	14.9704	6.27343	8.52304	7.50115	6.47925	6.7938	13.7876	12.2019	8.38969	12.802	19.9973	14.8182	4.44416	10.6292	10.1349	9.19163	7.69176	7.62834	7.56493	2.61526	12.694	9.9142	12.3294	28.2018	10.6777	15.9499	7.67799	27.6307	31.4418	20.3781	29.3523	21.5631	4.126	18.6489	12.2062	19.986	23.1274	10.3563	17.0664	8.76692	20.6908	17.0979	7.38229	16.3681	24.7973	6.70501
951.534	11.6797	27.2487	26.3837	19.5815	9.16424	9.04423	7.34209	10.1856	9.60969	16.4552	14.2874	8.40894	17.195	20.3222	15.0047	4.49213	12.0766	12.9817	11.223	8.53654	6.24874	6.55843	0.859239	13.157	8.00861	11.7659	29.0608	11.475	16.7609	4.04972	25.7547	26.8652	13.6004	22.8781	17.1273	8.50067	21.7317	13.7189	15.5591	25.3773	13.972	14.9048	6.65596	18.6305	15.6165	9.54113	15.1111	26.8964	6.01519
951.574	15.6408	32.9434	29.3217	21.9893	10.9534	9.56541	7.18303	13.8919	12.4256	19.1229	16.373	8.42819	21.588	20.6472	15.1911	4.5401	13.2456	15.2719	14.9241	8.82472	5.41415	7.19857	1.87466	13.0634	5.82472	11.2024	30.1982	12.829	17.4674	4.10897	21.374	21.0132	7.00823	18.0506	15.463	12.3187	24.5363	15.2317	10.0306	25.424	15.8368	11.4445	8.44124	15.2714	13.2074	11.1434	15.2455	27.8823	6.71688
951.613	18.6553	36.7813	30.9408	22.1316	12.3868	10.0634	6.8667	16.4719	16.0641	19.738	16.4866	6.09201	23.2611	20.6706	14.2361	2.60661	13.279	16.5301	18.4745	7.52425	5.15428	8.72145	2.519	12.3654	4.01697	12.4595	29.3062	13.4987	16.6151	7.39334	14.7379	13.7334	4.93414	15.3379	14.9539	14.2916	25.4615	18.0779	4.75068	23.15	16.768	10.386	12.7602	10.6816	10.2627	10.3076	14.3755	25.7721	7.69688
951.652	20.5683	38.416	30.3565	20.0706	12.4402	10.0048	8.22019	18.4954	19.4243	20.3531	16.6001	3.75583	24.9342	20.6941	14.3827	2.87635	14.4141	17.7882	22.0249	6.22378	4.89441	10.2443	3.16335	11.6674	2.20922	13.7166	28.4143	14.1685	15.7627	10.6777	7.63795	5.52585	7.48684	15.385	15.8247	16.2644	25.923	19.9965	2.25379	19.9483	17.2354	9.32752	17.0792	6.09188	7.03967	8.91513	15.1753	23.1053	8.39857
951.691	22.5334	38.1924	28.7649	17.111	14.0388	8.7402	9.17797	17.501	21.6611	18.7708	15.0366	4.53027	24.3359	20.9495	13.4371	5.64647	14.283	18.8377	24.2085	3.60427	4.51641	10.3452	4.10847	11.9724	3.08594	15.165	26.4606	13.2655	12.4325	12.2488	3.13187	0.41592	10.1903	17.0888	16.0048	16.0341	24.645	19.8974	5.37515	14.6014	15.1459	10.0316	20.2372	1.3137	7.33532	10.5739	15.7874	18.4962	8.85385
951.73	23.3969	35.7656	26.0717	14.1514	15.6374	7.4756	10.1357	16.5066	24.1762	17.7451	12.0815	6.41792	22.346	21.7615	12.7698	8.4166	14.1518	19.8871	26.392	0.984757	4.13841	10.4462	4.77528	11.7208	5.63248	16.0568	24.2286	12.3626	8.45284	12.5211	8.16928	5.30172	10.9456	18.2593	15.9183	15.8037	23.3671	19.7983	8.4965	9.2545	12.6042	9.83122	21.447	3.93376	9.18483	15.3636	17.965	13.8871	9.30912
951.769	23.0081	31.2863	23.0429	12.5731	16.5352	5.19056	10.0557	13.4365	24.778	16.0816	8.01253	7.17932	17.9899	20.2659	11.5684	9.73577	12.8778	19.3595	25.8563	1.92521	3.95754	9.51504	5.68561	10.7619	8.49211	17.0762	22.2293	10.3131	2.25982	13.595	13.8916	7.41608	9.24693	19.2413	15.8071	15.3414	20.3845	17.2641	10.6329	3.44519	10.2241	9.396	20.2492	8.00331	12.236	20.736	19.5113	11.6073	8.98095
951.808	22.8975	26.807	20.0141	10.9948	17.4329	2.90552	9.97562	10.3664	25.1015	13.8615	5.61336	7.3841	13.0772	18.2137	12.0368	10.4983	11.3255	18.8319	25.0422	2.30905	5.44649	8.02732	6.31764	9.80295	11.3517	18.0955	20.4966	8.797	4.29994	17.2432	17.8513	7.88382	6.72494	20.2234	15.6959	14.8791	17.8658	15.6575	12.8505	4.29196	8.12226	7.31416	17.1265	9.86963	14.1855	26.1083	21.0576	9.32752	8.65277
951.847	19.793	21.1406	17.1821	10.2551	17.5331	3.10347	8.19349	6.60423	22.4915	11.1979	6.46542	6.09301	7.40999	14.0147	13.8329	11.6102	9.24116	15.7778	22.3141	3.61768	8.65092	5.33506	7.95054	8.6179	14.6361	19.17	19.6685	9.77695	11.2379	22.8106	19.9245	6.18455	4.25006	21.4257	17.2145	14.8585	16.1618	14.8677	13.6757	8.49469	8.58551	5.24392	11.9149	10.8862	15.5583	28.5795	20.5599	9.20059	8.71107
951.886	16.6886	15.4741	14.6284	10.0719	15.9634	3.85802	6.68966	2.84201	19.6033	7.97767	9.81061	5.89194	4.23593	9.25921	15.3508	12.7221	7.15685	12.7237	19.5861	4.9263	11.8553	2.6428	9.58344	7.43284	17.9204	20.2444	19.1186	11.3135	16.5061	28.9345	21.8121	3.55761	4.55822	21.7004	18.2692	14.838	14.4579	14.0779	14.5009	12.6974	9.04876	3.17368	6.42499	11.3461	17.4993	28.2909	19.7839	11.2769	9.87099
951.925	12.1462	10.7455	12.9197	8.13635	13.8423	5.26195	4.11393	1.48162	15.2837	4.13125	12.1999	8.11587	7.5462	6.51268	16.7889	13.892	5.11385	10.1581	15.6179	7.71921	15.0489	1.78415	11.0953	8.34666	21.0714	21.9218	19.1884	13.1153	19.8304	32.761	22.3728	1.59454	6.72318	22.5201	18.9181	14.4811	13.8672	15.1087	14.9136	14.7186	10.4346	5.03737	1.1351	12.2612	20.3977	26.7717	18.7941	15.6405	13.7342
951.965	8.42711	6.01687	11.211	6.20077	11.7211	6.66588	3.66026	4.36535	11.138	0.841438	15.1457	10.8964	11.4942	8.93796	17.566	15.9896	4.63631	9.7957	13.2152	11.4398	16.8393	4.61303	12.5028	9.81708	24.5007	23.5993	18.1566	12.7139	20.2094	32.9	22.1913	1.83471	8.88814	21.1366	18.4653	14.1243	13.2765	16.1394	15.3264	16.7399	12.6438	8.54769	4.91325	13.3386	23.3773	25.2524	17.8044	20.0041	17.8757
952.004	5.11535	3.3016	10.1764	3.13604	8.43451	7.14648	5.43736	7.43896	8.06716	5.91232	19.0721	15.1627	14.153	12.6794	16.0152	15.8259	4.38272	12.4207	11.4192	14.5922	16.9694	7.19404	13.0138	11.6905	27.6625	24.3389	16.6783	10.5948	19.0817	30.4443	21.6669	3.24171	10.0312	18.305	15.6093	13.563	11.8443	17.5471	15.5117	16.4448	15.4117	11.039	7.15495	14.8669	26.6555	23.6013	17.3262	23.6677	21.7361
952.043	3.36904	3.71724	8.84026	3.75882	5.04357	8.18368	7.21447	9.95596	6.6661	10.4266	22.7203	19.429	15.7101	14.2176	13.0846	15.1057	5.79894	14.4892	9.34482	17.7446	17.0994	9.77505	13.5248	13.5639	30.8244	25.0785	14.0984	6.27252	15.7507	25.7855	20.041	4.64872	10.351	13.8268	9.98187	13.5584	10.6905	18.9547	15.6969	16.1498	18.1797	13.5303	9.39664	16.3951	29.9336	21.9501	15.7465	25.1279	24.4948
952.082	3.48389	7.25365	8.5492	8.54601	2.31505	9.53543	10.2207	12.7614	8.50033	14.5365	27.0192	23.1749	14.2979	13.5844	7.39187	11.311	8.22257	16.4518	7.3393	18.4502	15.6633	11.1138	14.151	15.3329	32.3265	24.8295	9.9118	2.32273	12.9937	18.1914	17.2482	5.17299	9.51038	8.65277	6.8722	17.4297	8.74378	19.8173	16.1198	14.2776	20.4657	14.7794	10.0714	15.7534	31.0658	21.8876	12.913	24.069	25.0379
952.121	3.59874	10.7901	7.79431	12.4055	3.47119	12.1627	13.5865	15.0103	12.0044	18.0897	31.0399	26.9208	12.6074	12.3947	3.369	6.95976	10.0896	17.8578	7.00361	18.5992	13.9489	12.4526	14.7773	17.1019	33.1909	23.305	4.70471	5.02903	11.6166	11.1539	14.7338	5.69725	9.12205	4.38328	9.86202	22.2056	7.2493	20.68	16.5427	12.4055	22.7517	16.0285	10.7462	15.1117	32.198	21.8251	8.97782	20.8068	25.3028
952.16	2.84738	14.7689	7.00386	15.0093	6.17669	14.6916	16.6578	16.7686	14.4275	19.2296	31.4467	29.5632	10.9089	11.2721	7.6122	3.48845	12.7899	18.5662	7.26018	17.1979	12.9596	12.2465	14.9324	17.6183	32.375	22.6409	4.05888	9.13267	11.1618	5.86227	10.9201	6.05181	7.31488	5.33107	15.0164	27.021	6.58728	21.2198	17.1168	8.65375	23.8943	16.5923	12.6928	13.6172	30.8108	22.7716	5.39029	16.6743	23.9221
952.199	2.09602	18.1912	7.88323	17.0565	8.6039	17.2206	19.7291	18.5268	15.749	18.1662	29.6503	30.0023	8.3872	10.7062	13.2353	6.67322	15.5714	20.2024	7.70229	15.2401	13.6402	11.4837	14.8093	18.1348	31.6401	22.1391	10.9156	11.752	9.86045	4.81478	9.22852	6.40637	6.60932	8.4821	19.8926	29.0766	6.49346	21.203	17.4126	4.90198	25.037	17.1561	14.6394	12.1227	28.7742	22.4193	5.699	11.243	21.8921
952.238	1.75052	20.5698	9.06409	15.8336	7.60377	19.4118	21.9132	19.2197	15.4	14.456	24.1048	28.6513	7.73604	11.497	17.5314	10.4856	15.9765	21.9313	8.34733	12.5748	14.7208	10.5586	12.796	17.6308	28.5644	23.913	16.9614	11.4941	7.10382	7.16636	11.1556	8.65108	5.76389	10.9475	21.3276	27.9969	6.60619	20.56	17.1118	1.23282	24.9859	17.0125	16.0004	11.6487	25.4563	21.4524	9.6213	7.25249	19.1032
952.277	3.07484	22.3918	9.96665	14.6107	6.60364	21.6029	24.0974	19.9126	15.0509	10.7458	17.1793	24.5405	7.65308	11.7311	21.5492	14.298	16.3816	23.6601	8.99236	9.90958	15.8015	9.63354	10.7827	17.1268	25.4886	25.6869	23.0072	11.2362	4.06888	8.96134	14.4742	9.78257	5.20836	10.6531	20.281	24.714	6.08114	20.8447	17.0778	4.59083	25.2016	17.7966	17.8252	11.1746	22.4166	21.0422	12.9754	6.02185	17.6943
952.316	5.08332	22.1903	10.5402	11.5064	4.45406	21.8924	25.4677	20.1374	13.817	7.68216	12.023	20.5384	6.9519	11.1768	21.7773	16.0507	14.2203	25.0064	9.95919	7.52844	17.2387	9.6941	8.94912	15.6256	21.8787	26.6476	27.1316	9.89701	8.75178	11.039	18.9429	11.7258	7.29164	8.42357	16.4355	19.2525	7.16866	19.8538	15.6675	8.23439	23.9077	17.7805	17.2396	10.7615	18.9291	18.191	13.3646	7.14663	16.9732
952.356	7.0918	21.9889	11.1137	8.4021	2.30448	22.1818	26.0147	18.7155	12.4903	10.5324	15.4709	17.4408	6.70298	10.6225	22.0054	17.8034	12.059	26.3526	11.2043	5.70391	17.0061	10.3113	7.39386	14.1243	18.5472	28.165	29.308	8.55779	15.3828	12.56	22.8551	13.1124	11.0447	5.63746	12.3117	13.791	8.25618	18.8629	14.2572	11.8779	22.6137	17.7645	16.6539	10.3483	15.7198	15.8964	12.0839	8.82803	16.5304
952.395	9.71487	19.387	11.2517	7.19807	3.00678	21.8219	25.3318	16.2253	10.5729	14.1045	22.2968	17.7799	5.80105	11.9119	19.8904	18.221	8.09388	25.1477	12.0255	4.00549	15.6305	12.2272	9.20144	12.1128	15.9925	27.2936	30.3189	10.4307	21.8573	15.287	24.5872	13.8496	14.9152	4.01384	11.1717	13.8767	10.4591	16.5037	11.5938	14.1054	20.8726	16.5077	13.7316	9.47126	13.6521	11.8957	8.77248	8.9889	16.4869
952.434	12.3379	16.7852	11.3896	5.99404	3.70909	21.462	24.6489	13.7351	8.9338	18.2332	27.7312	19.2323	3.50761	13.7579	18.0537	18.6387	4.12872	23.9428	12.8466	2.30706	14.255	14.1431	11.009	10.1014	13.7161	26.9788	29.9384	13.4167	26.9403	18.5706	27.0615	15.5145	18.5886	8.48971	15.2035	18.2066	12.8359	14.7012	9.20875	16.3328	19.1315	15.2509	10.8094	8.59425	11.5843	7.89505	5.46107	9.14977	16.4434
952.473	13.6485	13.8441	12.4063	7.62884	4.64585	21.7007	22.9995	10.1976	8.47134	19.3615	29.2098	20.7828	2.31814	15.9511	17.0763	18.6654	1.53568	20.9565	14.0157	0.581095	10.0341	15.6836	12.5318	7.89566	12.3624	26.477	27.787	15.2747	28.2967	19.8894	26.9743	16.2478	20.48	14.044	20.3331	23.6536	14.8354	12.2325	6.0335	15.6978	16.3679	12.5852	7.26254	10.5673	11.0521	4.85758	2.28682	8.06516	15.9931
952.512	14.959	10.9031	14.5246	11.4669	6.68422	21.9394	21.3501	6.66017	6.90726	18.2865	28.2068	19.5736	1.69687	17.5877	15.9018	18.8544	6.44524	16.4859	14.6165	3.65586	6.26543	17.7807	14.3328	5.68996	11.0086	25.9752	25.914	17.6893	27.9834	21.7648	27.1654	16.981	22.3714	19.5983	24.3611	26.8975	15.7332	9.7639	2.85825	15.0628	13.6043	9.91945	3.71572	12.5404	11.3432	3.46675	1.88401	6.42395	15.2645
952.551	15.771	10.5712	17.351	15.2252	10.0279	22.642	19.1905	3.86486	6.42089	14.543	23.2126	15.5551	2.12286	16.3354	15.5217	18.9753	10.5489	11.7703	15.7101	8.05402	2.99613	19.1821	16.1107	4.87577	9.97378	26.2039	24.128	17.9703	24.3826	22.2603	26.5564	16.7518	21.9255	24.1307	26.1887	28.2468	16.5948	10.1377	1.31876	12.3521	11.1712	6.27968	2.76133	15.0135	11.0734	3.79356	2.84372	3.84201	13.0452
952.59	14.9131	10.7959	20.4558	18.9835	13.3715	23.3445	17.031	1.06955	5.93452	10.7995	17.9402	10.9801	3.94037	13.9699	16.5331	18.5396	14.3742	7.05471	16.1544	11.1534	3.62307	19.2847	17.2392	4.06158	8.93891	26.4327	22.342	18.2513	20.7818	22.7558	25.9474	16.5225	20.378	26.4598	25.8131	27.3929	16.9925	11.7871	3.66392	8.71374	9.09763	4.28653	4.57838	16.93	10.5252	4.12038	3.80344	1.26007	10.8258
952.629	13.2405	13.4963	24.902	21.4648	15.8882	23.6702	14.4626	3.02859	5.97358	7.06322	15.1398	12.0842	7.27333	10.9043	17.4922	18.2358	16.924	5.03664	17.9699	13.8339	5.88142	20.2859	18.5054	6.33483	7.22134	24.8988	20.9763	17.0537	16.6969	22.8339	24.8891	15.8121	17.939	27.9512	22.8183	25.1068	19.7826	13.7163	5.78949	5.56243	7.87778	6.48243	6.20046	17.5145	9.79442	3.18758	5.34005	2.29753	7.26492
952.668	11.568	16.1967	29.3482	23.9461	18.4049	23.9959	11.8943	4.98763	6.01265	3.32696	15.2036	18.9168	12.624	10.5985	20.1096	18.4886	18.9056	5.77842	21.1653	16.5144	8.13977	21.2872	19.7716	8.60807	5.50377	23.365	19.3323	15.2996	14.2818	22.3553	23.5524	15.1016	14.3984	27.2393	18.7219	22.8208	22.5728	15.6454	7.91505	2.41111	7.75955	10.8816	7.82255	15.8957	7.96202	2.25479	7.97828	5.53821	4.80565
952.707	9.70998	19.6392	32.8899	23.8763	17.3269	23.3939	10.2072	8.15265	6.77067	2.42012	20.3886	26.4827	17.3456	14.4239	23.5518	17.8369	19.7515	7.84359	23.7295	16.609	7.90498	22.9495	20.9218	12.2148	2.66138	20.0106	16.836	13.6614	14.3947	21.065	22.755	15.5392	10.4281	24.7982	15.1298	21.5103	25.3977	16.2048	8.38166	6.49568	9.18937	16.0576	7.63422	12.5694	5.65274	4.39492	12.2465	8.96589	3.55237
952.747	7.85193	23.0818	36.4317	23.8065	16.2489	22.7919	8.52015	11.3177	7.52869	1.51328	25.5735	34.0487	22.0671	18.2492	26.994	17.1852	20.5974	9.90876	26.2937	16.7036	7.6702	24.6117	21.7937	15.265	1.48882	16.0996	14.0614	12.0232	14.5075	19.7748	21.6792	15.4201	8.12751	21.8004	11.2595	20.1998	28.2226	16.7642	8.84828	10.5802	10.6192	21.2337	7.44589	9.24308	3.34345	6.53506	16.2364	11.837	3.96891
952.786	6.40587	25.5612	38.2029	22.6432	13.1714	20.4905	9.03293	14.6446	7.4311	2.16573	28.02	37.5471	25.9558	21.7858	30.0533	15.3144	21.2069	10.0302	26.5562	15.1592	6.34231	25.7268	21.5207	18.0568	5.50672	11.5102	10.1658	11.1406	14.1613	16.6255	20.5623	16.3356	11.0638	20.3566	10.7384	19.8594	29.4486	15.1036	6.91036	12.354	11.6865	24.5631	5.62325	4.58759	2.38002	8.52155	18.2209	13.8195	4.26296
952.825	6.62964	27.4839	39.6958	21.4798	10.0939	18.1892	9.54571	17.9715	7.33351	2.81819	28.6227	37.358	26.899	23.1193	32.0111	13.4436	21.8165	10.1516	26.8188	13.6148	5.01443	26.8419	21.2477	20.8486	9.52462	6.92081	6.54849	10.8146	12.1454	14.0329	19.7238	17.2511	14.8234	20.5593	13.2671	19.519	28.7264	13.9997	4.97243	13.5711	14.4236	27.3359	4.34562	1.57873	4.18803	9.95143	19.9271	15.802	5.7514
952.864	6.8592	28.0847	39.5247	21.2789	8.86017	16.6648	9.58306	21.0549	7.2178	2.47194	25.9242	34.0698	25.9724	23.0699	32.3382	10.7147	21.1621	10.3657	25.3941	13.5199	4.62581	26.9017	19.3745	21.959	13.8969	3.4229	2.21877	10.848	8.56908	11.6707	19.4005	17.4825	19.2687	22.5391	15.7334	19.0394	26.5547	13.5683	4.02017	12.84	16.1982	27.4416	1.64313	4.23161	5.92139	10.3014	18.7857	16.6017	6.35927
952.903	8.75859	28.1289	38.797	20.5214	9.29626	14.5838	9.0638	23.5817	8.77191	1.56909	21.1037	27.0942	22.1004	20.8173	31.5636	7.98583	20.7861	11.1365	22.2997	13.9816	4.5155	26.9615	17.7796	23.626	18.1649	3.61251	1.68092	10.3249	4.71445	9.30849	19.0772	17.7139	23.7139	24.519	18.1997	18.5598	23.9192	12.2093	5.85094	11.1813	16.8596	26.2486	3.93851	7.78897	7.00538	8.44821	16.5428	17.4015	7.24545
952.942	9.88104	25.9409	35.8559	19.7958	12.5951	13.6507	7.67194	26.926	11.3443	1.42142	13.3276	17.3485	15.878	18.1183	29.1772	6.65424	19.9867	12.3537	18.2702	15.2811	6.42434	25.769	15.4671	23.9044	20.9072	7.05624	4.30371	10.1786	6.36283	10.8962	19.3461	17.406	25.2239	25.8987	19.9921	17.4251	20.5879	11.8765	8.70071	8.30795	15.7483	23.1886	8.69369	10.6187	6.17893	6.47033	14.2433	19.2333	8.05842
952.981	10.7252	23.7529	32.9148	19.0702	15.894	12.7177	6.28009	30.2703	16.0387	5.51788	5.72547	8.15949	10.2123	15.9758	25.3993	6.43586	17.7959	14.1275	14.5191	16.5806	8.05488	24.0199	14.8245	23.6261	23.3713	10.5	6.46265	9.10461	11.8959	13.7594	20.2527	17.0981	25.6323	25.0752	20.6828	16.2903	17.2566	11.5437	11.5505	5.43458	14.637	20.1286	13.4489	13.4484	5.07417	3.93584	13.6137	20.5084	8.5931
953.02	11.0475	20.4517	28.7503	17.7532	18.4333	13.5473	4.70269	32.5014	19.2387	10.429	7.37475	8.4951	7.62818	13.4406	21.8424	7.98007	16.0631	16.3536	8.88948	15.9899	10.7059	21.7489	15.3009	22.6753	24.4547	13.6176	7.03223	10.0947	17.8478	17.3445	20.2969	16.5699	23.7961	22.6732	20.2595	15.2483	14.2733	9.95854	12.9102	4.54411	10.7187	14.5741	16.9676	15.3722	3.49471	1.35787	14.1624	22.2358	9.55682
953.059	11.3699	17.1504	24.5858	16.4362	20.9726	14.3768	3.1253	34.7325	22.1605	14.7834	15.5062	17.8988	9.5781	10.9053	18.2856	9.52428	14.052	18.023	4.92965	14.8427	13.0785	19.478	15.7773	21.7245	25.5381	16.7352	7.6018	11.0848	23.7997	20.9296	20.6194	16.5984	20.2901	20.8278	20.1146	14.2063	11.5682	8.92999	12.6	4.21025	7.07871	9.0195	20.7647	17.8525	1.34704	1.53973	16.0911	23.9633	10.5205
953.098	11.2334	12.8201	20.3782	14.5778	22.2287	15.779	0.964124	35.6873	23.7388	19.2118	22.016	25.6551	12.0147	6.81617	14.8545	9.44144	13.2813	20.6463	8.84856	12.0792	12.94	17.2331	16.4929	18.7212	25.3386	18.5975	9.19653	13.1541	28.1467	23.8436	19.6275	16.8957	15.3423	19.2622	20.1229	11.6141	8.92214	8.08552	11.0016	3.80609	2.93613	4.0143	21.2699	19.4154	1.10981	3.67697	16.1094	24.089	12.1749
953.138	9.70547	9.04631	16.4489	12.7194	23.021	16.2534	1.58598	35.7144	23.7518	21.437	26.3225	31.2081	13.0713	2.17044	12.8149	8.24538	13.4382	21.7852	15.2722	8.38811	12.3376	14.9883	17.2085	15.7179	25.1392	20.4598	10.7913	15.2234	31.3921	24.5544	17.534	17.193	10.3944	17.6965	20.1313	9.0219	6.27612	7.24106	8.93944	2.47425	5.36846	5.66518	21.3925	20.9783	4.11945	4.88653	15.6638	24.2147	13.8294
953.177	7.21433	5.99005	12.9248	11.6959	21.1521	16.5075	4.65459	33.1557	21.9311	23.3229	27.2859	34.5884	11.5117	2.81393	11.2855	5.09974	14.7135	23.3068	21.0472	4.68684	10.1994	13.3928	18.1726	10.336	23.8607	20.5944	13.0528	15.9011	31.129	23.3504	13.2946	17.3395	5.23202	16.8731	19.0619	3.99597	2.96406	9.35356	10.1074	1.21344	9.24015	9.93821	19.5735	21.138	6.57176	6.38454	13.0027	22.3111	15.4432
953.216	5.00149	2.93379	9.40062	10.6725	19.2831	16.7616	7.7232	30.5969	19.0088	23.0057	25.5821	34.8378	8.00385	7.14494	8.353	2.88179	16.7309	25.385	26.7178	4.67309	6.65813	12.725	19.6006	4.95411	22.5821	20.7289	15.3143	16.5789	30.8658	22.1463	9.05515	17.4861	0.347929	16.6062	17.4244	1.72989	1.03191	11.4661	13.3975	4.19675	13.2858	14.7678	18.0328	21.2977	9.02407	7.88255	10.3416	20.4076	17.057
953.255	6.35659	4.76088	6.74182	9.4649	14.8782	15.3749	11.0759	26.0726	14.4805	20.4214	22.6071	34.4406	4.91568	10.7352	6.65548	8.04901	19.1679	25.834	30.2591	6.57558	3.23137	13.153	22.5643	6.74286	20.7433	20.4576	17.6004	15.4854	27.9233	19.5812	5.26142	17.6587	4.20865	15.9914	14.4569	6.79971	4.11865	12.5697	16.4215	6.17266	14.9484	16.5811	15.1201	18.4831	11.3691	10.9344	9.55899	20.2434	17.5576
953.294	10.4831	8.2346	4.90632	8.25733	10.4734	13.9882	14.4286	21.5483	9.95211	17.8371	19.3538	33.4869	3.03348	12.8413	8.56431	14.4918	22.5211	26.8396	31.8523	8.47807	1.75274	13.0244	27.3718	12.7757	19.0785	20.7428	20.1648	14.3918	24.9807	17.0161	1.46769	17.8314	8.06938	15.3766	11.4894	11.8695	7.20538	13.6734	19.4456	8.14858	16.6111	18.3943	12.2075	15.6685	13.4359	13.4297	10.4462	19.5226	17.7799
953.333	15.8743	11.617	5.35669	5.77566	6.1497	12.2753	18.1401	18.346	5.52306	15.15	17.6848	32.094	3.82996	11.6526	12.4162	20.1374	24.9364	26.0246	30.7183	9.25139	3.03177	14.8091	32.662	17.8606	18.4768	21.5978	21.3675	12.9736	21.8759	15.9353	4.09813	17.4938	9.74933	15.3634	9.44817	15.2217	11.0799	12.5042	19.0771	7.83863	16.522	16.2997	9.56658	13.2235	15.612	16.5163	12.4351	19.2077	15.9787
953.372	21.2656	14.9994	6.44483	4.56954	5.71066	9.63481	21.1094	14.587	2.76383	11.9062	15.7376	30.7011	4.62644	10.4639	16.2681	25.7829	27.3516	25.2097	28.4826	7.82149	3.20919	16.5938	37.9522	22.9455	17.8752	22.4527	22.5701	11.5554	18.771	14.8544	6.72857	17.1562	10.9654	14.4225	10.19	17.6462	14.4906	11.3351	18.7087	7.52869	16.4329	14.2051	6.9257	10.7785	17.7882	19.603	14.4239	18.8927	14.1775
953.411	24.9106	17.3329	8.14836	4.90096	9.39966	10.466	22.755	12.5942	6.07891	10.0464	15.2506	28.6184	3.58546	7.49603	18.349	29.2019	27.4102	22.6498	23.5066	5.62426	1.55417	19.1917	41.1488	24.5145	17.5019	22.642	21.6426	10.9955	18.8221	15.5166	7.97863	16.0256	10.1966	15.9635	12.8082	17.3527	18.156	10.4246	16.1186	5.48533	14.7269	11.352	5.81884	11.4178	17.7089	20.2893	15.2975	17.4488	12.7528
953.45	28.5556	19.6664	9.85189	5.23237	14.4686	14.057	23.8324	11.158	9.67229	8.18658	14.7637	26.5358	2.54448	4.52814	19.3282	30.4176	26.6454	20.6466	17.6841	5.63026	2.94889	21.233	42.9656	23.8802	14.9254	20.628	19.6135	10.4355	18.8732	16.1788	9.2287	14.895	10.5293	19.7077	16.5281	17.0592	21.8213	9.51423	13.5285	3.44197	13.0208	8.49895	5.8136	14.2604	18.7312	20.9756	16.1711	16.0049	11.328
953.489	28.5131	20.4229	9.2529	4.76221	16.5465	17.9407	23.9546	9.46669	11.3813	7.7299	14.9551	24.7779	3.99737	3.25471	18.0398	29.578	23.9245	17.1577	11.9782	8.83965	7.90575	23.7628	41.4934	21.653	11.9801	15.944	16.2792	10.0278	20.0209	16.6555	9.70763	13.1498	11.8716	26.364	19.379	15.3626	24.1126	10.5983	11.8428	1.95522	10.324	9.7871	7.2593	16.6058	18.0141	20.1645	18.8181	15.4307	10.9121
953.529	28.4706	21.1793	8.65391	4.29206	18.6244	21.8245	24.0767	7.77538	13.0904	7.27322	15.1466	23.0199	6.55187	4.18452	16.7513	26.5351	20.1019	13.6688	6.27238	12.049	12.8626	26.2926	38.4557	16.2948	10.7161	10.3324	12.4809	9.62004	21.1686	17.1321	9.90827	10.8479	14.8838	32.4637	21.9516	13.6659	26.4038	11.6824	10.1572	0.468464	8.72883	13.2785	9.80662	18.9512	17.0187	18.7969	23.1349	14.2999	10.2178
953.568	25.5842	20.5675	5.93285	3.26529	18.075	23.9791	24.1764	7.30454	14.9893	9.31547	16.2019	23.0883	9.83184	6.22319	14.599	21.676	14.0175	9.79135	8.14524	14.7555	16.9701	28.8325	32.8938	10.7946	12.9454	2.94366	8.85014	9.83994	20.9661	16.5072	11.412	8.54322	18.5402	38.6488	23.1993	11.4606	26.4983	12.1287	10.2255	0.900844	6.85389	16.5177	11.2168	19.2745	15.334	17.609	28.5461	14.7143	10.3484
953.607	22.6978	19.9556	3.2118	2.23853	16.4241	23.9304	23.1745	6.8337	16.8882	11.3577	17.2572	23.1568	12.8335	7.70526	14.1164	16.2603	8.29251	7.18951	13.9027	16.5342	19.7904	29.7258	26.1259	8.98186	19.4188	7.7771	4.38444	9.52641	20.4968	15.8822	12.9157	6.2385	22.1966	44.834	24.4471	9.25518	26.5929	12.575	10.2938	1.33322	4.97896	19.7568	12.627	19.5979	14.751	18.6243	35.059	15.1286	10.7572
953.646	18.7851	19.7032	2.17795	3.3918	13.1657	22.2901	22.235	8.82121	18.3233	14.4668	17.7096	24.292	15.0698	9.55839	15.2175	9.92999	6.56524	7.56058	19.4421	16.5735	19.7457	28.8551	19.4116	13.9571	27.1128	16.2415	3.26997	9.87241	18.1599	15.3153	15.9958	6.00801	23.8455	51.0525	27.5843	7.54842	23.5797	10.4818	10.994	1.85837	4.58106	20.6623	11.502	17.9267	19.3405	21.5892	43.2539	17.1432	10.2615
953.685	14.2231	18.1521	5.04036	3.24633	8.15623	18.4467	20.1938	10.8087	19.7584	17.5759	18.1619	25.4273	17.3062	11.4115	16.7708	4.50413	11.2158	9.39274	23.7639	17.1695	19.9794	27.9843	13.7989	21.1357	35.2589	23.4072	6.05174	8.91966	15.1736	14.7483	19.0758	5.77752	25.4944	57.2711	32.8435	10.0858	20.7404	8.94521	11.9726	2.38352	3.08154	19.3646	8.81159	15.3279	27.8147	25.8297	52.0867	19.1578	9.7659
953.724	10.1876	17.1662	8.60323	3.84373	4.82496	14.8974	17.6731	11.5431	18.9232	18.8818	18.5345	24.8666	18.0329	12.3123	18.2117	2.03236	17.4122	11.5481	26.5644	16.6261	17.0083	24.8118	9.18425	28.9012	43.1239	27.6608	8.7567	8.49888	12.1431	14.0247	21.8921	7.40238	30.1901	68.8411	44.6233	17.3442	17.696	7.10132	12.7294	3.51456	3.42071	16.6854	4.63179	12.5232	41.0026	33.2097	62.129	22.9567	8.27807
953.763	6.1521	16.1804	11.5167	3.14238	5.38994	10.0495	14.5031	12.2776	18.088	20.1877	18.9072	24.3059	18.1218	11.9376	18.0756	5.10346	22.0315	12.428	28.7271	16.0828	14.0371	21.6393	4.56957	36.6668	50.9888	31.9145	11.4616	8.07809	9.57644	14.2289	23.4908	13.0858	43.3973	88.9226	63.7086	26.2492	15.475	5.25742	13.4861	4.6456	3.75989	14.0063	0.730302	10.2752	56.3126	48.7302	72.9947	27.6834	6.97578
953.802	2.52826	14.2553	13.2185	2.8121	9.17859	7.19599	11.2404	10.8319	14.7017	19.3136	19.2624	22.5509	17.1134	8.80013	14.9992	7.83972	24.7542	12.4468	27.9721	14.5537	11.0551	17.2042	0.918069	44.4671	59.3169	35.5753	12.7338	7.70369	7.60045	12.8777	22.376	24.8238	69.6977	122.55	90.7726	35.4325	15.3238	6.25454	14.3879	6.19409	5.06225	11.3518	5.83961	16.1907	76.4639	76.2524	84.4046	33.371	6.81496
953.841	0.852535	11.7735	14.6419	2.48181	12.9672	4.34252	7.97763	9.38631	11.3154	18.4394	19.6176	20.7958	16.105	5.66264	11.9228	10.576	27.4769	12.4657	27.217	13.0247	8.15419	12.9315	5.59248	52.4298	67.7262	39.2361	13.7276	6.77269	7.75812	11.8977	21.6207	44.3311	113.415	172.852	130.244	48.3033	15.0683	7.80826	15.5679	7.74258	7.01398	9.9961	9.63857	28.5767	106.889	117.852	102.853	39.0586	6.19031
953.88	2.32005	9.68464	13.7077	2.70234	14.5563	3.86767	6.426	7.87111	9.76702	16.8579	20.5643	18.7045	14.3444	1.72794	7.04611	12.6426	26.5258	11.4655	24.5862	9.78386	6.85647	10.1445	12.1563	61.4797	77.3776	48.2832	15.4331	5.58947	8.49124	9.63041	30.5335	72.8659	176.136	241.928	186.455	70.1262	15.9434	10.4636	16.7552	8.20395	9.92094	10.8958	12.4569	46.4868	153.592	175.443	138.418	48.6077	7.54856
953.92	4.06587	8.15234	11.5675	4.40715	14.7422	6.52374	6.43982	6.35591	8.21867	15.2764	21.9747	17.5409	12.6649	4.44933	2.44773	13.0626	24.7514	10.4654	21.9555	6.54299	5.83706	7.91417	17.0503	71.0861	89.1511	61.0178	18.9824	4.40625	9.30552	7.52552	52.1323	110.283	257.943	326.936	260.639	104.542	19.8682	14.0466	18.4063	8.66532	13.2917	12.7231	14.4288	69.1977	219.938	245.256	196.78	63.3286	9.8229
953.959	4.34479	9.71761	10.9587	6.91209	13.3634	9.70307	9.12725	5.21178	7.45306	14.1472	21.698	14.6842	11.1137	9.39859	5.98392	13.4231	20.6108	8.50275	17.9804	3.52389	6.0874	6.9811	22.019	84.6467	103.524	78.43	22.6208	2.4345	10.417	6.0613	81.7237	153.119	351.785	422.06	350.487	149.966	26.8906	18.1051	18.6652	7.35106	16.6734	15.1419	15.8803	94.7292	301.344	322.423	276.25	83.875	14.552
953.998	5.72534	13.4861	11.7299	9.97363	10.3148	13.439	12.093	4.06765	6.68744	13.0179	21.1429	11.2709	10.954	13.2346	10.9116	13.227	16.4701	7.09674	13.7153	3.82124	6.32615	7.16124	26.976	101.524	118.709	98.602	27.6392	0.462757	12.63	6.80032	113.982	199.085	449.963	518.273	446.155	201.489	36.9627	22.1635	18.9241	6.0368	19.7768	17.004	19.2683	120.238	389.406	399.568	365.438	107.552	20.8465
954.037	5.80466	15.7486	14.9281	12.9944	7.15213	16.7093	14.3176	3.0201	4.67679	12.7345	18.7081	7.70528	12.5498	15.8172	14.081	12.3448	12.0008	6.18356	9.478	7.39192	7.16191	8.69449	32.3399	119.809	133.826	118.899	32.9657	1.67302	14.4051	7.65602	144.645	242.393	540.598	604.287	535.748	250.874	46.7131	25.5828	17.7487	2.95705	21.5995	18.5343	24.3682	143.564	472.037	468.773	451.441	131.13	26.9656
954.076	6.9856	18.0111	18.1263	16.0152	3.98945	19.9796	16.5421	1.97254	2.94445	13.0076	14.3252	4.13963	16.0937	17.8432	16.9721	11.4626	7.53157	5.27037	5.24068	10.9626	7.99767	10.2277	37.7037	138.095	147.099	135.508	36.7268	3.43989	14.9743	9.99601	167.898	276.818	610.477	668.059	605.696	290.635	54.8979	28.0743	17.4894	2.63714	22.3902	19.6934	29.2942	159.493	535.953	521.303	519.934	149.721	30.5916
954.115	7.70851	17.8602	19.9555	18.3402	4.60706	21.8584	18.8138	2.41072	1.65348	12.9561	10.2097	7.46344	19.4527	18.5473	16.6402	10.4658	5.41774	6.4923	4.82424	14.8449	10.9432	11.4943	41.5187	151.138	156.502	145.446	38.2948	5.26474	14.041	11.9635	180.625	298.635	650.626	702.421	644.49	312.894	59.7243	30.1252	19.2659	7.10782	21.0827	20.4931	32.2995	166.374	569.646	550.825	559.284	158.267	32.7138
954.154	8.43141	17.7092	21.3209	19.7375	8.0077	22.8095	21.445	4.49553	3.41226	12.9045	5.24777	13.5471	24.47	19.8079	15.4618	11.6723	6.99143	8.43318	8.01414	17.7996	13.1465	12.2042	44.1394	157.896	160.363	146.131	37.1842	6.53298	13.4788	15.2297	180.655	304.149	654.991	700.812	645.272	314.396	59.7384	29.9497	21.8773	11.0219	19.0331	20.3651	32.4407	161.033	566.255	552.539	562.292	156.075	32.7138
954.193	9.2478	16.2538	18.874	18.8968	9.97335	22.1081	23.6	7.28044	6.07769	13.5023	1.59324	20.9469	28.0726	21.0976	13.8667	13.9645	11.0655	10.1146	10.0517	20.6571	16.4109	9.66004	43.0566	156.048	159.035	138.182	33.3782	7.89109	12.4919	17.8349	167.826	293.512	623.122	664.595	608.764	294.203	54.688	29.003	24.5518	14.6272	15.5159	18.1672	29.4553	145.385	526.771	527.901	528.636	141.694	30.4498
954.232	10.0642	14.7983	16.4272	18.0562	11.939	21.4068	25.755	10.0654	7.90821	12.4303	2.94817	26.6769	30.8402	22.3872	12.2716	16.2567	15.1396	11.796	12.0892	23.5146	19.6753	7.11586	37.6253	145.503	151.702	122.463	27.6356	8.69259	11.505	20.9968	145.825	268.427	561.22	599.087	540.552	256.221	45.289	26.7576	26.5769	18.2325	11.7204	15.4127	24.3478	121.598	457.438	479.908	464.946	118.802	27.8147
954.271	9.51807	12.9369	12.5019	15.8703	11.4405	18.8849	24.7088	12.7213	10.0511	11.8338	6.43603	32.1155	33.3637	24.2219	10.7163	17.9908	19.4209	12.6874	11.0234	26.4287	23.7739	3.49325	28.8703	128.554	140.04	102.545	20.9531	10.329	14.2752	23.4165	117.491	232.902	479.178	513.572	453.303	207.869	33.36	25.4616	26.6995	19.7738	10.2955	11.7638	16.8277	94.0648	370.982	415.053	381.883	90.4468	25.7072
954.311	8.97194	11.0756	8.57659	13.6845	10.942	16.363	23.6626	15.3772	12.194	11.2372	8.82228	35.3509	34.7855	26.0565	9.1611	19.7249	23.7023	13.5789	9.31982	28.0672	27.0376	6.8978	17.7961	107.362	126.257	82.6264	14.2706	11.9654	16.7671	25.2796	88.5192	192.206	387.79	418.99	360.418	157.314	20.3293	24.1656	26.3583	20.3874	11.932	7.74394	8.27545	69.2916	281.837	342.057	294.749	62.0915	23.5997
954.35	6.81106	8.80407	5.92175	11.3885	9.05051	13.3918	18.9129	16.6416	14.2774	9.6869	10.3703	37.7709	35.8641	27.278	7.79247	19.4769	25.3749	12.9976	5.66592	28.4837	29.1851	13.2811	8.48233	83.835	109.805	65.0868	8.58457	14.4222	20.2983	26.9166	62.9944	152.135	298.492	326.478	273.674	110.014	7.39501	24.9106	23.6334	19.3876	13.6264	5.17498	0.84154	53.0037	203.41	270.047	214.758	38.408	22.5264
954.389	4.37189	5.97592	4.93674	8.53595	6.88074	10.4205	14.1632	17.906	16.3609	8.13657	10.8168	37.9877	35.8411	28.4996	6.42383	19.2288	27.0475	12.4164	2.01202	28.9003	31.5994	20.1977	11.8546	59.9142	93.0527	51.7914	5.02063	16.8791	23.1802	27.2548	43.4878	115.01	219.561	244.332	201.75	71.5956	3.25048	26.931	21.5463	18.3879	16.3297	4.62372	6.46469	47.4537	146.667	205.435	150.886	23.2359	22.7403
954.428	3.23799	5.00457	5.36136	6.18199	5.22119	7.9711	9.19324	16.4453	16.2933	7.23562	10.4457	35.9201	35.2616	27.9237	5.18856	19.2822	26.4589	11.9279	3.18277	26.5353	32.0141	25.6185	21.3219	39.4751	77.7755	43.9026	2.58295	19.8925	24.914	26.2247	30.7548	83.3386	156.16	178.331	146.672	43.6747	12.0492	29.0341	19.4019	16.4489	16.2681	4.9552	11.7827	47.461	113.862	152.804	105.912	18.851	22.7694
954.467	4.22615	7.72075	7.62975	3.82803	3.56164	5.52168	4.22325	14.9846	16.2257	6.33467	10.0747	33.8525	34.682	27.3478	4.23158	19.8923	23.9222	11.4394	6.30165	23.6137	31.5127	29.7638	28.0062	22.1669	65.9076	39.7014	1.98903	22.9059	26.3695	24.638	24.04	59.8071	109.62	130.489	108.825	24.6363	18.3432	30.6038	16.9908	14.5099	16.2065	5.28668	16.9964	47.2597	98.3812	115.735	79.6536	20.0089	21.2214
954.506	7.26779	12.4619	9.39126	4.46529	2.95941	5.44255	3.16028	12.474	14.9809	8.58202	9.74811	30.952	33.8916	24.9568	6.54907	23.2075	20.9812	12.8177	7.24691	18.4671	29.7959	32.4974	32.5371	10.9619	56.7549	38.2599	4.40463	24.7257	25.6511	21.3815	21.4879	43.8587	79.2379	101.63	86.6885	13.8602	21.6993	30.8372	17.3045	14.1618	14.3856	5.70368	20.9101	45.6717	92.0488	93.9902	66.4541	21.2921	18.9352
954.545	10.3094	17.203	11.1528	5.10255	2.07888	4.80681	3.76713	9.40674	13.4577	10.8294	9.42153	28.0515	32.8229	22.0093	10.5364	25.9662	17.7619	14.196	8.19217	13.3205	27.0704	33.2133	34.5632	10.1237	50.8376	37.3751	7.09853	26.5455	25.211	18.6816	21.0579	36.0507	64.1396	90.7443	76.7738	9.55468	22.6434	30.1661	17.166	13.8138	12.5647	6.12069	24.0006	42.437	90.7259	88.3636	61.3138	22.5752	16.6489
954.584	11.4492	20.5638	11.4941	6.78163	0.525595	5.9583	3.93334	6.63954	12.0041	12.9158	9.40877	26.6817	32.6761	18.6326	14.0318	29.1904	14.3922	16.5734	9.58552	8.16373	24.4151	33.0595	35.4174	14.1196	48.9593	38.25	8.78286	26.0707	23.2869	14.5659	20.777	36.6389	63.2051	98.4944	80.9588	9.157	21.1131	26.2014	17.0273	12.6771	10.0602	6.70112	26.6502	41.3086	94.8847	97.6269	63.3722	24.9459	15.8066
954.623	12.5889	23.9247	11.3717	7.53304	3.13527	8.94195	3.0675	4.42894	10.8288	15.0023	9.396	25.3118	32.5292	15.256	17.2488	31.8581	12.6923	18.3941	12.8226	7.25111	20.8322	31.2591	35.17	17.5588	48.7507	38.5682	10.1889	25.5959	21.8265	11.3778	21.3194	45.3674	79.3166	124.775	99.5924	14.6733	16.8924	21.3322	16.4364	11.5405	7.83399	7.83816	27.6299	40.7367	106.824	121.895	74.8814	26.7599	14.6859
954.662	13.1964	25.4633	8.94458	9.42264	6.23655	12.2345	2.80492	3.30151	9.05832	15.5573	9.35823	25.4235	31.5125	12.3687	18.318	33.1729	12.5697	19.0402	16.5655	12.2355	18.3833	28.2447	34.5002	23.9619	53.4976	42.2126	11.0909	23.7555	18.5419	7.66657	24.6874	61.7316	113.882	169.914	133.997	29.2319	10.0086	14.734	13.8317	8.56644	5.83908	8.30671	27.1787	44.0244	129.425	160.357	100.383	29.2623	14.7738
954.702	13.5344	26.4627	4.86506	12.9531	10.1583	15.527	3.08734	3.26409	7.2878	15.0222	8.77544	25.5351	30.4958	9.48152	18.5667	32.8469	13.0095	18.0455	19.488	17.2198	15.3894	24.1403	35.8713	35.5368	62.6742	49.5445	13.2916	20.8251	14.7964	4.12346	36.0886	86.6188	169.007	234.337	185.244	53.7863	4.35112	7.96753	11.1429	5.59234	3.20348	7.4939	24.7997	52.1129	166.086	211.794	143.936	32.6749	14.7718
954.741	14.6901	26.6736	3.29897	18.2171	13.6096	19.3921	5.58895	4.40222	5.43756	13.8943	8.56137	24.0084	27.0283	6.5751	15.6572	31.4185	14.6741	15.6339	20.1981	21.0515	12.6678	18.553	36.4825	52.0175	77.6565	63.7938	16.7018	17.849	10.683	1.5892	57.3441	120.228	243.323	314.546	253.296	86.926	10.1627	4.56683	7.06517	4.85265	4.46432	7.41563	20.0814	65.4188	221.549	275.624	207.955	41.8461	13.5767
954.78	17.1213	26.6816	6.15674	22.1882	15.8695	22.1672	7.54554	5.54034	3.58733	12.7664	7.80228	21.3917	23.0158	3.66868	11.3706	27.236	16.3445	11.5815	18.7107	22.1291	10.7725	12.9658	37.285	73.2873	95.6914	83.7657	23.2487	15.4237	7.22774	4.22674	87.2793	161.617	332.632	406.618	335.779	129.69	19.8648	6.6974	3.6281	7.23807	7.74865	8.25924	14.7224	83.8965	292.928	346.863	290.302	58.0444	10.7118
954.819	20.3435	26.5396	9.27855	24.7675	14.6702	23.4077	10.7083	5.43036	4.34596	11.7005	7.58943	17.1123	18.4546	1.07517	6.28063	21.8761	16.5346	6.46494	14.3723	21.4476	8.33411	7.56167	38.1094	96.8586	114.872	109.413	31.0639	14.0372	5.83735	6.24462	121.867	207.247	428.322	501.154	426.221	177.255	29.865	9.19597	2.14544	9.45362	10.7872	11.0075	13.7634	105.93	376.009	420.83	383.661	80.4341	9.17663
954.858	24.1107	26.3975	11.2987	25.1435	11.8244	23.5583	13.3261	5.32038	5.10459	10.6346	7.10698	12.2937	13.5397	2.71999	2.76483	15.4261	16.7248	2.43842	9.47727	18.5628	5.89574	4.36082	39.4905	119.34	133.508	135.06	39.7054	14.3031	7.20101	7.71169	156.179	252.877	519.941	587.549	512.592	224.819	39.4043	10.7727	2.88342	9.65728	12.7183	13.5528	18.0545	128.323	458.611	489.074	475.26	105.027	9.28811
954.897	27.3959	26.0562	10.4464	22.5771	6.37032	22.8903	15.6457	4.22366	5.55901	10.1615	5.38303	7.21134	8.01395	5.47693	7.45626	9.15439	16.8096	6.65338	4.36448	14.0223	3.97031	6.5347	41.109	137.73	148.804	157.19	47.7697	15.4249	9.41498	8.32465	185.917	292.371	594.489	655.331	583.313	264.082	47.3701	10.3346	3.29761	7.20726	12.0147	13.8536	23.8045	147.292	527.984	543.745	550.397	126.714	12.8878
954.936	29.8607	24.6248	7.48647	16.8856	2.58029	21.3004	17.7797	3.67774	4.09139	9.70004	2.83866	4.883	3.86527	8.23387	12.1477	2.88269	17.164	11.4075	6.447	10.0211	3.1407	10.361	42.1535	148.914	156.892	172.113	54.1583	15.9959	10.7129	7.65625	205.581	320.374	642.354	694.552	625.502	288.155	52.811	9.69351	3.06533	3.66723	10.4907	13.6035	28.5254	160.346	572.721	577.277	597.187	141.002	16.7687
954.975	31.0398	22.9028	3.67375	12.4432	8.85027	20.1176	18.9933	7.31081	1.91991	9.58897	3.39291	8.0304	1.56184	10.8464	15.9095	2.62187	17.2217	15.4944	11.6678	8.32528	4.29065	12.8724	42.2347	152.012	158.768	176.919	57.316	16.7394	12.3124	7.14331	211.691	332.203	655.196	698.598	633.102	293.952	55.4684	10.116	4.00863	2.92808	11.0044	12.4014	30.1968	164.126	583.613	585.286	606.073	145.221	20.4958
955.014	31.213	20.2589	4.74584	11.3173	15.126	20.0364	19.0994	12.0339	2.1198	8.72416	9.29291	12.2794	4.79548	13.0879	18.1029	6.97045	18.7579	17.9288	15.2361	9.3835	6.35668	14.462	40.5503	145.126	153.79	170.628	56.8528	16.9321	13.7381	6.83329	203.831	326.232	631.522	666.661	602.707	278.992	54.9486	11.6286	6.15502	7.91154	15.2055	12.8516	29.7143	157.539	557.996	564.734	574.738	137.589	22.2778
955.053	30.049	17.3334	10.5311	14.7711	19.4446	20.8858	19.2264	16.358	6.34241	7.18353	16.1907	15.179	7.20726	14.9162	18.7013	9.5887	18.7711	19.0478	15.9613	11.2948	7.48942	14.8162	36.957	130.158	141.989	154.27	53.5631	15.8315	14.3688	7.71115	182.628	303.571	575.2	603.699	539.968	247.209	51.4954	12.3566	8.8138	12.2257	20.0857	16.0715	27.8004	142.58	501.005	518.62	509.196	119.999	22.4857
955.093	27.2384	13.318	16.0468	18.7757	21.5658	21.196	19.0837	20.6821	10.565	5.6429	22.5435	16.9885	9.07403	16.7446	18.7547	11.1169	17.6944	19.0768	15.5964	12.116	7.53213	14.0804	29.9573	109.467	126.394	131.637	48.5195	13.09	13.9096	8.04978	152.093	267.192	495.163	517.37	454.264	203.203	45.7026	13.2528	11.0116	15.4498	24.6905	19.8306	25.0314	120.965	422.719	452.85	419.019	95.0109	21.5631
955.132	23.5828	9.33766	18.6939	20.533	20.7781	20.5564	18.3148	23.4945	15.4853	3.02329	28.3404	18.142	10.072	17.5869	17.8294	10.6505	15.2504	18.366	12.2166	12.4711	6.24507	12.9167	21.8065	86.4701	109.005	106.774	41.9795	9.28294	11.924	7.61041	117.004	223.225	403.631	420.022	359.541	156.198	38.0834	14.2386	13.8742	16.8494	26.3079	21.6656	23.0512	96.4246	334.583	375.128	319.527	68.1687	19.3868
955.171	18.8255	5.35734	20.2393	20.0871	18.8888	19.9168	16.4442	24.1037	20.1245	2.04452	32.4849	18.7563	10.2553	17.3392	15.8142	9.09415	11.7165	16.5652	7.19023	10.623	4.13179	12.3037	12.0033	64.0239	91.8916	81.91	34.8945	4.38582	9.11806	6.62022	83.567	178.708	311.822	322.675	266.938	113.43	30.6555	15.7752	15.9105	16.0458	25.722	21.2975	20.4246	72.7946	250.78	294.82	224.644	42.7875	16.0132
955.21	13.6014	3.01278	20.998	18.0352	15.9462	18.31	15.2982	23.4184	23.8805	4.30465	34.5232	18.8361	9.11938	16.0052	14.4072	5.66319	6.64984	14.3158	0.56395	8.03565	1.15335	12.1549	4.81858	45.5127	77.0584	61.3824	28.9572	4.89858	4.71223	3.95188	55.4997	137.093	230.178	235.584	188.079	82.3942	25.1157	18.4102	17.9858	14.2217	22.1274	18.1589	17.524	51.3262	181.353	218.6	144.904	24.0701	12.1956
955.249	9.75421	3.42227	21.206	16.534	13.279	16.7033	13.0505	20.5299	26.8103	7.11558	34.3639	18.3767	7.71386	14.6711	13.0002	2.23223	2.03836	12.9766	6.23809	6.92099	2.77851	12.3657	9.56324	31.2515	65.9128	43.9799	23.6665	10.9542	5.4608	1.64301	35.5612	101.032	164.827	165.18	126.434	64.6936	21.1733	21.2482	19.6175	11.3075	17.1617	13.368	13.8088	34.2875	130.995	153.871	87.5726	16.4616	7.5633
955.288	6.78564	4.40031	21.5542	15.9772	11.9087	15.2616	11.6117	16.8676	28.0512	9.08237	32.212	17.7678	4.94333	12.7308	12.4179	4.51555	4.44027	12.5285	12.6659	6.79361	5.04516	13.0576	16.7949	22.776	57.2534	30.2401	19.5281	16.6985	9.45947	3.05826	24.8308	72.1001	117.693	115.036	82.5451	55.9801	20.0109	23.2796	20.2583	8.33126	11.5882	7.42378	9.45299	21.1068	98.8041	103.569	52.0409	16.2663	4.0581
955.327	6.01451	4.82755	22.1721	16.5103	11.0833	13.8199	9.62792	12.1153	28.2021	9.95913	29.7904	17.7096	0.795779	11.892	11.5603	9.55291	8.4946	12.6313	17.7167	7.76786	5.85072	14.1322	22.3684	17.9765	50.3478	20.7387	16.4073	20.2395	13.1827	6.12594	19.9071	48.7225	84.8111	83.433	52.9972	50.0323	19.6863	24.2211	20.8991	6.44501	6.8294	2.01879	9.60509	11.9964	78.8236	69.2102	32.7058	16.2393	2.48073
955.366	5.76683	5.39105	22.3731	16.3488	12.5791	12.8913	6.87171	7.53141	26.1645	9.74878	26.1911	17.4007	3.78881	13.4588	12.5542	14.8936	10.8507	14.2292	21.0083	9.50925	4.66086	15.7685	25.552	15.5903	45.044	14.7668	15.2288	22.3702	15.3893	8.40835	16.5023	31.0001	63.5632	66.6087	31.7667	42.1838	18.9224	23.8623	20.3401	8.37891	3.81304	2.49694	13.6168	6.01505	64.2711	49.3537	20.3015	14.0934	6.59245
955.405	3.32171	6.50535	22.8495	16.1873	14.075	11.9627	5.49251	5.7016	23.0311	8.9992	22.3223	17.0917	7.88345	17.2287	14.1047	19.1442	12.1167	14.737	23.2099	10.1606	2.65639	16.8656	26.8135	14.3058	39.4647	11.5489	14.3257	22.2976	15.9492	9.60075	14.1208	16.4145	49.6063	56.8232	15.9834	33.7845	17.338	22.4136	20.3377	12.516	2.71872	4.61593	17.8982	3.33856	54.531	40.2235	10.7875	11.4083	11.2608
955.444	1.4539	8.302	22.5697	15.3153	17.4864	12.6072	5.24501	7.53068	19.1787	9.3045	18.7298	16.2808	11.8142	20.7061	16.6472	22.2361	11.2115	14.0121	22.485	10.1778	1.99107	18.4632	26.0957	12.757	32.1351	9.78501	13.7843	20.6564	13.9966	9.93431	12.8896	6.93911	39.885	50.1231	7.68293	25.1534	15.4384	20.5662	21.0531	15.7711	2.47765	3.82414	20.6934	3.06469	49.432	38.1875	7.21166	9.70466	15.7582
955.484	6.22478	9.52465	22.5479	15.5334	21.4429	13.2517	6.09912	11.563	16.4279	9.60981	15.1374	15.4699	15.7449	24.1834	18.6446	24.2379	9.21618	12.1972	21.1136	9.99211	6.29463	19.8577	25.0069	10.669	22.608	8.57197	12.9732	17.9252	10.954	9.17786	14.7167	4.67065	32.48	45.2551	10.5638	17.8036	13.904	18.168	22.96	17.5534	5.00222	2.66128	21.3753	3.34164	45.9912	38.9172	9.34681	9.2824	19.7946
955.523	11.4521	9.56777	23.1344	18.8896	24.6695	14.8644	8.29656	15.0873	15.9131	10.2278	11.2427	14.2086	18.759	26.2779	20.3206	24.7533	8.07393	8.90734	19.1046	10.0061	10.8225	21.3824	22.4582	9.26519	12.1114	10.6728	12.8084	15.1469	7.08578	8.39712	17.5963	8.24184	25.4906	41.255	15.974	11.8613	13.3564	16.3358	24.4565	16.9923	8.61119	5.33524	20.8265	4.51292	45.6764	40.8271	12.7479	10.925	23.1409
955.562	17.4998	9.61089	23.7208	22.2458	27.3511	15.3871	9.67358	18.0607	17.0508	10.2951	7.07264	12.9473	21.2281	27.2824	20.6312	23.6279	8.03909	5.06672	16.8201	10.02	15.0807	22.3679	19.2805	11.5489	7.5055	16.4612	12.5595	12.9194	3.49293	7.61638	20.4758	11.813	18.7766	37.8058	20.8333	8.67307	14.7309	15.5937	25.3965	14.2279	12.4956	10.7632	19.7269	6.23501	45.637	42.737	16.149	12.5675	25.3856
955.601	21.9734	9.08708	24.6996	24.7271	27.9132	14.7722	9.79801	19.6667	20.7217	9.62702	4.0605	11.5539	22.4066	26.58	20.2853	21.4121	8.06591	2.43969	14.2547	10.4847	17.7225	22.7339	16.2257	15.1879	16.8355	22.8287	11.7761	12.8732	0.694676	7.98003	22.146	15.5319	13.0163	35.6263	24.8819	7.56556	16.7025	16.1916	26.5405	10.0041	16.8441	16.167	18.9596	7.18471	43.5556	44.3037	18.7093	14.6371	25.0216
955.64	24.7946	9.11408	25.9537	27.2083	27.9303	13.0672	8.83242	20.1826	24.1172	9.49819	3.24579	9.60981	23.3097	25.8775	19.6699	18.6572	6.99691	2.5667	12.5212	9.8593	19.2742	22.0099	12.3505	18.2762	27.8179	28.6453	11.5434	14.4794	1.19548	8.88288	23.8103	18.7	9.18383	33.4468	27.5478	8.09889	20.315	18.4304	26.5771	6.33104	20.9229	20.4807	17.6472	8.1344	40.9292	44.7804	20.7246	16.7067	24.6577
955.679	26.0993	9.44909	27.0132	28.9924	27.5393	9.7591	7.93804	18.7334	28.598	11.7455	3.85394	8.1353	22.6017	25.1939	19.8969	16.0842	4.59437	4.51211	10.7307	8.78568	19.0724	19.9868	9.54616	21.651	36.0699	32.6773	12.0366	17.0955	2.43371	9.76073	24.0669	21.3038	6.96357	32.3164	28.972	9.57583	23.5152	21.8696	25.7871	4.74711	22.7152	22.9792	16.907	7.49508	37.4495	44.3975	21.8521	17.8602	21.8062
955.718	25.4762	10.3349	28.3482	30.7764	27.6934	7.54101	7.58866	17.2842	33.8992	15.6336	3.35468	7.21161	22.1691	24.5103	20.1239	13.5111	2.19183	6.45751	8.39513	6.62203	18.3256	17.9636	6.19678	23.9359	42.6752	34.506	11.4282	19.7117	3.67194	10.6386	24.0481	23.3568	6.39573	30.6351	30.1207	11.0528	26.1705	24.2189	25.2725	4.804	22.2985	23.8254	14.7956	5.76574	32.8798	42.9247	22.4346	19.0138	19.2243
955.757	21.5953	12.1243	29.2614	32.2977	28.0842	7.54355	10.1781	15.7812	37.0271	20.4238	2.04601	6.20793	20.781	22.7377	20.4791	10.799	7.04741	8.49079	8.2071	2.72841	16.7549	15.0282	4.28223	25.2454	45.3978	34.2121	10.9871	21.7935	4.24671	10.4485	22.5091	22.6953	4.3128	27.8497	28.0357	12.6366	27.8321	25.9583	23.4679	4.65035	20.5184	22.8597	10.8502	3.01813	27.9434	40.2523	22.5334	19.6574	15.0964
955.796	17.1695	13.9137	30.1745	33.8189	29.5766	9.74932	13.8692	14.2783	39.61	24.124	0.192335	5.20424	19.3929	20.9652	21.3793	9.17695	12.993	11.6141	10.6832	3.07312	14.9145	11.7217	5.68412	26.1839	44.6301	31.715	11.3723	23.3244	4.54608	10.2585	20.6946	21.483	3.8823	24.5135	25.1302	13.1305	27.8471	25.4945	20.8371	5.04751	15.9841	20.2415	7.18018	2.47375	23.007	35.3768	21.5306	20.3009	10.9685
955.835	11.8975	15.6538	29.8346	35.1097	30.7813	11.6101	17.0485	13.5812	38.6835	25.9366	2.09539	4.97133	16.9079	18.4545	22.2521	8.51371	18.3967	14.4544	13.795	7.94062	13.0577	10.6576	8.47172	26.6049	40.4986	26.4664	11.5243	23.9342	6.05469	8.95518	17.7333	17.6058	5.31169	19.5318	20.9354	13.1579	25.0729	25.1136	18.3588	9.84426	11.7326	16.7576	4.56723	5.90353	18.5002	29.6127	19.3902	21.042	8.16964
955.875	6.08046	17.394	29.4947	36.4005	30.8844	11.2677	19.1263	12.8842	36.6554	25.5459	2.89682	4.73841	13.8778	14.8537	22.5799	7.85048	23.2554	16.2047	16.3617	12.8081	11.7458	10.6835	11.2593	25.9358	35.0017	19.5769	12.7837	23.9932	7.28789	7.6519	14.4966	13.1777	8.3935	13.9992	16.4652	13.1854	21.7537	23.6427	16.1617	16.2934	10.1336	12.52	6.64776	9.13038	13.892	23.8486	17.2497	21.783	4.82574
955.914	2.58647	17.6793	28.0535	35.8301	29.6693	8.94104	19.414	11.9799	31.7094	23.2374	3.65971	5.60412	9.7476	11.0182	21.9382	7.45721	25.4408	17.2813	16.5812	15.8811	11.8628	11.9263	12.5892	25.8684	27.8734	12.3481	16.0682	23.499	8.2948	5.98244	11.5193	8.89258	10.5575	8.34349	15.0475	12.5473	16.931	21.7815	14.5729	23.1173	12.6156	8.59027	10.3555	10.4509	10.4112	16.3086	14.7996	21.4542	2.29078
955.953	3.24094	16.6718	24.8641	33.0565	26.2509	4.41119	18.0551	9.98559	25.1167	18.7257	3.32098	6.46983	5.89275	7.73343	19.3744	7.07554	24.6026	16.7055	15.4294	17.8641	11.4348	13.169	13.374	24.711	22.0438	8.80678	21.1964	23.0048	9.3017	4.31298	11.0322	9.58788	11.5125	5.63311	17.5754	12.4484	12.1025	19.3694	14.361	28.8396	16.4747	4.10969	13.2428	10.6814	6.93037	9.85857	12.6191	20.5746	1.40824
955.992	6.29959	16.44	20.7261	28.0764	21.9138	2.50564	15.8945	7.12627	17.8381	14.9159	4.14765	7.48013	2.30751	6.95088	15.5757	6.38911	22.2982	16.2184	13.2168	17.6367	11.4402	13.4073	12.5388	24.2867	19.232	15.4587	26.6313	22.0507	9.91071	3.53968	12.5753	13.4474	10.8493	7.71187	21.1568	12.6361	9.00204	16.6682	15.0098	32.3717	19.2718	2.38859	14.3786	9.50232	5.50313	4.84359	11.598	19.0945	2.38214
956.031	9.63943	17.1302	16.2228	21.4439	18.7971	9.09995	12.3568	3.35668	11.2059	13.3093	5.97447	8.2875	4.24775	7.07862	11.6871	4.61267	19.4488	15.7314	11.0042	17.4092	11.4456	13.6456	12.3443	25.1437	22.4067	25.4271	32.0719	22.1983	9.1427	3.31718	14.6693	17.8578	9.35397	11.9823	23.6309	12.8239	7.82937	13.4162	14.557	34.2514	21.6195	5.82771	13.7663	7.04184	5.27898	3.51612	11.8756	16.5244	3.91265
956.07	13.7536	20.5307	11.9679	13.4964	18.2965	15.281	9.15493	2.11863	7.18561	15.3893	8.22535	8.48282	7.22393	7.545	8.10858	2.16102	18.1853	16.3982	10.4043	16.5601	12.1414	14.4018	10.7973	27.2305	28.8822	34.5257	35.9646	22.8361	7.20609	4.00696	17.3613	21.0678	6.25499	15.9155	24.1223	11.8245	8.44584	9.24462	14.0064	33.6111	21.5915	9.1052	12.1636	5.29289	6.2176	5.28695	11.5392	14.0808	5.30981
956.109	18.149	25.5836	10.5511	5.16637	20.5617	20.0009	5.60521	6.05238	8.78069	19.1218	10.7574	7.58812	9.3797	7.46056	7.28409	1.36181	18.293	18.1549	10.3494	15.7111	12.8371	15.1581	9.79525	30.4074	34.8011	41.4212	38.7557	23.4739	5.26947	4.69674	18.6763	21.5238	2.6052	17.0946	22.6916	9.7351	8.51729	5.07306	12.3542	30.7675	19.9169	11.2927	10.0158	3.54393	7.15622	7.05779	11.2028	11.6372	6.70696
956.148	21.6229	30.3365	11.9499	1.75009	24.3005	23.9576	4.72183	10.4203	12.0146	22.2393	12.8424	7.15617	9.25323	5.41315	10.5611	5.31911	19.3719	19.324	8.8798	14.5048	13.5115	16.2289	10.4429	33.6005	38.8264	45.1654	38.6625	23.9961	3.21236	5.97429	19.4853	20.3798	3.03955	16.3909	17.8699	6.73251	9.17308	4.19222	11.3298	27.3731	18.005	12.0723	8.33241	1.99501	6.93107	7.88101	9.93678	10.1372	7.60114
956.187	23.1689	33.437	14.1982	6.09151	28.2424	24.969	7.4361	14.5852	14.6021	24.2668	14.3823	6.72422	9.12676	3.36574	13.8382	9.27642	20.7262	21.0438	5.75777	13.8492	15.0063	18.3898	11.6357	36.7937	41.75	46.7064	37.0067	23.5964	5.02251	8.53319	20.474	18.314	6.23954	14.7653	12.5873	3.72992	10.9305	5.51461	10.862	22.8886	15.0032	11.7619	6.10402	0.446088	6.16091	7.61421	8.1257	8.63719	8.49532
956.226	22.8338	34.726	17.4606	7.68904	31.1592	24.1957	11.7731	17.9998	15.9326	25.7396	15.7291	7.94506	8.69744	1.28625	17.2079	14.4079	20.3206	22.5226	1.4399	12.3417	16.4917	20.6416	14.3347	38.4557	42.1185	45.7813	33.4578	21.1344	8.9318	11.8533	19.827	15.1844	7.86035	12.6918	6.56942	5.36663	11.5577	7.35883	11.1185	18.2178	12.2386	9.39619	5.30188	3.06293	5.93708	6.75294	4.81779	8.44871	7.53293
956.266	20.02	33.2609	20.7287	7.64574	32.7106	22.3324	15.5652	21.4143	16.718	26.1225	17.6326	11.3691	10.7468	1.96081	19.4819	19.0002	19.3585	23.4275	3.76072	11.3735	18.2466	22.8934	15.9321	37.9145	40.2837	42.6529	27.7057	16.4692	12.2845	16.2634	19.7251	12.0547	9.48116	10.6183	1.6532	9.20657	12.7416	8.11302	11.6562	15.1993	12.2281	6.47962	5.05055	7.33219	8.46729	5.34086	1.23448	8.26023	6.57053
956.305	16.3342	30.0386	24.079	7.82493	32.0289	19.3287	19.8091	23.258	16.7152	25.0152	19.0258	15.2628	13.0267	4.11132	20.4228	22.909	17.9363	23.8203	7.13769	9.6609	19.3794	24.6451	17.1911	35.7122	37.3502	37.875	22.2045	11.729	15.0931	20.6836	18.6006	8.6294	9.09387	10.3005	2.87071	12.4029	11.9846	9.33975	12.7112	14.2272	13.1869	2.96549	5.75534	12.2559	11.4278	3.92044	5.40887	9.39913	6.29791
956.344	11.2714	24.6132	27.8901	11.1292	29.1381	16.1568	23.9689	25.1017	16.7123	23.908	20.4191	19.1566	14.7617	5.17181	20.2738	25.7278	15.9691	24.2131	10.5147	7.94832	19.9672	25.3068	16.8035	31.3066	32.77	32.0071	16.1583	6.98875	17.9016	25.1038	17.476	5.20406	9.5328	11.6351	5.74065	12.8453	9.85051	10.5665	14.8678	15.4583	15.7924	0.541392	7.00515	17.1796	14.3883	2.50002	9.58326	10.538	6.02529
956.383	8.25065	18.9118	30.485	16.0832	23.7038	12.4896	26.2239	26.875	16.3621	22.1764	20.2463	22.0268	14.9903	6.46947	18.4394	26.4232	14.8006	24.1262	11.9516	5.34321	20.1826	24.632	14.866	25.88	27.295	24.7181	10.493	6.38259	19.4494	28.0633	16.3771	3.78056	9.90645	14.9191	8.87439	11.5324	6.53368	12.2061	15.6542	17.247	17.3977	2.70549	9.14173	20.773	16.7016	3.55644	15.3477	12.4033	6.87467
956.422	9.64219	13.3785	32.6188	19.9471	17.7244	8.82237	27.9339	27.5584	15.4669	20.4448	18.9718	22.6939	14.1173	7.76713	16.3297	26.5678	15.2846	23.4884	13.1132	2.7381	19.853	22.8673	11.8385	19.3633	20.7299	16.3391	5.38443	7.97966	21.2725	29.3704	13.6257	5.11111	11.3817	17.6523	13.6606	9.66878	2.94144	13.8458	15.8957	17.9456	18.4579	4.86959	11.0087	23.8271	17.0929	5.71446	19.735	14.8194	7.99946
956.461	12.5807	9.32045	32.1065	21.4961	11.369	6.34699	27.72	28.145	13.4241	19.4832	17.1312	21.183	10.916	9.09378	14.342	24.2113	15.3817	21.8617	15.1154	2.06083	19.0901	20.5343	7.75105	12.0371	13.3	6.69795	4.75476	8.91685	23.0009	28.1793	10.7526	7.9832	12.4877	19.5898	19.9345	8.6078	1.32161	13.8703	14.3461	17.4194	18.068	6.10021	12.7896	25.4162	16.3593	8.32002	22.8028	15.8708	9.90752
956.5	14.4118	6.90323	31.3129	20.842	4.18742	4.42242	24.7522	27.0791	10.5551	18.5217	14.1889	17.469	6.88276	10.9596	14.5519	21.304	15.2034	20.235	18.2191	3.58678	19.4287	18.2013	4.12455	5.63275	6.1571	4.08396	9.5665	9.30324	23.9089	25.8982	7.33446	10.8553	12.7675	19.8748	25.5793	12.3475	5.32872	12.973	11.7906	15.8031	17.1331	7.33083	13.4689	24.802	14.2545	10.3864	23.6732	17.473	12.091
956.539	14.3083	6.83601	27.2996	16.8687	2.33442	3.64313	19.7755	25.5178	5.99367	19.1238	12.5322	11.9503	3.2597	13.1951	16.2511	18.2896	14.0807	18.0354	19.3613	5.10228	19.1983	16.225	4.41981	1.5203	5.1928	13.2051	14.1867	8.95576	23.6797	21.6097	5.83561	12.3982	12.2225	19.4682	30.128	18.1641	8.11707	10.2256	8.06086	13.5988	15.0114	7.51836	13.411	23.0143	12.191	12.0389	22.2372	17.8681	15.142
956.578	12.2595	8.78069	23.4603	11.2314	6.5751	3.40306	14.5234	22.8665	1.15688	20.2651	13.157	6.04894	2.67188	14.5087	17.4895	15.2752	12.958	15.8358	19.9585	5.52775	18.4229	14.2487	6.65451	1.28671	10.6933	21.0333	18.1604	8.60829	22.9895	16.3994	7.1024	13.0193	10.3903	17.4092	31.9227	24.5314	11.1808	7.47814	4.33115	11.3944	12.3448	6.61587	12.8081	21.2267	9.58249	12.6014	20.2562	18.2632	17.9175
956.617	10.4676	12.6311	18.0629	5.79636	9.42572	3.52029	9.14506	20.133	5.57712	21.7245	15.3148	1.68658	3.79447	15.6633	19.4137	15.0007	11.3498	14.3783	18.6642	5.88075	18.509	12.5837	8.80712	2.5229	15.6868	26.2531	20.3172	8.44418	19.9109	11.1717	8.68663	12.3416	7.61269	15.2248	31.8337	29.9964	13.5869	5.34095	1.29647	8.92333	9.61961	5.58763	11.6094	18.7444	9.13824	11.2034	18.1209	18.359	19.5297
956.657	8.95119	17.0323	13.3178	5.5215	11.3545	4.00859	6.42508	17.9386	10.5424	23.7348	17.1972	0.629086	4.09664	16.2786	21.0684	14.7262	9.74171	12.9208	17.3698	6.23375	18.5951	10.9187	9.85812	1.55586	18.477	29.2697	21.6478	8.83088	15.4554	7.04565	8.89384	12.2147	5.38588	13.5912	28.9908	33.809	16.5495	5.96939	3.9728	7.73361	8.08013	5.64942	10.4948	15.3402	11.4596	8.88361	15.5246	18.4548	21.1419
956.696	9.78406	21.1433	10.3308	9.98088	10.9909	3.55616	6.25621	15.6355	13.7092	24.9732	18.068	1.62226	5.31037	17.4374	21.376	14.9245	8.89516	12.9804	15.8081	8.98802	19.3305	10.3772	9.97161	0.121083	17.8557	28.743	21.7273	8.30775	8.7289	4.32612	8.25808	12.393	4.52604	13.8965	25.8972	35.6715	18.5899	7.44543	6.24962	6.35256	6.98656	8.43517	10.1258	12.9297	14.3204	5.8778	14.467	17.1191	20.6591
956.735	11.533	23.7815	9.83412	13.5184	10.1664	3.10374	6.36275	13.8833	14.9539	26.2232	17.0168	3.16625	6.7995	18.5963	21.6835	15.1228	8.04861	13.04	14.2465	11.7423	21.0717	11.8476	9.2415	2.36223	16.043	26.5638	20.4356	6.6946	3.01999	4.73171	5.68289	12.9423	6.88117	15.8542	23.0849	36.4441	20.0853	8.92148	8.25104	4.4207	8.64702	12.8733	10.583	10.5191	17.1812	2.872	13.6849	16.3343	18.7992
956.774	12.0686	25.2026	11.7939	15.7357	9.40842	3.08109	5.60358	12.1354	14.4225	27.375	14.1675	7.17257	8.96011	20.3955	20.5687	14.8047	9.49208	13.9954	12.5503	14.3549	23.3823	14.5983	9.12669	4.85813	11.467	22.7142	18.4083	5.30394	2.67258	5.40436	3.25175	13.6025	11.0966	18.7052	21.5886	35.03	20.9342	9.43577	9.20229	2.12139	11.661	17.4173	11.1565	8.60644	17.9402	5.58374	13.3128	14.3627	16.5246
956.813	12.0591	25.5336	12.6637	16.8631	8.92582	4.69927	3.73699	10.9383	13.6215	27.4368	10.7732	11.1789	11.1207	22.1947	19.1785	13.9358	12.588	14.4	10.5786	16.9674	25.6929	17.349	9.01189	7.35403	7.16632	19.4153	15.1837	5.37438	8.0362	5.69435	6.25621	15.173	15.4917	21.0054	21.7446	33.0652	21.238	9.41086	10.0753	4.61122	15.1416	22.5121	12.2809	7.24459	17.5918	9.9363	13.7612	12.391	13.705
956.852	12.138	24.6655	12.7411	17.1437	9.29617	7.38573	1.26532	8.94702	12.6201	25.9411	6.85993	15.3337	12.6657	22.6141	16.6393	13.6331	15.475	13.6062	9.93474	17.9346	25.8942	19.011	10.1548	9.46218	1.96274	17.2668	10.9867	7.87806	11.964	4.5468	10.7734	15.8867	20.353	22.5929	23.0224	29.8557	19.373	8.89022	10.0709	9.30065	19.3108	26.6278	13.431	7.38016	14.4672	13.3907	15.3337	10.5974	11.8678
956.891	12.217	23.7975	12.8184	17.4244	9.93612	10.6114	1.53611	7.49499	11.8884	24.4454	2.40164	18.3985	13.1207	21.9436	13.5552	13.3303	17.9011	11.8906	12.0565	17.9798	25.6346	20.6729	11.0107	10.9963	4.4154	17.6926	6.149	10.9326	15.6223	2.30923	14.7455	16.6005	25.2144	24.1805	24.3001	26.6462	17.5079	8.36958	10.0666	13.9901	22.935	29.6534	14.5811	8.60576	11.3426	15.7551	17.4629	11.007	10.5873
956.93	13.9377	22.3391	12.2658	17.7775	10.3561	13.3247	4.5102	6.55245	12.9651	21.6042	0.198405	19.0364	12.7434	19.809	11.3706	13.3221	17.6782	8.78305	14.614	16.7343	23.383	21.126	13.3058	12.1649	8.37644	19.341	3.58105	14.2396	17.4565	2.6938	17.4743	17.2439	29.1363	24.7016	24.6268	23.8099	14.693	8.64036	9.9554	18.6919	25.0466	31.4014	16.3639	11.1424	7.01949	16.89	18.2675	12.9658	11.2021
956.969	15.6584	20.8807	11.7132	18.1307	10.2311	14.9479	6.93929	5.60992	13.9404	18.5601	2.41903	18.3814	11.1747	16.5844	8.37139	12.7748	14.7129	5.1363	16.3569	14.3988	20.5864	21.579	15.6008	13.3334	12.7926	21.8997	6.26899	16.8046	17.8122	5.27001	18.8262	17.3481	32.2436	24.1327	24.9535	22.0637	12.4232	8.91115	9.29916	22.3036	25.7928	31.5084	20.0803	14.7807	5.17498	17.474	18.7968	14.9246	11.8169
957.008	18.0895	19.7407	12.2631	19.6283	10.2007	14.8738	8.17122	4.80826	14.486	17.0178	3.00232	16.5417	9.87176	12.8496	7.12233	11.3183	9.83189	2.51561	16.7456	11.1406	18.1787	22.6193	18.4276	14.9781	15.8656	24.1745	9.87273	18.673	17.1824	8.91685	18.5595	18.0875	33.8979	23.2666	23.7125	22.303	12.4707	10.9701	8.29368	24.1709	24.6187	29.5194	23.5007	18.6909	7.0352	17.5365	17.6809	17.0831	11.9656
957.048	19.8742	19.1515	13.0883	21.1259	10.1703	14.7997	9.40316	4.00659	15.0317	15.4756	3.0406	13.612	8.02378	9.1148	5.04706	8.20941	4.50151	5.05512	15.9427	7.71432	15.687	23.6596	21.2544	16.6227	18.9385	26.4493	12.3749	18.3382	14.9059	11.4737	17.2028	17.7369	34.4622	21.3105	22.7526	24.1947	15.8172	13.5682	7.01281	24.9481	22.3545	26.4403	26.1007	22.0504	10.5479	17.0481	16.0199	18.7024	12.036
957.087	19.9993	17.9118	14.8828	22.9858	10.553	13.7052	8.66324	2.50809	14.8039	15.7995	3.69473	10.8856	7.41622	7.28644	4.81301	4.0268	8.43014	7.91389	13.4088	5.2639	15.574	25.8841	24.0543	19.256	20.1643	27.7519	13.3633	17.5284	11.7948	12.6506	14.8758	17.5678	32.5344	18.3894	21.6529	26.7717	19.9775	16.2475	5.31103	24.3414	19.5921	23.0064	27.827	24.4839	13.1533	16.3901	14.1286	18.5464	11.9977
957.126	20.1243	16.6721	16.6772	24.8458	10.9357	12.6106	8.19872	1.56039	13.4687	17.7643	6.27089	10.3625	8.73069	7.09891	6.05745	5.5668	14.6751	9.68264	10.8749	3.9035	16.0061	28.1086	26.8543	21.8892	20.2884	26.8512	12.7052	15.6285	8.13857	13.8275	12.8242	17.9495	28.9542	16.0191	20.8285	29.3487	24.1377	18.9268	3.60925	23.7348	16.8297	19.5726	28.4516	24.7143	14.6571	15.7321	12.2374	18.3905	11.9594
957.165	18.3855	14.0922	17.9202	25.8301	13.2717	13.3298	6.06775	2.24099	11.5436	20.1041	10.9272	11.3981	11.271	7.06209	7.81656	12.9282	20.2411	9.74261	8.11315	3.51512	16.3734	31.087	28.5868	24.2311	18.9937	24.8884	11.102	12.6251	5.61853	13.994	11.818	17.9737	25.042	14.5743	20.114	30.8487	27.0654	20.6846	3.42188	21.5791	16.3323	17.0227	25.5125	22.8702	14.4509	13.4531	11.3061	17.3227	12.517
957.204	15.8263	10.4222	18.6183	26.8143	16.1527	15.139	5.02679	4.01162	9.61848	21.3538	15.5835	13.5239	13.8113	5.93524	9.03066	20.2896	24.7056	7.59935	4.79485	4.21677	16.7407	32.9753	29.2292	25.4831	16.0524	20.7224	7.93618	8.69988	5.58872	12.6878	12.0032	17.4471	20.8544	13.1295	18.8545	31.2587	28.4421	20.4305	6.00015	19.5915	16.464	15.5629	22.0168	18.8229	12.5981	10.084	9.82981	16.2549	13.9008
957.243	12.395	5.75795	16.6253	26.3795	20.1207	17.5726	4.44968	7.07991	6.81333	21.5577	19.9915	16.1989	15.4086	3.48609	10.9887	27.3971	26.1976	4.96036	2.71369	6.40415	16.0412	34.5839	28.8548	24.9811	13.102	16.0657	5.2855	4.59672	7.86851	11.4215	12.1478	15.9384	17.0213	12.5382	17.7346	30.3525	27.0297	18.512	9.34774	18.2761	17.4673	15.9164	17.5487	14.357	8.61846	6.31519	9.59012	15.0915	15.2931
957.282	8.96374	1.09365	14.0873	24.8546	23.2682	19.4553	6.3512	11.2498	5.94181	20.1208	23.0342	17.784	16.4608	1.03694	11.8452	32.3012	26.5881	2.32137	0.632529	8.59153	14.24	33.9893	26.2772	22.2759	9.31954	11.9482	5.93388	2.14598	10.9745	10.1552	11.7474	13.3397	13.1882	13.0368	16.6148	28.3563	23.9708	14.3902	12.1387	18.0508	19.5607	17.3599	14.1706	10.9812	5.18386	2.54641	9.35044	13.928	16.6854
957.321	7.34067	4.60959	10.0187	21.8317	25.5145	21.7758	10.5376	14.6089	8.28826	18.7615	24.9845	18.1244	15.5472	3.32221	13.4671	35.4863	25.8934	5.16837	1.00618	10.9447	11.5142	32.0317	21.4061	19.6862	6.59784	9.83665	8.71343	5.66237	13.5733	10.3521	11.6968	9.70176	11.1573	13.726	14.461	25.586	19.2299	9.16309	12.9943	19.3274	20.2772	19.3716	12.3563	10.907	2.84471	3.11416	8.81242	13.3975	17.8321
957.36	7.36424	9.21554	6.49509	18.8088	27.7608	24.0963	14.724	17.968	10.6347	17.4021	25.8333	16.2617	13.5321	5.60747	13.9874	36.4681	24.0971	8.01536	1.37984	13.2979	7.68678	27.8709	15.4333	17.0965	4.69656	9.36593	10.3856	9.72957	16.4475	10.5491	11.6461	6.06379	9.12631	14.4152	12.3073	22.8157	14.489	3.93593	13.8499	20.604	20.4486	20.2933	10.8232	12.4852	4.36122	5.33433	9.10062	12.8669	18.4338
957.399	8.20949	12.863	5.68311	15.7406	27.9205	25.9998	19.4052	20.232	13.2674	17.435	25.1948	14.233	10.1484	7.08718	14.9435	33.932	22.7733	9.75928	2.08434	15.1894	3.22101	22.4951	9.25477	15.0347	3.6858	8.66401	10.8039	13.2191	17.6588	10.9664	11.2192	3.30857	7.72224	13.2491	10.4079	20.1831	9.72515	3.72005	13.2536	21.1348	17.6117	19.9358	10.5495	13.5042	5.61556	7.38057	8.06109	11.3391	17.7701
957.439	8.23432	14.8697	5.97854	12.1216	26.7033	25.6999	21.8831	20.2928	15.074	18.0187	22.904	12.755	7.04012	8.56689	15.3546	30.3059	20.3595	10.4132	1.95683	16.5069	4.83734	16.5453	3.89082	15.1762	3.23166	6.87207	10.1322	15.6187	17.7801	10.2936	10.7924	1.64337	6.86319	12.083	9.05356	18.6405	7.62544	7.74249	11.7471	20.0132	12.8469	17.3751	8.07261	12.32	5.76828	9.42681	7.02155	9.81129	16.0048
957.478	7.72302	15.1648	4.98502	8.63051	23.8341	24.1949	22.397	19.8571	14.8566	17.553	20.1225	12.5774	4.95369	8.25919	15.8364	24.898	17.2225	9.54711	2.28912	17.2954	11.1361	11.6735	2.08017	14.9192	5.22005	4.42659	10.0903	16.8673	17.3222	8.87147	10.4836	1.7057	5.4078	9.10991	9.85312	17.3655	6.32862	10.8768	10.1316	17.0834	7.15008	13.6164	5.99442	9.39152	4.49297	10.799	8.13592	6.95709	14.1658
957.517	6.66672	14.37	3.44648	5.13942	19.8633	20.4866	21.8093	19.4214	13.5376	14.884	16.8801	13.6811	6.73452	7.02961	15.8573	19.4901	14.0856	8.68104	2.35181	17.5447	16.8058	10.4893	4.04111	14.1114	8.7768	5.66862	11.3472	17.0258	15.7743	6.35931	10.7314	3.97126	4.50903	5.04679	10.6527	17.1804	5.0318	12.921	8.05527	14.3217	4.48851	8.38498	4.64677	4.99035	6.25291	12.3394	9.87937	5.19292	12.8718
957.556	5.96481	13.0199	3.81258	1.18884	13.9653	14.8674	18.7894	20.0181	11.095	10.4484	12.3284	14.2083	9.87045	4.60492	14.9589	15.665	11.0797	9.09197	3.76018	16.9819	21.9017	12.828	4.33894	13.3858	12.4145	9.95895	13.5927	17.2264	13.1502	4.99225	10.1256	7.09529	2.12651	0.964101	11.5124	17.4397	4.02451	13.1548	6.63388	11.9872	8.61475	3.12892	7.16493	3.70705	10.6248	13.945	12.3026	6.20743	12.1188
957.595	6.36452	13.8731	7.8662	2.41006	10.1081	8.15832	15.4998	21.1656	8.10147	8.76692	8.6087	13.6455	11.9164	1.09021	14.0604	12.93	8.61894	9.5029	4.89894	15.88	24.2552	14.6276	4.36716	12.6603	16.0523	14.2493	15.8381	17.4269	10.5261	3.6252	9.51976	10.2193	3.53297	4.45938	11.8329	16.4175	1.83153	12.2986	5.48789	11.2936	13.1961	1.54879	10.4136	7.58395	15.649	16.1014	16.1029	9.42518	13.8444
957.634	7.90987	16.926	12.8264	5.96117	8.1198	2.11487	12.4818	22.6806	7.1023	13.5853	4.82566	12.3931	13.4205	2.4054	12.2752	12.4971	7.8092	9.8006	6.96543	13.7781	24.1315	14.7225	4.04057	13.4921	18.6165	17.8038	17.392	16.9802	8.24687	2.85316	8.73254	12.0144	6.40456	9.86854	12.3207	15.2337	1.15831	10.9039	6.24301	11.2299	15.2009	5.34665	12.9677	10.6597	19.2369	18.4417	18.6404	12.1598	15.4756
957.673	9.73063	20.5296	16.1341	10.0631	10.7525	4.7626	10.8756	22.7345	10.4429	21.1694	2.15584	10.6016	13.8288	6.47463	11.8669	12.0642	6.99947	10.0983	9.03191	11.6762	22.9063	12.6142	2.61236	14.3239	20.0792	19.1551	17.8443	16.5335	5.96767	2.08112	7.12492	12.1687	10.3836	14.7269	12.0721	13.128	3.25073	8.58737	5.99218	10.0763	15.5591	6.94128	13.3186	11.5323	21.7232	20.782	21.1778	14.8944	17.3764
957.712	11.6916	24.5181	16.5415	14.502	13.3574	9.98645	10.9449	21.0845	15.9388	27.5695	3.22463	8.56542	12.7597	9.80789	12.0713	11.7371	8.86025	8.95191	10.2702	8.89529	19.0588	8.44224	0.659979	14.1013	20.8821	20.2415	15.7495	15.806	4.39891	1.15543	4.67549	10.0509	14.6684	18.5438	9.92142	11.2281	6.96567	6.527	6.52625	7.54305	14.331	6.55155	13.1664	10.4089	22.0457	22.8259	23.1003	15.9534	19.0037
957.751	13.1076	27.4165	16.4038	18.9409	15.9624	15.2103	10.7388	18.8837	21.9854	31.2156	2.91639	6.52926	11.6906	13.1411	12.2756	11.4101	10.721	7.80554	11.5085	6.11434	14.5647	2.97727	2.58645	12.5856	19.9369	19.1247	12.008	13.9884	2.83015	1.31977	2.22607	6.84308	17.8632	21.2706	7.50115	9.87905	10.1298	7.22067	7.89233	3.91981	12.0129	5.07179	11.3677	7.08225	20.7216	23.7797	23.9328	15.9224	19.5408
957.79	14.8385	28.9945	15.0467	22.5138	18.3771	18.6933	10.5585	16.5244	26.77	32.5627	3.20807	5.76558	10.243	15.4625	14.3401	11.3624	12.1693	5.83024	10.6428	3.87972	9.10287	5.1449	7.51743	9.81749	18.4033	16.5991	7.04032	11.0083	1.29638	2.2499	2.2853	4.17605	20.5891	21.9912	3.09235	11.4498	12.3837	9.88222	9.1102	1.9575	10.7246	2.25433	10.757	4.24871	18.0218	24.3009	24.5034	13.8492	19.2077
957.83	15.7489	28.9316	14.252	24.4458	19.4264	21.0863	9.83323	14.1652	30.4529	31.7065	2.94314	6.09192	9.34036	17.7838	16.4046	11.3147	13.893	4.40575	8.66976	3.28592	6.58058	11.5509	12.6398	7.60017	16.3246	12.4327	3.72508	8.56735	1.13383	5.38325	6.30744	7.23163	23.7876	22.3407	2.82621	14.3019	15.0086	12.0046	10.2498	4.78434	11.2801	2.74173	12.7322	7.68859	15.4291	23.1697	23.7028	10.686	18.3296
957.869	17.3698	27.0648	14.4387	23.9695	20.0361	21.2978	9.48138	12.5078	32.3961	27.9009	4.90554	6.40087	9.47415	19.2267	18.4099	11.6559	14.7467	2.82652	7.72295	4.89935	6.7848	17.002	17.0676	7.76075	13.9981	7.6191	7.88724	8.89751	4.82477	9.48959	11.6802	11.2732	25.4055	22.0017	9.02102	16.3593	16.0949	12.5864	10.9536	8.00471	10.8623	6.20276	16.0082	13.4727	15.8337	21.2358	22.0636	7.13828	15.5419
957.908	18.2544	24.6472	15.1761	20.7391	18.7238	20.4192	8.85992	11.4013	32.1418	23.5561	6.59834	6.70982	9.60795	20.6696	20.6905	12.5478	14.7741	3.45053	10.6318	7.61439	8.36605	19.699	21.22	10.1246	13.3183	3.89553	13.9714	11.9817	8.50991	15.2368	17.3283	14.2248	26.4784	21.6627	15.2158	18.4168	16.3607	11.5275	12.2199	9.58426	9.62403	9.6638	19.0088	18.7059	18.1661	19.3019	19.8736	6.89544	12.4788
957.947	18.877	21.4031	16.6897	15.8725	16.476	17.5404	9.04234	10.1921	29.7668	18.2788	7.74653	7.60427	9.98721	20.5337	22.1503	13.3769	13.3659	6.57999	15.1187	9.55667	8.17754	20.6237	23.1343	12.2863	11.2222	5.70522	20.006	16.3273	12.2932	21.151	21.6386	15.4469	27.7294	22.9426	20.6883	18.7094	16.5026	8.24556	12.9913	9.92711	6.43715	11.0209	20.1671	21.8918	20.8696	16.6034	16.9942	10.61	10.1581
957.986	18.9546	18.1589	17.6582	9.91578	13.1381	13.5716	8.95515	9.53375	25.7394	13.5523	9.17013	8.49872	10.3665	20.3978	23.6101	14.206	11.9577	9.70946	19.6056	11.499	6.88742	19.3452	23.4019	13.3579	9.40149	9.15575	24.3882	20.1336	15.8069	27.0652	24.8472	14.4657	27.8788	24.2225	25.3404	17.3613	17.4764	3.86201	15.1397	9.71915	2.42986	11.288	19.6787	22.8744	22.4714	13.9048	14.9409	15.977	11.1364
958.025	19.6117	15.0474	18.7605	5.60718	9.3148	9.0537	8.0365	9.89221	20.5777	8.8076	9.1205	8.41005	10.2078	19.4269	22.8899	14.4785	9.55917	12.8991	22.2996	12.2363	4.39567	16.5928	21.3652	12.779	8.28435	11.6779	26.511	23.0659	18.6957	31.3947	25.6945	11.8307	26.481	25.5463	28.1151	15.6728	18.8493	0.43114	17.952	10.1675	3.71776	10.6991	18.9445	21.9948	23.045	12.221	14.0177	20.6384	15.4724
958.064	20.7297	13.9478	19.9468	6.82985	5.03057	5.45772	7.57879	10.2507	15.416	4.06294	9.07086	8.32138	10.0491	18.4561	22.1696	14.751	6.891	15.5495	22.2512	12.4345	1.0893	12.7505	18.7835	12.2001	6.62221	13.11	26.9871	23.7949	19.3812	33.5211	25.4401	9.19561	24.257	25.2176	28.5966	15.4571	20.7787	4.01584	20.5845	10.6158	8.23224	9.18836	16.6477	18.9119	22.517	10.5371	12.5496	24.2099	20.3649
958.103	21.9501	14.7331	21.9835	9.65703	3.14993	5.06441	6.83222	11.0294	10.6146	1.59273	8.89721	7.49891	10.7993	17.4394	19.5251	14.1895	4.23877	16.7205	19.1824	11.5297	3.62119	8.60449	16.2844	11.3479	5.99048	13.4176	24.9922	23.2083	18.991	34.0694	23.5604	8.96953	21.3498	23.8069	27.3267	17.0211	21.4218	6.24561	22.2167	11.1895	11.2753	8.78087	14.7057	14.6933	19.5872	10.3803	11.6816	26.3414	24.9473
958.142	23.4459	15.5183	23.0142	10.4723	5.60908	7.98755	5.54644	11.8197	7.68014	7.25129	9.01635	6.50829	11.4655	16.4227	16.6053	13.0771	2.69396	16.2507	15.2931	10.6249	6.15307	4.45848	13.5099	9.94491	7.01117	13.1745	21.6204	20.4184	16.3976	32.4146	21.6806	10.9467	18.4427	20.1929	25.5001	19.6752	22.0649	7.38537	23.5794	12.3141	13.2109	10.0142	13.5841	10.4747	16.6573	10.2235	9.71195	26.2697	28.4281
958.181	23.5479	16.1626	24.671	9.43077	8.74841	11.9623	4.78374	14.2077	6.7043	12.2608	9.92058	5.44375	13.3643	17.4784	13.6227	11.2513	3.86297	14.0107	8.65638	8.96383	7.99246	3.88438	10.6035	8.41691	9.32536	12.1848	16.1746	17.4771	12.9973	29.0221	18.9167	14.3773	16.3229	16.2101	22.543	23.3099	21.8717	7.81705	25.0696	13.3785	13.4188	12.8242	12.4877	7.69833	12.726	10.3323	6.71283	24.7112	30.0858
958.221	24.2066	15.7169	25.2377	7.29922	11.3427	15.937	4.29065	17.135	7.9259	16.7196	10.5494	4.37921	15.2631	18.5342	10.6402	9.42545	5.03198	11.7706	1.75	6.76354	8.73603	6.06434	9.07413	6.88892	11.6396	11.1952	10.7289	14.5357	9.59703	25.6296	15.8773	17.2572	16.4004	12.7664	19.8555	26.9445	21.6784	8.24873	26.8352	14.9938	11.4294	15.0951	12.2233	7.12519	9.89635	10.4411	2.61209	20.9494	30.0969
958.26	22.5974	13.9487	26.059	6.53264	12.4317	18.5337	5.94911	20.0817	8.50378	19.3815	10.525	6.4925	17.484	20.1438	9.38995	7.5418	6.70016	8.82708	3.818	5.18961	9.43775	9.50843	8.34442	4.58291	14.6659	9.43931	6.91888	13.1012	7.1475	21.3997	13.1305	18.9619	17.246	10.0597	18.0416	30.1053	21.5841	8.98118	27.6395	16.6122	8.26859	15.8811	12.4537	7.91321	7.39232	9.09786	1.03936	16.4308	28.0632
958.299	19.8865	9.97725	27.1558	8.5201	11.8682	19.4779	6.78136	23.0284	7.98005	19.8402	10.2195	10.2466	18.5975	22.3042	8.41513	5.65816	8.63794	6.42272	8.62845	4.1549	10.4091	12.9525	8.15972	3.36691	17.7763	6.76154	7.44285	13.8816	8.27822	17.709	10.1082	19.5766	18.6482	9.55617	16.7843	32.176	20.9448	9.71362	28.4439	18.2306	4.56279	15.577	12.1391	8.70124	4.78683	7.5517	4.43551	11.7093	25.6526
958.338	16.2137	5.5485	27.2518	11.6798	9.06114	18.5022	7.70384	23.6226	6.96947	17.9438	7.83443	14.7045	18.7368	23.7867	9.8394	4.05572	9.96549	5.48526	11.3174	4.83168	11.5955	15.3907	7.42458	5.49129	19.979	3.12856	10.864	15.9121	11.2581	15.2345	7.02977	19.8862	17.5049	9.18637	17.5456	31.842	19.8453	8.96179	28.8304	20.4977	2.34346	14.0431	11.2792	8.51521	3.68863	4.7992	7.30006	6.47867	22.0246
958.377	12.8163	2.76057	25.6954	14.3004	4.88282	15.3234	7.2493	23.6659	6.50969	13.2933	4.07237	19.1623	18.8761	25.2691	11.2637	2.45328	12.1134	6.18863	12.8989	6.05926	12.5122	16.7388	6.96484	9.25649	21.6192	1.13641	15.1056	17.9426	14.238	12.7599	3.95133	20.1958	16.3616	8.81657	17.762	30.4181	18.2008	8.20995	29.1155	22.5618	5.09299	12.3062	10.3177	8.32917	2.86584	2.5975	8.51217	1.79883	18.6721
958.416	9.08497	6.00509	23.4039	15.8452	1.29456	11.3071	5.79181	21.7987	8.67608	6.41022	2.18397	22.9876	18.2544	25.1201	13.6533	2.18662	15.5933	10.4463	13.4935	6.42605	11.6045	16.783	6.96809	12.9063	23.4227	5.27083	18.1196	19.0941	15.7993	12.5045	2.45345	21.143	13.428	7.66404	17.2791	26.8941	17.4477	6.51708	27.5103	24.0128	8.65251	10.4571	8.88609	7.31505	1.21633	2.53902	7.541	2.54145	15.9177
958.455	7.55111	9.78882	20.5499	15.726	3.8	7.83	4.60392	19.9314	12.5964	3.03489	8.41855	26.2389	17.3457	24.971	16.043	1.91995	19.0731	14.7041	14.0881	6.79284	10.4214	16.2763	8.62376	16.0054	24.9507	9.40524	21.1336	20.2456	16.8996	11.3272	3.7212	21.1683	10.0335	6.51151	16.2512	22.2802	16.1497	4.8242	25.9051	25.4639	12.757	9.69804	7.99948	6.30092	1.12937	5.60566	6.00742	6.40918	14.4563
958.494	9.12044	13.1964	17.4671	15.0586	6.22697	6.04305	4.6983	17.4543	16.5038	9.61615	14.8624	28.9245	16.7195	23.703	17.1295	1.65039	21.7903	18.9237	15.6839	5.76486	10.1213	15.591	11.7994	18.1224	24.5083	11.5984	22.045	19.133	15.3863	10.5264	7.18005	21.1842	7.12554	5.85144	15.3391	16.6632	16.6845	4.83158	23.0412	26.408	16.8828	10.3261	7.71279	5.37485	3.6968	7.95588	2.78047	9.36627	14.4873
958.533	12.2639	15.514	13.5697	13.8519	7.55813	7.01013	6.1697	14.9771	20.4112	16.1974	20.4858	29.9693	17.2007	21.8841	17.9407	1.38083	24.5075	23.1434	17.2798	4.73687	9.8213	14.9057	14.9751	20.2394	24.0659	13.7916	22.9564	18.0204	13.873	9.72558	10.3635	20.6493	5.86997	4.64057	14.1516	11.0462	17.7644	5.92899	20.1773	26.2621	21.0085	12.0442	7.9711	4.44878	5.80329	9.38423	2.31915	11.4015	14.3329
958.572	15.0734	16.6058	11.2059	12.4854	8.04455	10.5584	10.2515	13.6554	21.8286	21.0962	24.8173	30.0227	18.0315	19.2916	16.9994	2.09077	25.8523	25.1232	19.388	3.26271	11.7204	15.6295	18.5537	20.7358	20.4999	14.3269	23.561	15.7258	10.9162	9.17083	12.7674	19.3326	6.27955	4.08324	12.8025	6.67899	18.8128	7.94012	18.0666	25.9666	24.1466	14.1631	7.67771	2.8795	6.99986	10.3781	5.76867	12.5726	14.7682
958.612	17.4219	17.6976	8.84216	11.1188	9.07598	15.1967	15.4234	13.4237	21.9473	22.3074	26.4846	28.4354	19.9698	16.1483	15.7827	2.8007	26.0956	24.8998	20.3945	1.78855	13.6195	16.3533	22.1324	21.2322	16.934	14.8622	24.1656	13.4311	7.95935	8.61608	15.1714	18.0159	6.68914	3.52591	11.9985	3.40184	20.4062	9.95125	15.9558	25.6711	27.5602	16.8328	6.8335	4.06426	9.02844	10.2819	8.12817	12.6537	14.6586
958.651	19.9418	18.1647	7.46167	10.1172	12.4451	19.968	19.6566	16.3766	20.5404	21.7358	25.7833	26.1201	21.9692	12.6234	13.828	3.90056	23.7407	22.8008	20.1373	1.14676	13.565	16.1672	23.8256	20.3519	10.5984	13.5571	24.0462	11.5289	6.59588	9.25246	16.6288	15.8415	6.28012	1.9137	11.6491	2.83089	21.6379	12.9857	16.2722	24.7538	28.6882	19.2641	5.04784	8.64301	10.0683	9.63821	10.2626	11.6292	14.0285
958.69	21.3601	18.6318	6.6262	10.2055	15.8142	23.6493	23.3447	19.3294	18.0319	18.9609	23.9803	23.8047	23.9687	9.0985	11.8734	5.00041	20.2841	18.4985	19.5989	2.1458	12.4031	16.5319	25.7943	19.4716	4.26288	12.2519	23.6514	9.07585	6.88484	9.33802	17.8108	13.6671	5.8711	0.3015	11.8447	3.34997	23.4147	16.0202	16.5887	23.8364	29.2712	20.6053	2.71718	13.2218	10.5631	7.90447	11.8521	10.6047	13.9435
958.729	23.6269	17.3048	6.87105	11.0047	18.0271	26.1626	25.6987	22.2663	16.7466	15.6798	19.9089	21.5406	25.4693	9.19208	9.65263	5.28926	16.153	13.3828	17.0278	2.86129	9.23888	14.4076	25.2781	19.0794	3.78234	10.451	22.1874	6.74005	8.06787	10.6046	18.333	10.4765	3.58032	3.36338	11.6844	3.95376	23.8855	18.5843	17.4846	22.322	28.2614	20.8422	4.78111	17.8317	9.33858	4.92725	13.3599	9.45147	13.9011
958.768	24.792	15.9778	7.1159	11.8039	19.1383	26.4727	26.9512	25.2032	15.4613	12.3986	16.1129	19.8272	26.4191	12.0397	8.2639	4.4881	11.477	8.26721	14.4566	3.57677	6.07469	12.2833	24.1155	17.3942	7.18065	7.35711	20.0771	4.40425	9.2509	11.8711	18.8553	7.28594	1.28954	6.42526	11.5242	4.55754	23.8112	20.0584	17.8355	20.8076	26.4311	19.4383	7.40745	20.8008	7.29362	1.95003	14.8677	8.29824	13.8586
958.807	25.1738	13.0469	8.43084	12.5175	17.9602	24.9829	25.3541	26.4674	15.7559	10.9816	13.3289	17.5315	25.5625	13.831	8.01158	2.19214	9.94887	5.99947	10.9292	4.72675	3.84071	9.63395	21.4081	16.113	9.77431	5.1228	17.0292	2.79248	10.53	13.8146	18.4845	4.13413	4.16494	9.76182	10.493	5.95673	22.1229	20.9444	16.4501	18.6351	22.7048	17.1266	9.75748	22.1508	5.45848	5.37451	17.2326	8.88476	14.349
958.846	25.2802	9.56523	11.3982	12.6804	15.9618	22.4031	22.667	26.6416	16.6072	11.7677	11.6464	15.2358	24.1608	14.5323	8.04045	1.54861	12.2764	5.38416	8.22794	5.87672	1.60673	6.98459	18.9761	15.3827	10.9909	3.99011	12.6043	1.73152	12.0844	15.758	18.6587	2.07233	7.31575	12.5592	7.26438	7.90674	19.6084	19.6271	13.9631	16.4626	18.9784	14.8149	11.0059	21.2975	2.79713	9.3498	17.9452	10.0221	15.1148
958.885	25.0563	6.90051	15.1783	12.6949	14.2156	20.3574	18.379	26.0484	17.9533	12.4557	11.3634	11.2886	21.4484	13.33	8.9932	5.76959	17.3299	5.14173	5.61321	8.31112	2.95708	7.99303	16.6892	15.7376	9.36662	3.38413	6.74699	1.20415	13.8206	16.7892	17.1375	3.95906	10.6625	14.0262	3.94077	12.1103	17.5824	18.0277	11.0594	13.739	14.2519	12.5384	11.1565	18.6802	3.33486	12.2773	16.8987	11.8722	15.509
958.924	23.1799	4.78661	18.9583	12.1587	14.667	18.8509	13.8156	24.3652	18.7545	13.1437	11.0804	7.34143	18.191	11.0377	9.94595	11.0806	22.3834	3.80928	2.45348	10.7455	4.30743	9.00147	14.6777	16.6433	6.63487	4.41898	1.71007	0.676784	15.2872	17.2812	13.9638	7.48661	14.1831	14.2004	5.32222	16.6732	17.664	15.8775	7.8804	11.0154	9.52544	10.2619	10.3011	14.0509	5.5482	13.1929	14.8462	13.7223	15.9033
958.963	21.0487	6.42798	23.4245	10.8426	17.3715	19.1722	8.59138	22.7824	19.1769	12.9739	11.5366	3.25181	14.7627	8.01853	11.3763	15.8473	26.4064	1.9166	0.779121	13.0002	4.96203	11.0246	14.9468	18.1269	7.04056	6.41665	4.08062	1.17059	15.0057	16.2244	10.3416	12.0658	14.5903	13.7751	11.6185	20.6898	18.9548	12.767	5.82799	8.53679	5.7453	8.89095	10.7212	9.11618	7.03354	12.3723	12.0654	16.1041	15.7162
959.002	18.0854	9.17097	26.5137	10.0773	20.8965	20.5836	3.9122	21.1996	19.3298	12.2649	11.1724	2.46705	11.0589	5.55013	12.2559	18.9616	29.519	4.26225	1.22392	15.2549	5.61662	13.0476	14.755	18.6887	10.4815	8.03167	8.73268	2.2036	13.8922	12.9643	5.61771	16.6449	14.9974	13.3499	17.3699	23.6163	20.2457	10.7466	4.8656	7.1482	3.05518	8.61001	11.6864	4.18144	7.69846	9.91094	10.392	17.935	15.2536
959.042	14.0771	11.6023	28.1394	8.69413	23.074	20.66	4.60064	20.2505	18.1834	11.6634	10.3429	6.05378	8.67644	3.57908	12.3827	21.1863	29.9273	7.77365	4.42436	17.4022	8.23751	13.9157	13.3813	18.5086	14.309	8.90635	11.5658	4.302	10.6963	8.92696	3.29053	20.9185	13.8868	14.6475	21.4193	24.4804	20.5727	9.81758	5.08397	7.02963	2.12045	7.88246	14.9886	4.85734	6.72047	7.02685	12.9221	18.7101	14.514
959.081	10.3443	14.5845	28.1127	7.8618	25.0659	19.8144	8.59973	19.4696	17.1211	11.0618	9.23796	9.08971	7.94637	1.05723	11.1325	21.2079	29.234	11.2851	7.62479	19.5495	10.8584	14.7837	10.906	16.1253	16.49	8.69101	13.8539	6.40039	7.21336	4.31561	7.04544	24.6181	12.4892	15.9452	23.9005	22.2079	17.4036	9.4394	6.12275	8.00109	2.00613	7.70571	18.2009	9.20916	5.18008	6.71706	18.6672	18.9345	14.044
959.12	6.81964	15.9639	25.6432	7.22842	25.0706	17.7872	10.9026	19.1419	14.197	12.2207	8.79585	11.4763	10.3115	2.1921	9.27703	20.1683	26.1778	13.6336	10.3308	21.1286	14.0922	15.2194	6.9301	12.9097	17.3112	8.62967	13.9645	8.16722	2.56741	1.42047	11.5057	26.899	10.9584	17.0066	23.1376	17.2987	11.8249	10.3371	8.49869	10.3709	0.0341021	9.53217	20.6163	12.68	2.66344	8.86091	22.569	18.4656	14.7639
959.159	3.57039	17.894	21.7967	7.69665	22.5967	14.1076	12.3792	18.8143	10.9976	12.8288	10.0062	13.312	13.5029	5.5302	7.42152	16.9256	21.4749	14.8921	12.4917	22.7077	17.0507	15.1043	4.60664	9.14316	17.8571	8.56834	14.0751	9.93404	0.968314	4.61901	14.6846	27.8986	8.7869	18.068	21.2731	10.1863	5.68951	12.3249	11.5037	12.9089	2.47434	12.64	22.8518	14.5101	1.25423	10.454	25.6503	16.9067	14.9387
959.198	1.8234	19.1924	17.5931	7.83014	18.7885	11.5818	11.6612	17.6777	7.93013	14.5096	13.2204	14.9954	16.6205	10.0821	7.2096	13.411	17.0123	15.0476	13.1256	22.3357	19.6957	15.5714	8.06304	6.21647	17.5221	9.36384	12.5505	10.9132	4.04203	7.56081	15.8148	27.4982	7.75192	17.8594	17.9196	2.69342	7.38457	15.0443	14.4815	15.0319	6.63214	16.3251	22.2535	14.8234	4.46265	11.6379	27.1752	14.6183	13.7973
959.237	1.72885	19.94	13.3894	8.51444	14.4295	11.81	12.3202	16.5412	4.86266	16.1905	16.4346	16.6787	19.4627	14.0831	9.19511	10.4356	12.8193	15.203	13.7595	21.9637	22.3407	16.0384	12.8965	6.04382	16.6362	10.7102	11.3013	11.8924	6.01412	8.29937	15.0229	25.4571	7.36922	16.1898	13.3804	4.63391	13.7963	17.7637	17.4592	17.1548	10.7899	20.0101	21.1102	14.0468	6.29986	11.1694	25.946	12.8807	12.3862
959.276	3.22946	19.7864	11.7945	8.42362	10.2814	13.696	13.8227	14.6915	4.01165	17.0803	18.6375	17.5971	20.8895	16.7604	12.8986	8.0193	12.2406	15.3487	12.3224	20.1527	25.0839	16.6566	16.8281	8.09397	16.2561	11.335	12.2388	13.1427	7.43668	7.6678	12.3287	22.9268	6.80062	14.8898	9.84011	9.04036	18.8863	20.5686	18.8246	18.9359	14.2908	21.5199	18.0233	11.5582	7.6455	9.20318	22.7459	11.6298	11.9657
959.315	4.45467	19.0819	11.3911	6.86011	9.72522	16.8634	15.9658	12.8418	2.61562	16.8801	19.7503	17.4255	20.6696	17.2345	16.0456	6.69306	12.2069	15.4944	10.8853	18.3418	27.8272	17.2747	20.2148	9.0541	15.3309	11.9598	13.1764	14.393	8.85924	7.03622	9.08953	19.3064	5.95662	14.129	7.39561	10.6928	22.0542	22.2835	19.6449	20.7171	16.69	20.8264	13.8348	9.06969	9.26655	7.78779	18.4384	12.0198	12.3656
959.354	5.22152	17.6438	11.1031	6.14229	12.1203	19.1217	18.0435	11.3035	3.67319	16.0807	17.259	15.8397	19.2538	16.7307	18.5619	7.03455	13.5697	16.3942	10.031	17.1945	30.4598	17.7501	20.9096	8.75952	13.1793	12.4998	14.9807	16.3484	11.095	6.58366	6.53967	15.4014	4.80831	14.2531	6.93561	9.61966	21.5477	23.3611	18.9609	21.982	17.5931	18.3993	10.3591	8.25613	10.5313	7.4434	14.222	14.1184	14.6241
959.393	5.44336	15.1157	10.8151	6.5145	13.9588	19.1767	19.5644	10.8552	4.73075	14.1913	13.121	12.0507	15.6347	14.0237	19.9767	7.37604	14.6571	16.7431	11.3741	16.5864	33.362	18.2255	20.5028	6.26169	9.92618	13.0399	16.7851	18.3038	13.8757	7.22113	4.53482	11.4964	3.92961	14.9164	7.57143	5.79251	18.5626	22.2356	16.6301	22.1569	17.4063	14.8822	7.15886	9.08341	11.5149	9.30224	13.58	16.7562	17.1523
959.433	4.2264	12.2752	10.7851	9.29504	15.384	17.7622	19.7128	10.6384	7.09033	11.6101	7.31826	8.59249	10.9064	10.3473	20.2544	9.38155	13.4925	16.8613	14.083	16.5954	34.419	18.1041	19.1939	3.78851	9.9545	15.9176	16.8817	20.8144	15.4273	7.81365	6.32476	7.80443	4.89993	16.0961	8.57814	1.72982	15.0063	19.9511	12.6198	20.9692	14.7812	9.98187	6.13284	9.70522	12.1548	12.2823	15.8354	18.9103	18.4009
959.472	3.00943	9.43478	11.8568	14.2788	17.0846	14.6954	17.1071	10.9725	9.72531	9.02892	2.06055	6.22432	6.72304	6.67095	20.5322	11.3871	11.7829	15.8894	16.2469	16.6044	35.2064	17.4434	16.5138	3.51857	13.5573	19.3345	16.703	22.235	16.9788	9.4962	9.76132	6.31573	7.4328	18.1977	10.4227	5.79591	13.0416	17.1274	7.7949	18.6915	12.1562	6.1716	5.65182	10.327	12.5193	14.7115	19.7433	20.5136	19.6495
959.511	0.81247	8.0333	16.2399	18.8804	19.3075	12.3132	12.4753	10.9849	11.6803	6.17486	5.92516	8.17729	2.58548	4.21215	18.5944	13.6809	9.04439	14.337	17.3086	15.4563	34.1255	15.6875	13.7509	7.36148	18.9175	22.7768	15.0614	23.3978	18.2125	11.914	15.3165	8.32902	9.97165	19.7778	12.4115	10.7011	14.0827	13.5624	2.8989	16.4275	9.15282	5.3308	4.60858	9.54809	13.8852	16.3669	21.983	21.3866	19.4832
959.55	3.22491	9.39745	22.0058	23.4819	22.9074	12.6851	7.02304	11.0088	12.2584	4.96163	11.4364	11.7827	2.30357	3.40578	16.9377	14.8846	5.76089	12.7846	18.3703	14.3082	32.4995	12.8415	10.443	11.2044	24.2778	26.219	12.8748	23.4705	19.4462	15.4218	22.5183	12.5455	13.6121	21.358	14.4003	15.6062	15.579	10.9076	4.36039	15.6246	5.4972	6.13083	3.84074	7.67912	14.161	16.9322	22.5761	20.0565	18.2152
959.589	6.17728	11.0682	29.0345	26.963	26.3934	14.6916	1.40486	10.8259	12.2805	6.42091	15.4791	14.7213	4.3646	4.12246	14.2457	14.7211	3.90769	12.9292	17.2516	13.4105	29.5001	9.68577	8.34255	13.8468	28.3253	28.7032	10.7931	22.7369	19.4055	19.4138	29.7868	16.4113	15.6326	22.2753	17.6187	18.8992	16.6721	8.33973	8.71652	16.0712	2.65239	7.11749	2.94716	6.3664	14.2557	16.2079	20.1785	17.4699	16.7305
959.628	9.12966	12.7389	34.9617	28.2409	28.8618	16.8663	4.3706	11.3619	11.0097	8.98181	17.0432	16.0075	5.59941	4.83915	11.0928	13.6358	4.82012	12.1519	15.672	12.5128	26.2254	5.97918	7.89451	15.9383	31.8221	30.6366	10.3639	21.4526	18.5445	22.3157	35.9653	19.187	17.1081	23.1927	20.0108	20.5397	15.2866	6.87352	11.7797	17.2367	3.11823	6.63145	4.34668	6.7061	14.075	13.2803	16.1344	13.7934	14.7008
959.667	10.7803	14.4743	39.243	27.9338	29.1756	17.8125	7.98764	11.9765	9.85404	10.964	16.4283	15.5004	3.97027	5.78712	7.53716	10.4845	7.81048	12.384	13.6077	11.4918	21.337	4.67961	9.30634	16.9973	33.0247	31.9944	11.6305	17.6967	16.4288	24.055	39.4256	21.6867	17.2696	23.2309	21.1445	20.9135	13.0811	7.46355	13.2874	18.8416	3.79214	5.33941	6.00339	7.88785	12.9976	9.48868	10.6626	9.23905	13.4488
959.706	10.2335	15.6705	42.1532	25.4235	27.2861	16.5554	9.95805	11.501	8.15342	12.9462	14.7119	12.79	1.23951	6.73509	3.9815	7.33319	10.8008	12.6161	12.0044	11.3928	14.7846	6.50516	11.7357	16.9663	33.6823	33.3522	12.897	13.9408	13.2115	23.5911	40.6826	21.9832	15.7845	22.1791	20.6315	19.084	9.77401	8.05359	13.6934	18.2433	3.90943	5.13738	8.20511	9.0696	11.9203	5.69707	5.73589	5.77471	12.7418
959.745	7.58105	17.8364	43.0289	22.0637	23.9603	14.2812	8.88777	9.68953	7.23553	12.9219	13.0358	12.1321	5.28351	8.80171	1.40552	3.80212	13.1014	11.399	10.5568	10.8161	7.7744	9.37109	12.4083	16.5471	33.508	34.165	13.7934	10.0012	9.39752	22.5959	38.6049	20.3304	14.955	20.6885	17.237	16.6526	6.45459	9.01796	14.0337	17.9595	2.12318	8.52794	10.3141	9.1548	10.4012	1.85473	5.48941	4.58716	13.6776
959.784	3.55163	21.104	41.4261	17.0515	18.7067	9.80368	6.17087	6.788	5.77262	12.8976	13.2035	15.1617	11.4409	11.4075	2.404	2.4743	14.5758	10.7328	9.92951	11.3295	1.30917	12.237	13.0809	16.128	32.7888	33.8878	14.1448	6.06162	4.75734	19.9483	33.2282	18.1385	13.3108	18.1078	13.022	13.6704	4.7876	9.43152	14.0986	17.6757	0.881933	13.0085	12.6984	8.70079	8.52839	2.25071	8.46371	5.60285	15.715
959.824	3.18034	25.0652	37.9334	11.7667	12.7984	6.70737	1.75634	4.00062	4.8155	11.5443	16.2464	21.8588	16.894	13.7729	4.74905	3.59014	15.8512	9.96457	10.8294	12.2509	5.97377	13.9423	12.1981	14.8837	31.3807	33.0581	13.4286	2.51348	3.04864	16.3452	24.8425	15.7371	12.8869	14.849	9.94353	13.2509	6.45636	9.01107	15.2718	18.4016	3.91512	16.8647	14.8515	8.40867	7.43332	3.95034	9.91499	6.55359	17.8865
959.863	8.33452	28.8236	34.6147	7.0326	7.36272	8.4118	6.2968	6.94744	6.45008	9.64024	21.4868	29.095	22.0717	15.0483	6.82451	5.25679	15.4742	9.74714	11.7294	12.6216	12.2908	15.0967	11.04	13.6393	29.1464	30.576	11.5267	2.65286	5.11152	12.1912	16.1814	13.3358	12.5471	11.7583	12.7616	17.0813	9.70506	7.50061	16.445	20.2175	7.49331	20.7209	17.5496	9.20657	6.61365	5.11075	9.16884	8.05513	20.3333
959.902	14.0908	32.5736	30.377	5.19718	3.98059	12.6467	12.6582	12.2088	8.34593	7.42849	26.2456	35.1626	24.7772	14.9369	9.21867	7.3735	14.1817	10.5447	13.362	13.0484	16.5223	15.268	8.94596	11.5064	26.1412	27.4406	9.37696	4.18194	6.39928	7.13234	6.39552	13.1526	12.5865	9.43442	18.3526	22.1888	12.9572	5.48535	16.7792	22.4345	11.8946	22.8537	20.2909	10.3299	6.64991	4.33536	6.51044	9.87121	21.0098
959.941	18.7454	34.1204	26.4205	6.12739	5.75288	17.0497	19.1036	17.4701	11.3434	7.41998	31.0044	39.027	25.8362	13.7354	11.8882	11.1311	11.7817	11.8931	15.2701	13.4753	20.7539	15.4393	6.85196	9.37354	22.591	23.2151	6.68218	5.71102	7.40005	1.49951	3.99047	14.9929	13.913	7.66132	21.1895	25.6438	15.3832	3.4701	16.5685	23.5616	14.6493	22.7832	22.4755	12.5432	6.95578	3.00916	5.50447	11.1365	21.4109
959.98	20.5262	34.0056	23.0814	8.44658	9.43134	20.3219	23.9307	20.8834	14.4038	9.02584	34.0283	39.7582	25.3081	11.1276	14.4951	15.0795	8.45555	13.1493	14.8924	12.4812	23.5389	15.3242	5.61954	7.02386	18.1499	18.1671	5.53534	6.23896	6.98225	4.1279	10.6957	17.2809	15.8363	5.78458	20.6236	27.3222	17.0428	5.85298	15.0776	24.134	16.822	22.1032	24.0945	16.4612	7.50498	3.73799	10.735	13.0038	20.5109
960.019	21.2054	31.6874	18.6407	10.7658	12.5648	22.5042	27.1111	22.0934	16.9076	11.7217	36.4956	38.2863	23.6784	8.51978	16.5569	17.9379	4.5844	14.4055	14.5147	11.4872	26.324	15.209	4.38713	4.67418	13.7089	13.119	4.6639	7.3177	5.73245	8.94793	16.024	19.0298	16.945	2.81783	18.6865	27.3483	16.7687	10.4275	12.2096	24.1672	18.18	20.3332	25.4439	20.9299	7.50337	7.22085	17.3426	14.8712	19.3356
960.058	19.3027	27.5281	14.8175	13.2158	15.3138	24.0678	27.9906	21.5467	20.2064	14.0538	37.3212	34.6368	22.9862	6.69142	17.7622	19.9505	0.481691	15.2964	11.995	10.8475	27.6273	15.4867	4.94485	3.28552	9.73249	10.2655	4.75782	8.13263	4.45709	11.963	18.8966	20.7656	18.4297	4.07454	14.7214	26.2785	15.6591	14.6643	8.76079	24.1707	19.168	18.7806	24.2229	25.9546	7.82935	10.4609	21.9938	15.2717	17.6281
960.097	16.2983	21.1656	10.4376	16.7558	18.0627	24.5414	27.7802	19.9099	22.9602	16.3858	37.8714	30.4365	24.4914	5.40228	17.8486	19.1859	6.08771	16.1641	7.53585	10.7587	29.206	15.7644	6.04758	2.98687	6.84607	8.50203	5.48082	9.11571	6.7678	14.6069	18.8296	21.3998	19.7462	10.5031	15.27	24.6579	13.729	17.8111	4.76695	24.1742	20.1561	17.228	23.002	30.9792	8.15533	13.701	26.0999	14.5821	15.3756
960.136	12.8244	15.649	4.28177	21.8349	21.3379	25.2705	26.2224	17.5496	25.2851	18.201	36.6724	26.9657	26.5102	5.29791	15.7535	16.8598	12.1395	16.1394	3.23485	12.2728	28.9406	15.946	7.24724	3.72027	5.87823	6.93458	5.06901	9.85953	12.559	15.5396	16.7876	21.7462	20.3414	17.7277	21.931	24.3747	11.4379	19.1507	3.83861	24.6654	20.6199	17.1195	19.9184	34.2931	7.61559	15.9638	27.4095	13.4775	12.6146
960.175	8.99676	14.3707	0.790071	28.0041	25.1581	25.9996	24.6646	15.1893	27.065	18.9261	34.9285	23.4949	28.529	5.19355	13.1134	13.4437	17.5449	15.9119	4.45934	14.6971	28.5854	15.0376	9.00351	6.65691	6.01202	5.36713	4.65719	10.6033	18.3501	16.4723	14.7455	22.0926	20.9366	24.9524	28.8617	24.6307	10.8833	19.0176	5.40051	24.2348	20.6229	17.0109	16.0145	35.9661	7.91367	17.1365	26.2463	12.9236	10.129
960.215	6.51282	16.9227	5.82757	34.7849	29.54	26.6838	23.4982	14.3988	27.7984	20.4412	31.7797	21.6192	29.5594	6.92679	10.5128	13.1886	21.6236	15.4419	8.83865	17.4262	26.4192	13.9133	10.3597	10.4937	7.88955	2.69951	4.77082	11.2718	23.8887	18.2507	14.3332	22.435	21.4	29.2476	33.9475	24.5699	12.212	16.3261	6.90135	22.9674	19.747	15.9816	12.8883	36.6571	8.69116	16.7916	22.6718	12.5234	8.44339
960.254	4.57389	20.5647	10.8651	40.4757	33.3768	27.368	22.3319	13.6082	27.9867	20.8662	27.8162	19.2044	29.2128	10.8517	9.38495	18.0937	23.9542	13.6905	12.0323	19.0652	23.708	12.7889	12.2609	15.4205	11.4137	2.23513	5.44105	10.8502	29.1519	20.5684	16.6634	23.3166	21.0315	31.3396	37.1113	22.8684	14.6481	13.0839	7.58178	20.61	18.0508	14.4015	10.8696	35.7073	8.64824	16.4467	18.8219	11.5724	8.41017
960.293	4.3465	23.1467	14.8367	45.0949	36.0171	27.4843	22.4399	12.2237	25.5502	20.3464	23.2295	15.7457	29.6616	15.6747	10.8494	24.83	23.8267	13.3843	14.4497	19.7765	19.7868	11.1958	13.8844	20.2606	16.9448	6.97299	6.35756	10.1718	31.6712	22.5977	20.9179	23.4156	21.5365	30.7663	35.8374	20.4272	16.5526	10.2834	9.20179	16.8404	15.0602	11.1666	9.72212	32.4698	9.09553	15.3838	13.4515	12.2614	10.772
960.332	4.66992	22.9745	16.3297	47.5109	37.5557	27.6006	22.0029	9.74914	22.0237	18.7366	17.5527	11.197	30.1104	21.5877	12.3139	30.4762	23.4296	13.6289	14.113	18.8354	15.0395	9.60274	15.5079	25.1007	23.021	12.8009	8.09449	10.0442	31.993	24.0879	24.9029	23.5146	20.9398	27.9898	32.6357	16.3336	16.8046	10.2369	11.6538	11.9807	12.0696	9.02167	9.11965	29.2323	9.54281	14.3209	8.08117	12.9504	13.1338
960.371	4.73424	20.8351	17.5637	47.6656	37.4934	26.2196	21.0776	7.79531	15.9438	15.6649	11.8226	6.2207	31.1698	27.1985	13.8196	34.5559	23.8212	15.481	12.1308	16.1788	10.6107	7.7183	16.6473	28.5217	28.8755	18.8625	8.31506	10.6421	30.1556	23.9927	26.628	22.8826	20.7395	23.6841	27.6722	12.9618	16.2527	13.5514	15.3879	7.41423	8.80626	9.28802	10.2296	25.2486	11.9929	15.0412	5.20884	14.7447	16.5297
960.41	4.24196	16.4924	16.5946	45.6171	35.7845	23.7486	19.6073	5.84148	9.31882	11.5032	7.39135	4.93192	32.9713	30.6061	12.8465	35.8816	25.3086	17.8723	9.59776	11.8813	7.28925	5.28306	16.4097	29.7395	33.6284	24.9241	7.99063	10.1499	26.6716	21.6943	26.1499	20.0474	19.1679	18.8391	20.7866	10.6917	14.3238	17.4168	20.7745	5.60177	5.53717	11.1952	12.1599	21.265	14.9881	16.8515	3.15692	17.0898	18.2732
960.449	3.61772	12.2906	14.0011	41.6633	32.6794	20.0079	16.7809	6.89771	4.37744	7.85519	2.8084	9.0387	33.1529	32.7996	11.4629	34.9128	28.0654	19.4582	6.16768	7.12279	6.41387	2.62912	16.7189	29.3244	36.061	30.2044	7.0319	8.86608	20.0914	17.3348	22.7395	16.867	16.3414	13.3372	13.272	10.7949	10.5408	20.6766	26.6094	8.07474	3.21805	13.181	13.0304	17.2253	19.1817	19.9292	0.766494	18.5804	18.2813
960.488	3.5385	8.08892	10.8626	36.6195	29.0293	16.2673	14.4095	8.86422	5.98489	6.05093	1.07517	12.5947	31.9574	32.7898	8.43272	32.8541	29.4568	19.4033	4.67123	3.46584	9.11874	1.62761	16.7527	26.706	36.386	33.4729	8.2938	6.66035	12.224	11.3229	16.3053	13.6982	12.6946	10.5893	7.67948	11.9882	6.20109	21.7332	31.8878	11.6377	0.898919	14.0768	13.3558	13.1856	23.2739	22.804	3.07534	19.329	15.9904
960.527	3.80951	7.82584	6.98092	31.8124	26.189	12.4253	11.8469	11.2685	10.2868	6.264	4.84169	13.5108	28.1003	30.8388	5.15084	28.9603	29.7137	17.8739	7.33937	2.74195	12.411	4.75861	16.0212	22.8541	33.9177	35.3567	12.365	4.47419	5.19647	5.36794	9.59764	12.3431	8.85238	14.0993	10.8972	15.0759	2.87189	22.3539	34.614	14.5184	1.20719	13.2738	10.8986	7.88268	26.7993	25.0664	7.41076	18.9393	12.1001
960.566	5.37927	11.2503	4.94297	27.0052	23.3487	8.5832	9.55962	14.2236	12.9362	7.02789	7.78199	12.2236	22.1356	26.8758	4.08958	24.1446	28.4081	14.1413	9.4509	3.10809	16.2483	7.88962	15.2897	19.0022	30.3478	35.0372	16.5319	4.6826	5.7353	1.80753	6.20639	15.2262	6.58434	20.9257	19.2693	17.781	5.17543	21.3105	36.2327	16.8482	2.89827	11.3807	6.7889	4.77139	28.6723	26.2388	12.584	16.9087	7.38936
960.606	8.00838	14.7649	6.7475	22.6236	21.0654	5.42982	10.186	16.2409	13.096	6.81445	10.4637	7.89469	14.5303	21.6327	5.35734	20.0433	23.733	8.8923	11.8512	3.06619	18.5188	10.9882	13.7287	15.7271	24.736	32.2605	19.6109	7.70349	10.5775	6.14886	12.1129	18.9872	5.88707	28.5547	27.6144	21.2036	8.33232	20.114	35.6422	18.3711	5.15747	9.4567	1.63334	8.7021	28.7698	26.7036	18.1291	14.193	4.916
960.645	10.3621	18.8188	11.2945	18.7811	19.5968	3.36646	11.3574	18.2582	12.1542	4.39778	11.4989	2.47575	6.37996	16.3895	6.62511	15.9419	19.3332	4.19412	13.144	4.66512	21.6097	14.0868	12.7128	13.542	18.5676	27.2806	21.5884	10.7244	15.1442	9.93938	19.3964	21.6465	6.0218	34.543	35.1391	24.6263	11.2196	18.3784	32.3092	19.3547	7.41667	8.07189	4.69062	15.2071	27.1249	25.516	23.1176	12.0164	8.53632
960.684	14.2249	22.6183	15.6626	16.2124	18.3114	3.36429	12.1709	19.3309	9.56777	2.14417	11.8384	6.17377	2.20759	11.2782	6.97082	12.8621	14.3917	3.05264	13.068	8.37089	23.0203	16.9128	11.7115	13.9084	12.9684	21.3777	21.2427	14.4515	18.0362	12.7385	24.3696	22.39	6.10581	39.1393	40.3365	27.4561	11.4306	17.2025	27.3563	20.464	9.90525	8.22898	10.8855	21.5926	22.7781	24.2389	26.6575	11.7662	12.993
960.723	17.5427	25.3278	19.4858	13.6438	17.571	4.45213	12.7032	18.7511	5.78984	3.56649	11.6155	12.4461	8.56436	8.37012	6.49031	10.3331	11.1026	4.66521	12.4411	12.6275	24.7062	19.7389	10.7102	14.2748	7.36934	15.4748	20.3519	17.0887	19.2817	13.3343	26.8642	20.3794	5.639	40.9816	43.8872	29.7468	9.44411	16.5775	22.6789	21.5734	12.9388	9.47609	16.5238	25.7748	17.7905	23.8837	28.2522	14.0788	16.5336
960.762	21.2557	26.9643	22.2549	12.7332	17.6313	6.22541	12.2595	18.2936	3.27147	7.59428	10.594	16.7479	13.112	8.2904	6.09962	8.61391	8.14024	5.44594	12.0846	16.0301	24.8211	21.0189	10.3023	14.4053	3.33849	9.76128	17.5976	19.5199	18.3919	13.7388	27.3619	17.2596	5.26514	42.1217	44.4206	31.1578	5.58005	15.7701	19.415	24.437	15.8046	11.6018	20.0094	28.9737	12.7428	24.7858	28.3611	17.4096	19.307
960.801	22.7597	26.9483	24.1978	11.8226	17.6916	7.99869	11.3549	16.9144	3.51875	10.7002	8.28533	19.3972	15.4506	9.85151	6.79896	7.43393	6.8303	4.58585	10.3627	18.3428	24.391	22.2989	9.61891	13.985	2.06169	5.70015	15.6694	21.9511	17.5022	14.1433	27.5842	13.5889	5.9987	41.6208	43.3132	30.928	2.54799	13.861	18.0732	27.8399	18.3949	12.6374	21.8484	29.9693	6.86885	26.2386	25.9913	19.6388	19.6017
960.84	22.8311	26.0388	24.8039	10.9759	18.3324	9.38495	10.6355	15.5735	4.9615	13.1611	5.33379	19.1736	14.1866	11.7014	9.32013	6.93884	5.85665	3.95405	8.85908	18.9359	23.5157	22.1816	10.6981	12.5501	4.59996	4.34668	13.7086	23.8127	15.205	14.9232	25.1995	10.2662	7.2751	40.3504	39.7938	29.6125	5.98976	12.1976	19.2991	31.1057	19.2563	12.5787	21.6644	29.6601	4.33004	26.642	21.8621	20.7928	18.2684
960.879	20.705	24.59	25.1404	10.1291	18.9732	10.7712	9.91601	14.2326	5.58383	13.9811	2.38805	16.196	11.0006	12.4613	11.8413	7.53376	6.52962	5.52549	7.35548	17.3258	21.5388	22.0642	12.0528	11.6659	7.32957	7.23154	13.867	25.6742	12.9078	15.7031	23.3599	8.03348	8.55149	37.9899	34.909	26.6562	10.2635	9.4326	21.9021	33.8207	19.2973	11.43	20.289	28.0579	5.67007	25.7525	16.5413	20.8568	15.7437
960.918	16.4503	22.317	24.3868	8.20164	18.4245	11.1345	10.6812	14.6576	6.99934	12.6765	3.04043	11.9347	6.41669	12.0076	11.9972	8.29935	8.90593	8.41089	5.02327	13.7679	19.5431	19.4044	13.0745	9.71329	8.84969	11.2069	14.1421	25.9599	11.8364	17.4522	21.2384	7.23646	8.58919	35.8937	30.3977	22.3158	12.4304	6.27302	23.0008	34.1741	17.8175	8.85906	20.2506	27.0269	7.65526	23.2367	10.6729	19.7761	13.4176
960.957	11.3753	18.954	22.5431	5.18418	17.3308	11.4979	11.4464	15.0825	8.41485	11.3718	4.79442	9.87674	2.9344	11.5539	12.1532	9.06493	11.2822	11.2963	2.69106	10.21	17.5475	16.7445	14.0963	7.76066	10.3698	15.1822	14.4173	26.2456	10.7651	19.2012	19.1169	6.43944	8.62689	33.7976	25.6168	17.4361	12.3997	3.66424	23.2733	32.3242	15.236	6.2881	20.2122	25.996	9.36504	20.1702	7.00187	19.2345	10.2596
960.997	4.99077	14.7332	20.2983	2.98749	15.1373	12.2993	13.2866	17.2193	10.2967	8.7315	6.71438	11.1852	7.95975	9.92928	9.48074	9.31341	13.8615	13.9799	0.288919	5.66756	15.6516	13.0424	15.1882	6.22512	10.8713	17.7207	15.4741	24.3364	10.479	20.515	17.3714	5.34527	7.19407	32.0261	22.6624	12.197	10.0438	2.16795	21.7239	27.7764	10.7107	4.66403	22.0317	25.3219	10.967	17.3689	7.36246	20.806	8.51674
961.036	1.1023	10.1414	17.3172	4.09565	12.6684	13.6515	15.4022	19.3561	12.454	6.64196	7.52692	14.1345	13.8055	8.30471	6.80834	9.56188	15.9798	15.7415	1.75403	2.40644	14.3965	9.34038	16.2802	4.68958	10.2712	18.056	15.1539	21.8764	11.8453	21.2781	15.3505	4.25111	5.76126	30.2546	20.7138	8.96976	5.74259	2.14435	17.8815	21.5762	6.46082	5.2432	24.4079	23.5579	12.569	15.6576	9.36969	24.5807	10.186
961.075	6.51698	4.20952	13.8644	6.30507	9.88529	15.6919	19.6274	22.0786	13.2098	5.9876	7.93134	16.8066	18.0196	6.63938	5.24851	9.20918	17.1304	16.9113	3.53251	3.7703	13.6804	8.02872	18.0331	5.05433	9.50119	16.618	14.7232	17.6406	13.8389	19.7692	12.0146	3.51796	3.54938	27.7729	19.5578	9.13942	3.70371	3.7094	12.7572	14.9519	1.67237	6.43912	24.2853	21.3747	13.6382	15.5263	10.8808	28.4763	11.56
961.114	11.2968	3.06678	10.8784	9.06529	7.3776	17.7323	23.3076	23.7111	13.9656	6.42327	7.77916	17.2754	21.2161	5.14218	7.54434	9.02462	17.8201	16.991	5.31098	6.22419	14.0544	7.80708	20.8761	6.50911	8.73121	14.09	13.7474	13.4048	15.8326	18.2603	9.78042	4.98804	1.89411	24.2012	19.054	11.7036	7.38743	3.9815	7.25612	8.86671	3.52262	7.06105	23.3308	18.1015	14.1624	15.395	11.8469	31.2819	11.844
961.153	14.0234	8.64426	9.62483	10.3068	7.29764	19.2763	25.9402	25.2059	12.8933	7.23689	8.12071	16.4028	21.0859	3.06121	10.5184	8.71032	16.6833	15.7738	6.03531	7.40578	14.8958	8.30838	23.2038	10.1965	10.2402	10.7275	13.0695	8.8338	17.5856	17.5331	6.64532	7.88986	5.34035	18.9817	17.0176	13.6823	11.2667	4.02711	1.5392	8.85568	8.1222	7.50178	21.3761	15.2357	13.7814	14.9129	11.2612	31.3349	11.6371
961.192	16.4745	13.6709	9.74832	10.4467	8.5947	20.2694	27.1957	24.4974	11.2645	9.14053	8.46226	14.4401	20.4106	0.980227	12.9474	7.30601	15.0015	14.5566	6.75964	8.58737	15.7373	8.80968	25.8011	14.423	13.9466	6.81409	12.1163	4.26279	19.3386	16.8058	3.23483	10.2409	10.439	13.2114	13.6042	13.4577	13.7573	3.49873	4.4062	13.2743	11.165	7.77438	19.3373	12.3698	13.4003	14.4308	9.57402	29.1847	9.50245
961.231	17.7296	17.4617	10.3849	9.68883	10.7689	19.9893	25.8358	22.7997	9.32574	11.4136	10.0754	11.5202	17.6271	1.0494	13.3539	5.10457	12.9709	12.6969	7.49652	8.21011	16.7579	9.74384	27.609	19.3542	19.2263	6.80385	11.3033	2.39482	20.5746	18.2005	1.78903	13.3529	15.516	7.21669	9.58307	12.0625	14.32	2.60724	8.72696	18.0008	14.0911	8.43906	18.5502	11.6153	11.4442	14.6012	9.44813	24.3097	7.3804
961.27	17.6076	19.0493	9.91993	8.93094	12.9431	19.7093	23.9308	20.0119	7.38698	14.7767	12.5089	9.15108	14.1971	3.68127	11.8152	3.825	11.4013	10.8372	8.23339	7.83286	18.0539	11.2288	27.4948	24.2969	24.1466	10.4695	10.6642	4.57385	20.6916	20.6851	4.57577	16.4649	19.4856	6.38214	5.38803	9.56573	11.8591	1.17654	12.2331	21.6372	16.4721	9.10375	17.7631	10.8607	9.48807	14.7716	8.77723	18.3447	4.43793
961.309	15.7913	18.9355	9.97095	8.40462	15.2677	19.7361	19.4442	15.9083	7.21153	17.7872	15.6248	6.154	11.3202	5.82105	10.0403	7.02365	9.75082	9.50943	8.01215	6.51488	16.6397	12.687	24.5689	26.4435	27.5561	14.8665	10.5758	6.91413	19.7456	22.6712	8.94916	19.2337	21.6055	9.6185	3.00867	7.95133	8.23857	0.750708	14.8069	24.2652	17.8602	10.3537	16.1998	10.1949	6.69721	16.074	8.64753	11.1212	1.98558
961.348	14.807	17.7317	10.854	10.6323	17.5864	21.4038	15.7781	11.8048	7.03609	20.7977	19.0103	3.69613	10.6408	7.41001	9.09157	12.4255	9.202	8.18169	7.79091	5.1969	15.2255	14.1451	20.5414	26.3869	29.5885	18.7126	12.1398	8.7036	18.5242	24.6572	12.7775	20.9125	22.9049	12.3041	3.10215	7.42695	4.61226	3.62973	16.0036	25.2407	18.4222	11.6036	14.6365	9.52909	3.90635	17.3764	9.06285	4.98763	0.623243
961.388	13.987	15.0351	14.1513	14.7518	19.9079	24.0407	14.6494	7.46715	6.9785	22.7938	22.1437	2.7952	10.7818	8.1262	10.8602	18.192	9.5813	7.62671	7.06846	5.4086	12.8405	15.8196	14.559	23.7551	28.3045	21.0028	14.2678	9.64629	16.84	24.5003	15.6429	21.6051	21.3842	13.0228	6.16507	8.65656	5.58144	7.7506	16.705	25.1927	19.1626	13.1325	11.8386	9.06042	2.93824	18.1121	10.0095	2.09836	1.91154
961.427	13.7121	12.3385	17.4487	18.8713	21.954	26.1267	16.2747	4.78194	7.47753	24.2506	23.6248	3.5351	10.9228	7.20156	13.7362	23.4076	10.2302	8.16176	7.43604	6.71031	10.7252	16.9433	9.12742	18.3692	25.0984	22.2029	15.8509	10.589	14.6107	23.2535	16.8617	20.0945	17.6602	11.5384	8.21043	10.0543	10.4063	12.0396	17.4906	25.1447	19.9031	14.6615	8.57978	7.66988	5.01116	18.4766	10.6866	3.44741	4.77399
961.466	15.1091	8.94539	19.6168	23.1655	23.5247	27.7569	18.9657	3.05738	7.86349	24.5207	23.632	4.48844	9.47587	5.11406	16.2452	26.3588	12.0378	8.82581	9.01321	8.099	9.68553	17.186	6.66693	12.2489	20.57	22.235	17.5516	10.0851	12.3422	20.6814	16.4287	18.09	12.7806	9.97888	10.0389	10.3743	13.4495	16.6203	17.8992	23.6078	20.8601	14.0423	4.34162	6.49205	7.59033	16.7507	11.7582	3.24622	8.2108
961.505	16.5061	5.5523	21.24	26.3696	24.0053	28.2971	21.1116	1.33282	7.70444	23.7007	22.5493	4.35176	7.48394	3.02655	18.2091	28.2199	13.3004	9.48986	10.5904	9.48769	8.72996	17.5969	8.06211	6.29662	15.5806	21.1772	18.4318	9.03037	11.7261	17.5585	15.1753	14.9954	7.35602	8.41941	11.8674	10.6944	15.9477	20.111	17.7629	22.0708	21.8171	13.4231	0.103463	5.31422	10.1695	15.0248	12.5543	2.49423	13.0246
961.544	17.6368	2.03419	21.3073	28.5612	23.6951	28.4537	21.8456	0.4178	8.15246	22.5432	19.2102	4.76824	4.79769	3.17472	19.2046	28.5783	16.0745	9.67014	11.6631	11.4528	9.31598	16.8038	9.44287	2.19502	11.6542	19.2697	17.9593	8.50862	12.7694	13.7862	11.5818	11.3052	2.70795	9.00283	13.08	11.8172	15.3127	22.8002	17.2975	19.9352	22.5905	11.1683	4.57814	3.18299	11.194	12.9084	13.1279	4.29679	18.1767
961.583	17.3904	1.82094	19.9976	29.1003	22.5587	28.6103	23.6812	1.70602	9.15709	20.2957	15.6015	5.73553	1.56064	6.07693	20.4754	26.7336	17.747	9.85042	12.7358	13.4179	9.63239	15.4715	9.72783	0.847462	9.10486	17.3623	18.5885	10.1901	15.4594	11.104	9.17394	8.89634	3.30416	11.4184	13.2808	13.4908	13.8515	23.2861	15.7306	17.7997	22.8189	7.82348	9.05281	2.14177	12.4939	10.2527	12.6956	9.03313	22.5751
961.622	15.5277	3.97108	19.0219	28.4342	21.7997	29.7094	26.0598	3.87988	8.14184	17.5756	10.8327	7.05831	3.03771	8.91717	20.794	23.7883	19.4251	8.84356	11.833	14.5471	12.1004	13.921	8.15307	0.816774	8.96853	16.5753	18.7011	13.4287	18.1053	10.1887	10.5478	8.84871	4.85612	13.6655	11.2175	14.5212	11.156	21.2944	13.9887	16.3077	22.366	5.44114	13.813	5.881	12.7172	8.44436	10.8734	13.859	25.3046
961.661	12.0183	5.03121	17.5013	27.7681	21.0407	30.8085	28.4384	6.05374	7.12659	14.8555	6.06384	8.38109	4.51478	11.7574	21.1125	20.843	21.1032	7.83671	10.3852	14.5862	14.0234	12.3706	7.67994	2.98932	9.93381	15.7883	18.8137	16.6673	21.0208	9.81255	15.4962	11.0043	4.48026	14.2602	8.05264	15.0008	10.113	18.752	11.9715	14.8158	21.9132	3.05881	18.5733	9.62022	12.9404	6.63598	8.50615	17.5948	26.3874
961.7	7.70411	5.00494	16.255	25.3018	20.5282	31.4846	30.1918	8.14217	5.67491	12.0902	3.33979	9.40907	4.80408	12.5169	19.4959	16.8502	22.1704	8.79211	7.83226	12.2124	14.3089	12.0658	8.14585	7.55399	11.9489	15.7989	19.0298	19.6749	23.5612	8.91717	20.3464	13.712	2.63706	13.5046	4.44854	14.4621	12.7685	16.27	9.09871	13.7785	19.8425	4.40765	22.4289	14.4984	11.7755	5.34199	6.26504	20.3205	25.0063
961.739	2.84494	4.97866	14.7333	22.2847	21.1232	30.5198	31.1247	10.2306	4.22323	9.3248	0.615747	10.4371	5.09338	13.2764	18.1547	13.4083	21.8548	10.8375	7.75212	9.2877	14.3191	11.7609	8.61176	12.1187	13.9641	15.8095	18.1444	20.4793	24.455	6.93177	24.5502	16.2167	5.30179	11.6242	3.50862	13.0015	16.0648	15.9913	7.3275	12.7412	18.3169	6.84652	26.2846	18.2865	9.60471	3.12612	6.14888	20.843	20.674
961.779	3.69533	5.95907	12.6854	17.7652	20.5484	27.0423	29.2285	10.6579	5.83723	9.15693	2.91258	12.23	5.7041	11.1974	15.8379	10.1116	19.7167	11.8089	9.63043	4.95015	12.8426	12.1512	9.76509	16.2615	15.877	15.4925	16.774	19.1572	23.8668	4.10892	26.3512	18.931	11.6245	9.14198	6.13646	10.3668	19.5056	17.3672	6.24735	12.1736	16.5775	9.13029	28.4488	21.8156	5.93962	0.897198	8.3849	20.6067	14.5861
961.818	8.95798	8.22083	11.2783	13.2457	18.872	21.3616	26.2307	11.0852	7.45123	8.98906	4.934	13.4722	7.96725	8.56762	13.2458	6.81499	17.5785	12.7802	11.7841	1.16341	9.71372	13.0922	10.6488	19.3144	17.2449	15.1755	14.3021	15.6319	22.177	1.28607	28.1522	21.6452	17.9472	6.65972	9.0397	8.28297	21.2939	19.2939	5.44259	11.6059	14.838	11.4141	30.0681	24.2546	3.57329	2.3558	12.1951	19.8311	6.84589
961.857	14.4573	10.4732	10.5391	8.21623	15.1548	14.9936	21.2281	10.6918	9.1816	10.2573	5.72643	16.0152	12.2959	4.59052	11.5765	4.48491	13.43	11.2662	11.9262	4.44586	5.37946	13.1605	11.3852	20.719	16.7178	14.5605	10.6987	11.3622	18.3804	4.17496	27.8643	24.1175	25.0127	6.00056	10.333	6.35693	20.409	19.9168	6.17172	11.6992	13.3353	12.745	29.3259	25.1501	7.6342	5.84823	15.3387	19.6573	3.25735
961.896	18.8608	12.1863	10.3507	4.8276	9.78508	8.08647	15.9558	10.2985	10.912	11.5255	6.51887	18.5583	16.6246	0.613414	9.90716	2.15482	9.28156	9.75222	11.7929	7.1775	2.69763	12.6779	10.7446	19.9203	14.5441	12.8554	6.00525	6.00251	14.0387	7.06385	27.3067	26.0506	30.1562	6.44302	10.2493	4.9817	19.7994	20.5396	6.90085	11.7924	11.8325	14.0759	27.7634	24.4048	12.8025	8.78984	18.8475	20.7648	9.55728
961.935	22.0656	13.5508	9.98222	5.6715	3.51781	2.54981	10.4422	9.36803	11.2224	11.233	6.20008	20.1643	20.9031	5.338	9.43096	0.930695	7.13068	10.5476	8.79375	8.61982	5.33745	11.213	10.4922	17.9117	10.5266	10.2643	1.5276	3.60121	8.62835	9.31569	26.7999	27.2379	33.0908	7.16197	7.86358	5.12989	17.7931	19.3474	7.55443	11.3233	9.62098	14.5748	24.7691	22.3701	17.5998	11.3452	20.4771	21.4687	14.3532
961.974	24.7138	12.7121	9.33834	8.16783	4.35017	5.15351	6.52596	7.8984	10.7182	9.85042	4.79127	20.6802	24.6366	10.0626	10.0564	1.90981	7.18303	13.5463	6.0758	8.42131	9.62969	10.2873	9.96425	14.813	5.31762	6.38033	3.79012	5.62958	2.40341	9.9151	25.7422	28.9761	34.373	8.43173	5.75328	5.27808	15.7868	18.1551	8.20801	10.8541	7.40942	15.0737	20.6731	18.1322	20.7504	12.8105	21.0167	21.0825	16.7603
962.013	24.9456	11.2303	8.78238	10.0219	10.642	9.03567	3.97309	6.39281	10.0571	7.34071	4.25257	20.1383	27.0992	14.0454	11.3898	3.5623	7.94867	17.6924	4.52781	7.09318	13.1279	11.1064	9.4937	10.7423	0.801588	2.43652	7.61828	7.53256	4.37718	9.5477	26.1157	30.8326	33.3661	8.73884	5.07867	6.5903	15.6362	18.0261	10.177	10.4682	5.75126	13.6275	15.4958	12.4677	21.8321	14.2577	18.6089	19.9915	15.945
962.052	24.6323	9.74859	8.22642	11.876	16.1134	11.277	3.07264	5.42642	9.39023	4.28019	5.36629	19.0456	28.7414	16.9382	12.1781	5.2148	8.06783	20.5455	7.40369	5.56213	17.6263	14.1287	10.2088	6.83977	6.35376	2.18023	9.7998	6.86124	8.83539	9.34844	26.5733	32.6892	32.3592	9.04595	4.40405	7.90252	15.4857	17.897	12.1459	10.0823	4.09309	12.1814	10.5939	7.35407	21.2614	16.2557	15.9314	17.8105	12.741
962.091	23.2653	8.96115	8.19119	12.593	19.3777	11.9166	2.69529	5.79176	9.22126	2.85796	9.57125	18.8096	28.3195	18.5569	12.1852	6.55565	7.26639	22.0546	11.0382	5.67191	19.9233	17.8707	11.4507	3.37822	12.6566	7.41391	11.0344	5.30573	13.4027	11.3357	26.0164	34.041	29.6328	9.66289	5.6694	9.81629	16.9825	19.719	14.1888	9.40069	3.94638	8.85888	5.9006	4.72521	19.7392	18.2812	12.2711	16.909	8.81361
962.13	20.7967	8.17372	8.43136	13.8608	20.4444	12.0171	2.86874	7.79793	9.3219	4.74058	13.5008	19.1243	27.0713	17.9723	11.0906	7.8965	5.36332	21.3605	14.1161	6.87171	22.4956	21.0735	11.8721	3.22151	18.139	12.1084	11.7299	3.211	15.7725	13.8739	25.1899	34.3027	26.3615	10.2798	6.93476	11.7301	18.4793	21.541	16.2316	8.71909	4.07508	6.08717	1.67399	6.88548	18.1388	19.7675	8.98181	17.2889	8.2085
962.17	18.2924	8.04752	10.1496	15.3827	19.6858	11.2045	3.45969	10.2592	9.45622	7.44439	16.7572	19.6893	24.4183	16.554	8.23646	9.82473	4.67193	19.5338	14.4194	8.75992	23.5442	22.7667	11.6264	6.04053	22.6996	16.6508	12.6096	4.49813	16.2017	16.9035	23.1091	33.0255	22.2779	9.30396	8.68135	12.6739	19.8887	23.416	17.848	8.59237	3.91592	3.66913	1.80249	9.2619	16.5611	20.9759	8.62069	18.3036	11.9702
962.209	14.6866	7.92132	11.8679	16.9045	17.8256	8.18862	2.94902	12.7204	9.59054	10.1482	20.0136	20.2544	21.2203	14.0458	4.83726	11.753	3.98054	17.7071	14.1776	9.55812	22.9461	22.2566	10.279	8.85955	26.7152	20.1033	13.7647	7.42609	14.9784	19.394	20.7588	31.7482	18.1944	8.32809	10.4279	13.6178	21.2982	25.2911	18.9193	7.37563	4.03796	2.90353	4.40962	10.5367	15.8996	20.7116	11.0252	18.9473	15.7377
962.248	12.18	8.15424	14.6601	18.3829	14.0592	4.3723	1.04846	14.9388	9.9778	11.6728	21.6084	21.1771	17.444	11.4846	3.70362	13.0412	5.62755	16.7442	11.6433	10.0675	21.5704	20.0133	8.67616	11.5847	28.763	22.9581	16.3461	10.279	12.3141	20.6575	17.503	28.1507	14.4906	6.00237	13.9498	14.9367	21.4798	26.179	19.5809	5.58453	4.49701	5.33153	6.92997	10.8389	15.939	18.9199	13.1041	18.6786	17.6199
962.287	10.7809	7.83635	17.4522	20.412	9.46646	2.75921	2.17735	16.6065	10.0897	13.1975	23.2031	22.0998	14.3085	10.2047	6.98225	14.4976	7.90363	16.8714	9.10896	9.48687	18.8292	16.1291	8.18074	13.7591	30.5355	25.813	18.9275	13.132	9.10488	20.8309	13.7022	24.5531	10.7868	3.67665	17.4716	16.2557	21.1163	25.977	19.6975	3.79343	4.95606	7.75952	9.45032	11.1411	15.9784	17.1282	14.3569	16.7574	16.7481
962.326	10.2112	8.03067	18.8728	21.5746	5.28018	7.51612	6.29973	16.659	11.5022	14.4857	22.1133	22.8093	10.8568	9.27096	9.74745	14.7666	11.0905	17.7812	6.85525	9.26471	15.2586	12.7584	10.4084	16.6655	30.7305	27.0073	21.488	14.67	7.12792	19.0265	10.8245	19.8368	7.64828	4.34233	21.3918	18.2586	19.2959	24.4033	17.9595	2.63313	5.72806	11.0436	12.0042	11.8632	15.792	14.549	13.3612	15.3044	14.6982
962.365	9.91113	8.22499	20.2934	22.7371	1.6389	13.3631	10.9671	16.7115	12.9147	15.7739	21.0234	23.5189	8.22541	9.97802	10.8602	14.4964	15.1094	20.8941	5.97857	9.59336	11.8793	13.6261	14.7553	19.572	30.9255	28.2016	23.9471	16.005	9.84442	16.4684	9.49776	14.5696	6.35349	9.24634	24.9584	19.7223	16.6608	21.7396	17.0534	4.22687	5.94926	14.8785	14.8335	12.5853	15.6056	11.9699	12.3656	13.8513	11.4568
962.404	9.38711	8.2577	19.7521	22.364	2.59416	17.85	15.7874	15.9513	14.5477	18.3159	19.4996	24.2868	5.66745	12.7245	9.39052	13.2692	17.343	24.5478	8.99414	10.4866	8.84451	18.8912	20.1914	23.3354	30.1662	28.8567	27.5385	17.3379	13.2194	14.6669	9.72958	11.0889	5.88545	14.7595	26.9047	20.795	13.4011	18.6005	16.6027	6.46456	5.16632	18.221	17.4463	12.9842	13.4494	9.48492	10.9456	14.0529	8.71025
962.443	9.32983	8.84121	19.2108	21.44	4.65683	20.6961	19.7873	15.191	17.0069	22.5103	20.7298	24.5038	3.3791	16.561	7.92082	10.9519	19.0317	28.2014	12.0097	11.3798	6.35469	25.2463	26.1726	27.0989	29.4069	29.5118	30.585	17.5808	16.0493	12.8654	11.063	9.81147	6.51903	20.2727	28.306	20.7776	9.59649	15.4614	16.152	8.70224	4.38337	21.5634	20.0591	13.383	11.2931	6.99999	9.79525	14.7937	8.16112
962.482	10.9236	9.82877	17.5957	20.7475	6.66152	20.4783	22.9267	15.0083	17.9683	26.8423	25.1297	24.7942	5.08995	21.1535	7.47244	9.15026	17.9415	31.3479	14.9299	11.1052	5.37094	30.6762	30.7815	29.7853	28.0496	29.2825	33.0872	16.1352	16.9468	13.1606	11.6661	11.8473	7.4102	24.9388	27.7338	19.42	6.7375	12.5854	17.4193	10.4021	2.87899	24.2763	23.0035	13.5904	8.88158	6.39922	8.25701	16.0287	8.78786
962.521	11.9723	10.8163	16.5257	21.1451	8.10961	18.0573	24.9645	14.8255	18.6543	30.6234	30.9066	23.9829	8.2619	25.3633	10.0593	6.42669	15.8453	33.4044	17.0298	10.2798	5.49462	34.4653	33.4685	30.2684	25.5906	29.0532	34.7633	13.0373	15.3657	14.5574	10.8922	14.434	8.03178	28.5149	26.0716	16.9723	4.43512	11.9126	19.7881	12.1019	0.829593	25.8991	25.4029	13.7977	7.57165	8.00168	7.27537	16.1737	8.86959
962.561	14.3687	11.6963	14.157	22.3693	9.04983	14.2608	25.1242	14.022	18.0897	33.2664	35.4183	22.7506	11.6187	28.3895	13.3807	4.75255	12.4439	33.1953	18.1997	7.74686	6.31133	36.9329	34.4952	29.1122	23.9223	27.615	34.556	9.60811	12.6181	16.9268	8.7422	15.5628	8.02934	30.3266	23.6214	13.5882	2.82271	12.814	21.9787	11.871	2.2887	25.3375	25.5627	13.1948	8.64053	9.25808	6.06417	15.1881	7.98233
962.6	15.9389	12.5762	11.7882	23.5934	9.99005	10.4642	25.284	13.2186	16.4235	33.7061	38.2834	20.4283	13.3288	29.2125	16.1455	4.16844	9.04253	31.8962	18.5493	4.66313	7.67885	36.6464	33.0433	25.7528	21.1525	26.1768	34.3488	6.17894	9.87049	19.2962	5.77176	15.0508	8.58931	30.4974	20.3508	10.2042	1.7553	14.8053	24.1693	10.5501	2.65779	23.6859	25.1776	12.5919	9.70941	10.5145	4.58336	13.6632	7.01679
962.639	16.9044	13.6935	8.84615	25.2223	11.1288	11.1129	23.5567	11.3649	14.4666	31.6457	37.1636	16.8369	15.1534	27.5475	16.2573	4.96715	6.46154	28.8809	18.3318	2.25721	8.51214	34.3382	29.218	19.9437	18.7069	23.6595	31.7498	3.49825	7.60367	21.1308	1.99631	12.3214	9.52543	29.4373	16.8452	6.83898	3.34192	16.8909	25.646	8.44932	2.20139	20.421	22.9493	11.4002	9.98356	10.1411	4.55214	11.7246	7.50302
962.678	17.3249	14.8108	4.80249	24.648	12.5431	14.5156	21.2786	10.0621	11.9588	27.933	32.7447	12.7063	15.6068	23.6792	14.9921	5.21504	5.26336	24.7755	17.7606	4.64043	8.71055	30.3776	24.5665	14.1345	16.2613	21.1422	29.2348	0.985708	8.9171	22.5827	4.39862	9.018	10.1745	28.3772	14.4412	5.677	6.03016	18.9765	27.1227	6.34857	1.19998	16.066	19.631	9.11847	9.43729	9.2169	6.44295	9.77428	9.91128
962.717	16.1613	16.1988	0.822974	22.6992	13.5161	16.9261	17.9953	9.25424	9.41981	22.1786	25.4202	8.75432	15.6464	18.3611	11.9444	6.08441	5.80006	19.3178	16.2471	8.28001	8.09398	25.2294	19.176	10.728	15.0433	18.8079	25.7139	1.47326	11.6418	23.5758	10.1322	5.50445	10.7673	25.6548	12.5215	6.04425	8.31979	20.9621	28.1782	6.47389	4.86342	11.6919	15.004	6.46496	7.66294	7.30415	8.77223	8.01389	12.546
962.756	14.8063	17.7549	4.59536	19.8054	12.9149	17.1334	14.1553	9.53642	7.70127	16.9751	16.9882	6.4432	15.9614	11.9529	8.35173	6.95378	6.33675	13.8601	14.7336	11.9196	7.20781	19.5421	13.7072	12.1105	14.292	17.0243	23.0135	3.05083	14.3665	23.479	15.8658	3.08091	11.3601	21.8425	10.6018	7.50151	10.6094	21.8577	29.7902	8.80244	9.62847	7.31779	11.1974	5.45229	4.23616	4.85219	10.8319	6.2535	14.6358
962.795	13.2326	19.9022	8.88169	16.3915	13.1299	14.2256	9.88952	9.98893	6.13284	11.9014	9.4224	8.24213	15.678	6.64185	5.1801	7.40588	6.63373	8.08801	11.8934	13.8551	6.27543	13.5154	9.58271	16.7589	14.0142	15.6152	20.7081	4.30218	16.5736	22.9311	20.1942	5.60614	10.5523	17.7016	9.84031	8.63509	11.6399	22.043	30.4013	12.0657	15.2702	5.71329	7.39777	6.58043	1.7005	3.54914	12.7543	5.48746	15.7568
962.834	11.6588	22.0496	13.168	12.9776	12.5246	9.67689	6.73112	9.89062	4.83402	7.91779	2.67701	10.5919	14.2872	2.97161	2.82889	7.85798	7.47573	3.40596	9.05327	14.7006	5.34305	8.57876	6.00325	21.4073	14.2815	15.296	18.9478	5.55352	18.7807	22.3832	24.5225	8.13136	9.74445	13.5608	9.07881	9.76866	11.5688	20.0251	29.6412	14.7898	19.8161	6.86283	5.61588	8.98992	5.15127	5.56254	14.4072	5.27223	16.3328
962.873	10.6516	23.4366	15.2114	11.9899	13.3873	5.7341	6.31498	8.84688	3.1759	4.90315	2.51614	11.7773	12.7826	2.21232	3.78851	9.05221	7.48444	5.91667	4.88718	15.0739	5.86434	4.79517	3.7818	23.6934	14.5342	14.9997	18.4839	7.1484	19.6862	21.8571	26.2156	9.81733	7.92109	8.22807	8.36642	10.2645	8.72356	17.0885	28.4792	16.1445	23.1033	8.09644	5.34816	11.6505	8.82525	8.12493	15.4584	5.27914	16.4971
962.912	10.4648	25.3745	16.2489	12.8459	13.9747	9.74035	9.32835	6.71312	1.61345	3.16987	6.22254	12.0408	11.3621	2.54306	5.29314	10.2465	8.59477	10.6306	1.27769	14.3572	6.66683	2.664	3.76938	24.3386	13.9665	14.7033	18.0199	8.74328	20.5916	21.331	27.3637	10.4133	5.55271	2.89537	7.65403	10.7603	5.33329	13.062	26.2272	16.4091	25.5701	8.77924	6.73287	13.7603	11.6788	9.5973	15.9647	5.28605	16.1165
962.952	10.2204	25.4725	14.6499	15.6785	14.238	16.4126	11.9831	5.35031	3.54728	2.48639	8.13658	11.8415	9.07432	3.33854	8.31647	10.3258	10.0302	14.1641	3.30435	13.3695	8.47857	2.8455	4.56636	23.8	13.3333	13.9756	17.3068	9.52897	20.233	20.5702	26.7071	11.345	4.54396	4.39905	6.57921	13.0441	4.34162	9.04699	23.5142	15.7403	24.8231	8.22961	8.92309	15.2551	12.663	10.0708	16.4072	5.69755	15.2381
962.991	9.97609	25.5704	13.051	18.5111	13.3998	20.8816	14.0812	5.07752	7.12773	4.00614	11.1522	11.6422	7.33152	5.22404	11.8848	10.4052	11.1901	17.1468	6.98343	11.831	11.1165	5.23024	5.91995	22.1715	12.1552	13.2479	16.5936	10.3147	19.8744	19.8095	26.0504	12.2767	5.65438	10.141	5.7798	16.0469	8.03762	6.31338	20.8969	13.9814	22.9862	6.58996	10.5683	16.7499	13.1021	9.45426	16.8497	7.19907	14.3597
963.03	9.53242	25.8665	11.4935	21.014	12.3278	23.3807	14.5109	7.86752	10.0126	6.24376	13.0067	13.1135	5.69708	7.62991	15.1665	8.34445	12.4675	18.9069	9.84065	10.8658	13.5773	8.4238	9.4496	20.1001	10.5252	11.7838	14.8404	10.0321	18.0636	19.1636	24.0603	13.3953	7.67834	15.2967	4.07881	19.3693	11.8007	4.3451	18.0516	11.7435	19.7601	5.83414	11.7975	17.7609	13.15	7.43751	16.9472	9.41084	13.7422
963.069	8.81335	25.6119	11.5885	22.9661	9.87873	23.6766	13.839	10.6575	12.8975	8.48137	14.8611	14.5847	4.06263	10.0358	17.9032	5.19364	12.0983	18.4637	11.5962	9.90061	16.5831	12.7074	13.5243	18.0287	8.3501	9.22967	12.5422	9.7495	15.7077	17.4277	21.5253	14.514	9.7023	20.4524	2.10821	22.1525	13.9113	4.01765	15.7572	8.96641	14.3365	5.62913	12.7571	17.6819	12.6529	5.42076	17.5897	12.7126	13.6698
963.108	9.17742	25.66	13.8149	23.1934	7.24585	21.5957	12.8225	12.9319	14.9804	10.3729	15.7892	14.5493	3.69862	11.5464	18.6142	2.90166	11.9324	16.1798	11.6756	8.65574	17.2041	16.7018	19.0774	15.0491	5.63371	7.49544	8.90815	9.3207	13.182	15.7503	17.7782	13.9763	11.3281	23.4996	2.66471	23.6304	14.0213	5.15437	13.983	6.50763	8.43065	7.0865	11.6452	15.6473	13.7429	2.95594	17.5673	15.8747	15.894
963.147	11.1939	26.2473	15.4905	21.7798	5.72039	18.964	11.5306	15.2062	16.5184	11.1744	15.8968	13.9631	4.90296	12.3381	17.8582	5.76988	11.3172	12.2435	10.6592	6.87166	15.0827	20.157	24.0855	11.5187	6.68891	9.44873	4.91459	8.8919	12.584	13.5221	13.2107	12.3485	11.948	25.6249	4.88524	21.9832	13.1138	7.38111	13.58	5.70128	5.27882	7.99307	10.2579	13.6127	15.9344	2.69435	18.6465	19.0368	19.2199
963.186	14.682	25.4167	16.0772	17.8466	6.74404	15.5488	10.8798	16.5775	17.3968	10.8178	15.0032	11.7904	8.02825	11.6875	15.5692	9.26973	12.2479	7.36109	8.19529	4.59982	11.0443	21.9416	28.8031	7.59362	11.0819	14.2949	0.950931	8.43628	14.7825	12.9884	8.40365	9.07483	12.4287	25.4071	7.18875	18.3401	11.1362	10.7566	13.9993	6.87531	8.66241	8.22309	8.89956	13.4491	18.1807	3.91523	19.4776	21.7047	22.0225
963.225	17.9005	24.586	15.8434	12.2727	9.42013	12.6729	10.4985	17.9488	17.7302	9.37118	13.5646	9.61773	11.1535	11.0369	13.2803	12.7696	13.1786	2.47864	5.73136	2.32799	6.17971	22.0738	31.8683	6.42263	17.1216	19.6802	4.18257	8.51987	18.819	15.5913	7.63781	6.34037	12.3585	23.5485	9.77926	12.5053	9.99061	13.5812	15.2449	10.2526	13.1476	8.45311	7.54124	13.2855	20.427	5.13612	19.7638	23.2825	24.8251
963.264	20.8488	23.223	14.4746	6.4683	12.496	11.5691	10.9438	17.7167	17.709	6.86786	10.8123	9.86026	14.8681	9.61631	10.8415	15.2033	13.8141	2.80025	4.43944	4.59434	2.50307	20.5946	32.931	9.77498	23.0691	25.9965	6.83949	9.83373	22.7237	19.8837	11.7698	6.89981	12.5575	20.2562	11.547	6.27313	9.40091	15.0363	15.7336	13.6479	16.7453	7.82357	5.91924	13.6396	20.9591	5.86942	19.976	24.4578	25.815
963.303	22.7013	21.3208	13.3812	1.75396	16.117	10.4653	10.844	16.3946	16.5979	3.27451	8.33528	11.7436	17.1997	8.19569	9.22885	14.883	14.9164	6.80938	5.81749	8.51313	7.05088	17.631	31.8687	14.7682	28.7354	30.1095	8.67019	11.6984	25.2514	25.2777	15.6263	10.2133	13.5886	15.8738	13.8713	2.24423	8.8112	14.2881	14.851	16.5039	18.1456	7.74485	4.84805	14.5445	19.8388	7.15354	19.9186	24.5432	26.2598
963.343	23.2273	19.5977	12.3303	3.21919	18.4468	11.4332	9.38939	14.0016	14.7344	1.22161	5.73926	13.8951	18.4749	8.34233	8.48594	13.5259	15.4205	9.17478	6.47551	12.6588	10.8261	13.4463	28.6868	19.7352	31.2364	32.3708	8.22029	12.7147	26.112	30.16	16.7678	13.0002	14.8261	11.2947	16.3912	8.15236	7.83502	11.785	13.1107	18.3095	17.0901	7.26352	4.41718	14.9062	16.886	8.03216	19.1228	22.8152	24.3579
963.382	22.1008	18.4253	11.5548	4.68442	20.7765	12.4012	7.66512	11.0694	12.0506	2.47357	2.04162	14.945	17.2715	9.03979	8.01844	12.1689	15.3797	10.4502	6.0435	15.7144	14.0563	9.26156	24.4034	22.4991	31.5342	32.4289	6.66878	13.7311	25.871	32.8391	15.706	13.584	15.5071	7.80554	18.911	12.9705	5.76882	8.19184	10.2804	19.025	15.4895	6.7822	3.9863	15.2679	13.9331	8.91079	18.3271	21.0873	22.456
963.421	20.0864	18.0958	12.3123	3.94283	21.1097	14.5513	5.48072	9.74555	8.50972	3.56318	0.945898	14.334	14.1299	9.47299	7.57157	11.5841	13.8096	10.8633	4.65758	18.0056	14.7629	6.92235	20.604	23.9189	29.853	30.6154	3.70173	14.0401	25.2113	34.8982	12.4919	12.4948	14.5007	5.67315	21.9135	15.9128	4.83088	3.37362	8.29672	18.1162	12.1641	5.9366	4.14758	14.2096	9.78109	10.0866	16.677	18.0957	20.166
963.46	18.0719	18.8563	13.6147	3.20124	21.4429	16.7013	4.39792	10.6249	5.96902	4.44987	4.27404	12.4299	9.79682	8.81616	6.57969	10.9993	12.2395	11.2764	2.44544	18.6444	13.817	7.33718	17.0801	23.1355	26.2499	27.161	1.29708	12.7084	23.4558	36.4065	10.3851	9.76481	13.7756	5.744	24.916	16.6519	3.89295	0.758635	6.86967	16.1174	8.29371	5.091	4.30886	13.1514	5.62908	11.2624	15.027	15.104	17.8761
963.499	16.6437	18.8802	14.7548	8.04348	20.812	18.4854	4.64305	12.7664	5.94446	5.94679	8.02906	11.6913	5.76488	8.14701	5.05276	10.841	10.3854	11.1387	1.70672	17.2815	10.9051	9.99909	16.2401	20.0923	21.6506	22.6522	3.08999	8.92297	21.7688	37.0933	14.4453	7.35914	11.5597	7.81116	26.428	16.1245	3.47048	3.13427	6.36395	13.6348	7.40111	4.57951	5.05302	10.8839	3.59297	10.9188	12.5832	11.3021	17.3103
963.538	16.5926	18.904	16.4399	13.9757	20.7261	20.2695	5.15779	15.4471	8.66236	7.98293	12.8799	12.6051	4.48699	6.92706	3.25043	10.6827	9.17203	12.2823	4.83525	14.9967	7.53222	12.661	15.4001	17.0492	17.5963	19.2334	5.42792	5.13756	20.0818	37.78	20.6246	9.19181	9.53507	10.4291	28.2155	15.5971	2.77262	4.9591	7.23526	10.0506	8.98716	5.72044	6.16245	7.69448	4.32249	9.65329	10.2234	8.59027	16.7445
963.577	18.6036	17.2424	17.0001	19.3438	20.9975	21.5205	7.26498	16.9029	11.4138	10.0789	16.4771	15.477	7.09107	8.05438	4.78149	10.3911	10.1229	14.0929	8.25219	11.4911	5.06951	14.9518	15.1865	13.7745	14.5828	17.0378	8.40598	1.46141	18.947	38.4677	26.5756	13.0311	8.97789	13.4477	27.9813	15.0788	5.13818	5.73249	8.44638	7.35969	11.4415	7.68161	8.48855	4.28603	6.85085	8.21258	7.86654	6.41887	17.1392
963.616	20.3393	14.4908	16.195	23.071	22.6459	22.76	11.2942	17.808	13.3448	11.0848	19.5292	18.349	10.7968	11.3849	7.13876	9.54868	12.7261	15.3527	11.3937	7.98555	2.06178	16.1527	14.9729	11.5899	12.5753	15.764	11.4797	4.42976	18.3805	38.0538	30.048	17.4212	8.69612	16.4663	27.4717	14.0097	9.70117	7.0451	11.3041	7.42279	13.3451	10.1936	11.0901	0.877585	9.3792	6.77187	6.61129	6.45072	18.0905
963.655	20.9368	11.9189	16.4579	24.6845	25.578	24.1552	17.213	18.7156	15.7162	10.7658	20.9501	20.7676	12.1126	14.5666	9.47937	9.56398	15.3446	16.7796	14.3546	6.20707	2.48682	15.8127	13.0576	10.3025	12.585	17.0707	14.5257	8.01196	18.2154	36.8347	30.7861	20.5833	10.3085	17.9901	23.9543	14.0813	15.1563	10.761	12.9818	10.0308	12.7449	12.7657	13.6298	4.86918	11.2962	8.09861	8.08926	6.97829	18.0802
963.694	20.9776	10.4371	16.1643	24.0947	27.4085	25.5505	23.1318	19.6232	17.5427	9.35687	20.7244	20.983	11.7818	16.6582	11.275	9.57928	17.6934	17.6672	16.2197	7.18262	4.28888	15.4727	12.2439	11.2184	14.2413	19.4675	18.1167	11.5942	17.5054	34.5256	30.7038	23.1945	13.5733	18.963	20.1614	14.1529	20.6115	14.4769	14.6595	12.6389	11.043	13.1346	15.0679	8.86078	13.7583	10.5154	10.1122	7.50586	17.525
963.734	18.0696	12.3456	16.8729	22.5017	30.4681	27.3255	28.5282	19.9207	19.3649	6.78976	19.9434	19.7617	9.99389	16.9968	12.2381	11.1669	17.6367	18.9348	17.0453	10.2595	6.3924	14.3764	10.9671	12.7296	18.0434	21.8729	20.7416	12.9543	17.45	30.8282	27.723	24.6178	17.3855	19.5024	15.6657	14.5047	24.5581	18.3076	15.3792	13.9351	7.2269	11.7234	15.1097	11.0978	14.7279	12.444	12.3857	7.15549	15.5348
963.773	15.1615	16.4574	18.6831	20.9087	32.9827	28.0105	33.11	19.6791	19.5346	5.86349	18.8812	16.3371	6.00272	15.1322	12.0996	12.7546	17.0351	19.1123	17.326	13.3364	8.49591	13.2801	10.2353	15.3309	22.3905	24.2783	23.3666	14.3144	17.3946	27.1308	24.7421	26.041	20.9223	19.491	12.2774	13.2157	27.1393	21.0483	15.0089	14.1412	2.32079	9.22206	14.0615	12.2449	15.1525	14.3727	14.6591	6.80512	13.0837
963.812	11.736	19.9299	19.2395	19.094	33.5882	27.3257	34.3044	18.2999	17.7325	9.3002	18.7577	11.0735	1.31416	11.8275	10.9555	14.5132	14.6837	19.3069	16.646	15.4693	10.3594	11.9055	9.93764	17.5944	26.3767	24.7922	24.9544	14.0076	17.25	22.7188	21.5035	26.9443	23.0239	19.1035	10.8383	10.8816	26.0155	23.0799	15.2381	13.3102	1.25094	6.68128	12.0378	11.9472	14.8974	14.9022	16.4864	5.75283	10.0215
963.851	9.96287	22.8517	19.5204	17.2792	33.0922	24.4377	33.2956	14.7175	15.3738	13.8269	18.7067	4.86483	3.8209	7.5777	9.33891	16.2719	12.3323	19.5015	15.4209	16.5121	11.6778	10.531	9.09496	18.7679	29.2729	24.216	25.9972	13.7008	17.1054	18.3068	17.7198	26.7575	24.1195	17.794	11.6198	6.5356	23.3406	24.0214	14.2758	11.1863	5.16157	5.05078	9.92426	10.5594	13.5522	14.3417	17.7687	4.70054	9.82062
963.89	12.2207	24.2688	17.9893	16.7917	30.677	20.8369	29.3448	10.1355	11.471	18.0971	20.0421	1.06213	8.70309	5.13944	8.42811	17.3553	11.1958	19.1138	15.5967	16.5092	12.6328	8.01418	8.23693	18.5511	29.9389	22.7964	25.897	12.2268	16.5893	15.0379	15.1589	26.3889	21.5372	15.3868	13.5431	1.97916	18.1749	23.537	14.6119	7.91312	7.96669	6.7389	9.73068	8.46094	12.8178	12.4638	17.3976	5.39263	13.8489
963.929	15.5744	22.9319	15.0811	16.3041	27.1601	15.0329	23.7474	4.46348	6.56796	21.457	20.557	6.8725	12.5677	4.36521	8.34932	18.4387	10.0593	18.7261	15.2274	15.4162	13.0427	5.4974	6.27728	16.131	28.9584	20.2868	25.2517	10.7528	16.0732	11.769	11.4964	23.817	17.2126	11.6982	16.1303	7.40684	13.673	21.7713	14.5826	5.19074	8.84397	8.42702	11.4649	5.81167	11.5384	10.0466	14.829	6.63553	17.6076
963.968	18.0506	20.1655	11.0829	16.7127	21.8676	10.4432	16.6135	3.4389	1.73125	22.4328	20.5364	11.9722	15.5538	4.681	9.26978	19.9407	10.4142	17.1918	15.3669	13.542	12.4616	2.49867	5.66403	12.427	26.1487	18.2758	22.7847	10.0793	14.4477	9.19153	9.04362	20.0046	10.238	7.59428	17.3483	13.7611	11.6144	18.9793	14.1531	3.41307	8.1886	9.54621	13.9294	3.95962	11.3121	7.75853	10.4694	7.81719	20.295
964.007	19.7064	15.7582	8.73712	17.6605	17.3056	6.77531	9.39555	8.69934	4.56239	22.1157	18.7676	14.8688	17.1629	4.44597	11.8427	20.8918	9.94872	14.5674	14.4163	10.5777	12.1616	1.15235	7.25981	7.08225	22.7941	16.8156	18.6652	9.9566	13.0977	6.61406	6.59087	16.1923	3.80856	4.58041	18.4648	18.8224	13.4347	14.8943	14.4542	4.38944	6.4374	10.1262	17.6868	5.23269	10.2421	8.03312	5.46334	9.54965	22.1561
964.046	19.2505	10.6963	11.925	19.4446	14.3437	4.98131	2.62285	12.7677	10.1332	19.1641	16.1429	16.3424	17.0928	4.33959	15.6277	22.1875	8.75374	10.8817	11.3091	6.84004	12.4336	2.74073	10.7462	1.63318	18.8388	17.0705	12.986	10.2002	10.1796	6.17296	6.72343	12.6312	4.79238	7.03332	17.8898	21.8988	17.6112	10.1696	14.1262	5.76506	6.66146	11.7063	20.1104	8.49981	8.79322	10.3854	2.93721	12.2365	22.0484
964.085	18.4294	5.63438	17.867	22.3302	15.4288	5.77321	5.36755	17.0043	15.5126	15.6617	14.3443	15.6128	14.5382	5.87404	19.6881	22.3933	7.01375	7.19603	8.20185	3.10238	12.6215	4.16097	14.1544	3.57075	14.0516	18.6184	7.95326	10.4437	8.36319	7.93509	8.59828	10.3515	11.0205	11.3184	15.2014	23.3227	20.9616	5.44486	13.7983	7.14068	7.43053	14.3765	23.079	11.7669	6.87175	11.7926	8.16298	15.0915	20.6478
964.125	16.6937	1.23634	23.9191	25.7725	19.0049	6.04801	10.1357	20.2447	20.8562	12.1126	13.7262	14.4904	10.1231	9.46642	22.6034	22.4051	6.1757	5.50809	4.90309	1.16137	13.9481	5.06772	16.7099	8.05617	10.8164	20.795	3.19304	11.3399	8.58331	11.1667	11.6231	10.0387	15.2197	14.9592	11.4168	21.5809	22.9123	2.2055	13.0729	7.46831	9.36409	17.1738	25.0093	15.0565	5.67159	12.0166	13.2677	19.5283	18.4122
964.164	13.952	2.36957	28.4086	27.9335	21.9405	6.3228	14.6343	22.9459	24.8285	10.7667	15.5925	11.7272	4.8875	13.0588	24.9738	21.3269	6.16967	6.5742	3.17268	4.00949	15.1964	5.43526	18.7203	11.9908	9.31764	22.589	2.29429	12.9667	11.0965	13.8474	15.193	11.3668	17.7664	18.0607	6.72195	18.5577	23.1149	4.12636	11.8983	6.14352	9.92643	18.8811	25.748	17.0532	8.35028	10.9477	17.181	22.8751	16.7333
964.203	12.4964	4.33934	29.4773	29.3998	22.7967	6.56896	18.0933	25.5474	28.0716	12.1727	18.2073	8.86577	4.66267	16.0938	24.0209	19.3548	7.90648	9.05139	5.41639	6.48646	16.1568	6.82994	19.4336	14.2491	9.33664	22.8473	3.46482	16.5336	15.2894	15.8107	18.9719	13.2505	18.4918	20.1353	2.15031	14.7381	21.7042	6.8901	11.0298	5.07809	9.75047	19.5947	25.2438	18.2997	13.0605	8.93461	18.2699	25.4077	15.547
964.242	11.6033	4.66829	28.624	28.663	22.5514	6.81513	21.2826	27.6097	29.1172	14.1294	20.625	5.05927	11.0881	17.0938	22.0506	17.3827	9.64329	11.5286	7.11509	7.8734	16.5721	8.22463	19.8715	15.9565	10.4631	21.4649	3.81494	20.1006	18.9373	16.6839	22.2057	15.1343	18.5706	20.917	2.00253	10.7155	19.647	8.56381	9.61628	4.01266	8.4729	18.1049	23.0929	18.4562	18.0462	8.56236	17.1498	26.288	13.5345
964.281	12.1841	3.9449	25.3239	26.5201	19.802	7.72661	23.1108	28.8704	28.3085	16.9131	22.9969	1.10528	17.8506	16.4308	19.1467	15.2065	9.07268	13.7724	7.83791	7.81737	17.3282	9.79289	19.2938	16.2014	11.7881	18.2082	2.21857	23.8521	20.6874	16.4327	23.84	17.912	17.9322	21.4776	4.1551	7.6851	18.568	8.69418	8.0975	3.90318	6.47239	15.6977	20.3703	16.9026	21.6657	10.2321	14.955	24.4903	12.0782
964.32	14.1361	4.31153	19.5394	22.7248	16.2264	8.6381	23.8375	27.9279	25.7576	18.4155	23.8061	2.68257	23.0505	14.4865	15.6022	13.0303	8.50207	16.0162	8.56073	7.76133	18.0843	11.3612	18.7161	16.4464	12.6521	14.0297	3.38784	26.6816	20.8749	13.9782	23.8277	19.5997	16.2037	20.9481	6.30767	5.74472	17.4891	7.73452	6.57873	4.88372	5.01689	13.2904	17.9232	15.8999	23.6328	12.4526	12.4907	21.6026	9.53189
964.359	17.1374	6.49909	13.004	17.4681	12.9255	9.68167	22.1446	25.725	22.6179	18.7688	24.3885	5.25947	26.6562	10.7951	13.3678	10.3019	5.95671	17.3414	8.76749	7.59179	19.5098	12.1552	18.9987	15.4754	12.1123	9.95805	6.7612	29.0552	20.022	12.7542	21.6263	20.5983	14.5949	19.7005	6.15165	5.19604	18.7186	6.28928	4.58071	6.69591	3.92286	12.2588	17.8725	15.3459	23.0302	13.0336	10.8186	17.1875	6.75391
964.398	20.2345	9.60854	6.92965	12.2114	9.62456	10.7252	19.3501	21.3188	18.3767	19.122	24.1446	6.18394	27.5079	7.65457	11.1334	7.0227	5.06376	18.1158	8.69884	7.42224	20.3902	11.8592	18.1913	13.4145	12.1291	8.08965	10.6912	30.3388	18.624	11.5302	18.3232	19.3936	11.8845	18.4528	5.99562	4.64736	21.325	7.59809	2.03188	9.05891	4.20586	13.4303	19.7438	16.4327	19.9432	11.4113	10.5178	13.3117	4.24554
964.437	23.1608	11.7889	2.85521	7.05401	8.01989	11.9312	14.7676	16.1198	15.0482	18.4063	23.0948	5.81764	25.4872	4.00272	10.1864	4.35082	6.62247	17.5012	8.43632	8.25394	19.8337	9.63327	17.4751	9.6594	12.3357	11.026	13.5338	30.8614	18.4019	12.0246	13.9609	16.8076	9.21624	16.9113	4.98747	5.65689	23.1582	11.7392	4.11728	12.5007	4.53487	15.5661	22.72	18.765	14.9467	7.78878	9.62971	9.81822	3.86629
964.476	25.5248	13.3952	6.16161	3.92012	7.42698	13.1371	10.1851	10.9207	11.7198	17.6906	21.2188	3.79891	20.9879	1.45249	8.96394	4.43297	8.45657	14.6834	7.07219	9.08563	18.7321	6.31727	15.9384	5.35354	15.2965	15.6147	15.8257	28.6299	19.5569	13.6206	12.0773	13.6708	6.27261	15.3697	3.97933	6.66642	25.261	16.4195	8.94512	16.4817	4.58848	16.612	25.1512	21.0972	10.2256	4.71703	8.19084	9.07875	4.86406
964.516	26.5215	14.6743	10.8837	4.77688	6.25	13.6371	6.46735	5.21157	9.99765	16.268	18.0153	2.54832	15.6147	1.63347	7.19078	7.55309	8.72477	10.5429	5.24354	10.311	15.827	4.49988	13.1552	2.651	21.3288	21.0327	16.073	25.9329	21.9382	14.6994	12.1792	9.65895	5.87746	14.1152	4.86929	8.95875	25.8638	20.5277	14.423	19.8939	3.87684	15.9307	25.1944	23.3492	6.43335	7.47388	7.26241	9.10923	6.02559
964.555	25.8715	14.8633	15.6058	6.72365	5.61804	14.1371	3.85117	1.70563	9.65258	15.3963	14.5364	4.60259	9.96608	2.36527	5.69303	10.6732	8.44795	5.31241	2.7858	11.3681	12.1014	8.58483	11.6591	6.96402	27.8395	24.7984	14.9491	22.1459	23.7744	15.7783	13.1073	7.29958	8.23636	12.3099	5.48386	11.2511	25.3649	22.4326	18.5238	22.7554	3.71602	12.4954	23.2141	24.3082	7.897	11.6918	5.1367	9.69052	7.46251
964.594	24.2434	14.3835	19.7124	7.25318	5.7168	13.8051	5.31967	3.49036	10.1397	13.8436	11.9771	8.15962	8.23163	1.99544	4.96496	12.5323	5.70228	3.43821	3.45391	11.61	8.43533	13.9809	12.5951	12.395	33.9246	27.0848	12.6047	18.2349	24.8637	15.9306	14.8029	6.85101	10.6445	11.1941	7.3035	13.7797	24.111	23.3334	22.5964	24.0858	4.90123	7.85048	18.9923	24.7768	12.5789	15.2963	2.98255	10.1095	7.35572
964.633	21.5136	13.9036	23.819	7.78271	5.81557	13.4731	6.78818	5.27509	10.6268	12.291	8.95699	10.7948	9.53244	1.24295	6.07485	14.0435	0.84325	8.02877	7.35439	11.8518	4.30827	18.455	15.7517	15.814	37.9022	27.1679	9.70366	15.414	26.2283	15.5437	14.8461	8.04326	13.8731	10.0784	8.57813	15.2183	21.2105	22.0309	25.2919	24.8654	8.28388	3.74478	14.4952	24.1555	15.3388	16.1467	1.3792	9.97761	6.97353
964.672	18.1348	13.6404	27.0425	10.04	6.30559	12.1959	8.46465	5.47558	10.4104	10.9155	8.3359	12.8791	11.3368	4.35314	9.42186	16.0589	3.47588	12.0932	11.1529	11.697	1.8603	19.6278	19.1519	16.4495	38.0636	24.7418	8.54524	14.2911	26.2769	14.5374	13.0528	8.51553	15.3027	8.75442	6.92588	13.9799	17.6143	19.7644	26.226	24.0805	12.5692	8.18078	8.36523	22.0039	15.9372	14.9583	2.19133	9.60718	6.09256
964.711	16.133	12.8264	29.9906	12.2972	6.79562	10.9187	10.1411	5.67607	10.1939	9.53996	6.88859	13.3111	10.3872	8.01414	12.5833	17.1526	8.87415	15.2357	13.8441	10.2492	3.29118	19.5077	21.0794	15.4326	34.8244	21.5736	13.3848	15.5629	27.5229	13.5311	11.2594	8.98779	16.7322	7.43049	5.27364	12.7414	14.0181	17.498	27.1601	23.2956	17.9562	14.82	3.33693	19.8523	15.1587	11.0158	3.55426	8.68593	4.93617
964.75	16.1873	12.6618	32.448	15.8924	5.59191	9.36894	10.3942	6.24764	8.14948	8.56703	6.16549	12.8146	7.54415	11.91	17.197	17.6718	12.1404	15.7727	15.7612	9.09351	5.07954	16.2563	21.663	12.7285	27.1691	18.9917	19.7893	17.8214	28.6394	12.7635	8.48296	8.27255	15.2536	5.18866	2.97745	10.8518	12.2055	17.2467	27.0867	22.681	22.7115	21.2578	3.90821	16.7604	12.6503	6.9719	3.86885	6.70293	4.76581
964.789	17.636	13.048	35.1808	19.4875	4.3882	7.81922	10.6473	6.81921	5.82963	7.04329	7.09482	11.7673	4.4257	15.8058	21.8107	18.1911	14.305	14.1065	16.5766	7.93781	6.22722	11.7235	19.2115	12.6103	15.2579	18.6246	25.3734	20.6307	30.0314	11.996	5.70649	7.55732	13.7751	2.94683	0.681268	8.96224	11.7699	19.7494	26.4624	22.6172	27.2813	26.7737	7.52054	13.2973	8.30399	4.02961	2.80641	5.27074	4.87086
964.828	18.8711	14.5802	36.6199	22.3179	2.98446	7.37638	10.0912	8.37634	4.25333	6.04427	9.60346	12.1451	1.15515	19.2537	25.3007	18.0124	15.3236	11.055	15.8117	6.39527	6.8347	10.7935	15.5989	18.0097	3.56074	20.8876	28.3333	21.8087	31.372	13.4993	4.23752	9.79534	11.8818	1.09963	4.52311	9.99329	14.4354	22.565	25.3199	23.3407	29.6044	30.6964	11.1265	10.3682	5.64675	5.613	0.610288	4.93364	5.27758
964.867	19.0046	16.1124	38.0591	25.1483	1.58071	6.93354	9.53512	9.93347	2.67703	5.04525	12.5672	13.4331	2.86506	21.4087	27.0426	15.6304	14.139	5.80017	14.2206	5.40355	7.90891	14.6526	13.4648	25.9835	12.2261	24.2407	28.8087	21.3342	31.8865	15.0027	2.76854	12.0334	11.551	2.37754	6.70094	11.9462	17.5618	25.3807	24.1774	24.0642	30.8259	32.4158	13.1699	6.51712	6.58135	7.92694	1.80889	6.24897	6.51051
964.907	17.1724	17.4562	36.6478	26.1769	4.00147	7.77785	9.44434	12.5951	3.81292	4.65538	14.7543	15.9707	5.17905	22.6613	25.1263	12.3049	12.4692	0.614229	11.0444	3.51821	7.60357	19.3626	14.6286	32.9502	23.736	26.3062	24.4984	19.1653	31.5274	17.471	1.70362	15.5988	14.1822	4.79331	7.72949	12.9704	18.6677	26.5682	23.0846	24.2162	29.0752	32.4499	15.108	5.16429	9.59255	8.64027	5.8793	7.85238	5.99952
964.946	14.2386	18.8	35.2365	27.2055	6.42223	8.62215	9.35356	15.2568	4.94881	4.26551	16.9413	18.5082	7.49304	23.914	22.7549	8.06908	9.79339	4.67028	7.9639	2.92581	7.48376	23.1506	18.5579	38.9951	33.6834	26.1685	19.0864	16.9964	31.1683	19.9393	0.363285	18.6134	18.4657	6.65827	8.48264	13.9945	19.7735	27.7557	21.9918	24.3682	27.3245	32.4839	17.0461	3.81146	12.6037	9.35361	9.94971	9.4558	5.21312
964.985	10.1858	17.4296	31.8808	27.8017	10.4486	10.8837	10.0638	16.6421	5.41558	3.81368	15.6476	20.0832	8.99024	23.1069	17.0607	2.96392	5.76758	8.01463	5.76615	0.453426	7.02042	23.9542	23.3042	42.2078	39.0258	22.9695	12.8145	16.534	29.7535	21.3058	2.86435	19.2804	21.241	7.63976	7.26751	12.8092	19.1344	26.5611	20.1927	21.9647	23.0025	30.6964	18.648	5.11528	15.0793	10.7977	15.1431	11.1626	3.03652
965.024	7.78544	15.5084	28.2497	28.3978	14.4749	13.1453	10.7741	18.0275	5.88235	3.36184	14.3538	21.6583	10.7628	22.8506	11.5578	2.09709	3.86093	11.359	5.41215	1.66856	7.29922	22.5545	25.8472	43.2173	42.4347	18.1064	14.3959	20.1303	28.44	23.2231	5.64081	19.9474	24.0163	8.62125	6.05238	11.6239	18.4952	25.3666	18.3937	19.5611	18.6805	28.9088	20.5252	6.96991	15.9024	12.7925	20.3364	12.3186	2.51235
965.063	8.74463	11.9061	23.7259	28.1474	19.6275	16.8592	11.8423	17.1922	6.36741	2.94081	10.612	21.162	12.3635	22.3708	8.98234	7.51745	3.70364	11.538	6.31705	4.04147	11.5183	19.7373	27.6997	42.9762	42.793	13.1502	21.5531	24.9466	26.6077	23.3492	7.86176	18.3261	25.2953	9.38858	4.60261	10.1834	16.4994	23.3603	16.5432	14.8978	14.6665	26.2863	22.3056	8.70025	15.8599	15.1545	23.9129	14.1409	6.22432
965.102	11.3562	7.753	18.9266	27.8971	24.7801	20.5732	12.9106	16.357	6.85248	2.51977	5.76866	18.4625	12.4016	20.9691	8.71159	11.094	5.85106	10.7951	6.761	6.41439	15.7374	16.92	28.9115	41.4538	41.1278	12.8034	31.0151	29.7629	24.7753	23.4753	10.3581	17.2555	24.9219	10.7067	3.42825	8.74301	14.5035	21.354	14.6926	10.2345	10.6525	23.6638	24.0859	10.4306	15.8173	17.5164	27.4893	15.9633	10.2117
965.141	14.3908	7.05788	14.6672	27.1961	29.0889	23.398	13.6237	14.2163	7.83689	5.14504	4.74357	15.3496	11.6748	19.6829	11.3291	12.8811	7.5619	7.61167	7.30977	8.30662	20.4628	17.0571	29.6116	40.5137	39.3503	18.6333	38.3582	31.9632	22.5969	21.371	10.146	15.967	23.5519	12.7137	6.99383	9.4143	13.1294	19.2332	11.9774	5.82318	7.73325	20.7523	24.039	11.7639	14.5658	17.3677	27.6831	17.2417	13.6562
965.18	15.7614	9.48787	11.9703	26.4951	33.3978	26.2229	14.3369	12.0756	9.09092	8.30952	10.0876	11.1235	8.46351	18.9476	14.2219	14.6681	9.27274	4.42822	7.85854	10.1988	25.4636	17.7451	28.6594	40.1244	38.1237	25.014	42.9473	32.5111	19.5923	19.2667	10.2093	15.2293	20.5295	15.2715	10.8348	10.0856	11.7552	17.1124	10.3637	3.61505	5.91558	17.8408	23.9921	13.0973	12.2127	15.0157	26.7752	18.52	17.1007
965.219	15.0822	12.1951	9.41469	26.075	35.5851	27.3069	14.4842	10.544	7.66881	11.9165	17.0082	10.7215	4.25246	17.3313	16.0543	13.5684	10.4647	6.8101	9.88109	11.3054	29.2434	19.7452	27.9472	40.4947	38.9806	30.8105	43.5469	30.6068	16.0894	15.6495	8.2235	16.0839	16.872	17.6601	14.9115	12.9051	11.7728	15.0702	7.7858	5.03827	4.1539	14.3785	20.6773	12.8985	8.61074	10.2369	21.7989	17.7035	18.7868
965.258	14.1276	14.3515	8.51154	25.104	36.3953	26.1877	13.5299	9.01243	6.70764	16.4453	23.007	14.9289	2.34611	15.7151	18.1621	13.0196	11.1058	11.946	13.2807	12.412	33.0232	21.7454	27.235	40.8649	38.736	34.4038	41.9432	26.4993	11.4849	12.0323	6.23773	16.9385	13.2145	20.0487	18.9882	15.7245	11.7904	13.0281	5.20787	6.4615	2.39222	10.9162	17.3624	12.6998	5.00874	5.45808	16.8227	16.887	20.4729
965.298	12.0342	13.9934	8.74062	23.9693	33.9317	23.1374	11.9391	8.13903	5.60093	19.5349	25.6744	20.4238	8.5808	14.5261	19.7963	11.0963	11.4397	17.2304	15.7453	13.7035	34.6521	21.4853	25.4802	40.584	38.4613	35.2369	36.7461	21.2093	8.3631	8.38552	4.62467	19.0956	10.6193	21.3083	21.4105	17.8252	12.0114	11.3695	2.86086	8.59788	3.67656	8.37991	12.0515	10.2527	4.38795	1.02498	10.3944	15.4241	20.2925
965.337	9.9408	13.6352	8.96971	22.8345	31.4681	20.0871	10.0729	6.71482	6.14665	22.0738	28.0664	25.9186	15.0909	13.8879	19.7781	9.72388	12.0491	22.5147	18.2099	14.995	36.2811	21.2253	23.7255	40.3031	37.0849	33.8668	30.4475	15.9193	4.96589	4.18796	4.38863	20.1511	8.29955	19.8139	22.4558	19.9259	11.9571	9.1601	2.16628	10.1834	4.6855	5.84365	6.74062	7.80573	9.22596	7.50948	4.89967	15.2541	20.4832
965.376	8.67958	12.7818	8.35917	20.2405	26.5587	17.3151	9.28496	5.68451	9.27429	22.9555	28.5339	29.7668	21.0114	15.2246	18.9864	10.2622	12.4961	25.8389	18.3159	17.6346	36.1779	19.1216	21.4902	37.9363	34.0208	30.1053	22.1737	12.2969	5.54591	0.853215	5.79903	20.6681	6.27401	16.2402	20.3517	20.7756	11.941	6.7938	3.59267	11.2251	6.76381	6.17559	4.24227	3.77585	14.2671	12.7391	4.88417	15.261	19.9461
965.415	7.41837	11.9283	7.74863	17.6465	21.6493	14.5431	8.49702	4.6542	12.4019	23.8372	27.8999	31.4118	26.1057	17.1121	16.5423	11.3514	12.1169	26.9599	17.3204	20.2741	36.0747	17.0178	19.2549	35.5696	29.8551	24.1406	13.0737	9.22533	6.59268	2.3076	7.40077	21.1851	6.17631	12.1156	17.9721	21.6254	11.9248	4.42749	5.01907	12.2667	9.48279	7.78887	6.98821	1.57814	17.8355	17.5976	9.01134	16.5493	20.0496
965.454	8.05572	13.0378	6.55064	14.141	16.7937	14.4369	9.85026	3.77935	16.301	23.903	28.0729	31.3093	28.5667	19.168	13.0231	11.7021	10.798	26.1978	14.983	22.7653	35.0416	15.429	16.5531	31.0126	24.6807	18.3488	6.07992	8.88868	7.63795	3.71724	7.61983	20.6803	6.26998	7.14602	12.9004	20.6059	12.198	3.04793	7.41445	14.0074	12.1688	10.8752	10.3293	5.63492	19.4073	20.1197	11.7949	17.0866	21.5176
965.493	8.69308	14.1473	5.35264	10.6355	13.0397	16.5339	12.3051	2.9045	19.9246	23.418	28.7966	28.4527	29.6506	21.2239	9.50387	12.0527	9.47907	25.4358	12.6457	25.2566	34.0085	13.8402	13.8513	26.4557	19.0454	11.6351	1.85174	7.63016	8.22227	5.12687	7.83888	20.1755	8.20742	5.86394	9.6725	19.5863	12.4711	1.66838	9.80984	15.7481	14.8548	13.9616	13.6704	9.6917	19.8775	20.4386	13.4768	17.6239	22.9857
965.532	9.87979	16.6657	8.61693	10.1928	11.9477	17.5757	13.6969	1.67779	22.7119	23.5632	29.9576	25.2431	26.86	22.5629	6.24485	10.8517	7.91844	23.5156	8.9342	25.3924	32.5227	13.7012	11.0051	21.3689	13.4996	7.94071	6.66932	5.41532	8.77653	5.0149	6.23465	17.8212	10.2405	10.8002	8.80633	18.0895	13.3621	2.72071	12.323	18.5132	15.6818	16.1786	14.97	11.9178	18.7808	18.9877	15.3096	16.641	23.9002
965.571	11.0665	19.1841	12.9828	11.9534	11.9574	18.6175	16.4658	3.20511	24.9483	24.2591	31.394	22.0335	23.4229	22.6091	6.86469	8.35771	5.43593	21.0445	6.87515	24.9774	30.7614	13.5622	8.15886	16.2822	9.51631	7.37142	9.82288	4.12237	9.79172	4.90293	4.63042	15.4669	11.9982	15.1857	9.59259	16.0419	13.9777	3.77304	14.8361	21.2783	16.5089	18.3956	16.2697	14.1438	17.684	17.5367	16.0409	13.455	23.713
965.61	10.1609	21.1332	17.1081	13.8251	12.5569	17.9447	16.8327	6.09606	26.169	25.0184	30.4832	20.218	18.3601	20.6797	10.2069	7.80768	5.74461	19.9855	7.29922	21.9418	29.2772	14.3716	7.23295	12.1135	7.25877	9.22822	10.4895	3.16099	11.1064	4.06403	2.47593	11.9968	14.1431	18.5159	10.2195	14.2409	15.1272	7.13098	16.35	23.9166	15.9413	19.075	16.0215	12.9679	17.2276	15.5734	17.5394	8.6718	21.9667
965.649	9.25523	23.0823	21.2333	15.6968	12.0547	15.0687	16.0981	8.987	27.665	26.3284	27.9199	18.9533	13.5728	18.7504	13.549	7.25766	5.77789	18.3756	9.37571	18.3553	27.2422	14.6301	8.78568	9.04649	7.75527	11.085	10.6052	5.50447	12.1457	3.77594	0.596835	8.52667	15.1864	19.6429	9.7447	12.4398	16.5521	11.0397	16.2114	27.1058	15.6492	19.7545	15.7732	11.792	16.7712	13.6101	19.0379	3.88864	19.1187
965.689	7.52882	22.7547	23.0415	15.188	10.9008	10.2171	11.8672	10.4589	26.4179	25.3308	23.2738	19.2657	9.82888	14.6377	15.2951	8.64416	7.53589	16.7944	12.2766	13.6959	23.4327	14.639	11.9207	8.18486	8.44998	11.0256	9.25667	6.7456	11.6032	2.65874	1.16649	4.40249	15.2978	18.7949	7.50011	12.2338	17.276	15.662	13.7062	28.3298	13.7779	19.2406	14.5397	7.71386	15.3321	12.5834	19.355	1.86206	16.1703
965.728	5.80241	22.427	24.8497	14.6793	9.74694	5.36541	7.63634	11.9308	25.1708	24.3332	18.3522	19.0272	7.7374	9.97426	16.7658	10.0307	9.29388	15.2132	15.1775	9.03653	19.6231	14.6479	15.0557	7.32322	9.1447	10.9662	7.9081	7.98673	11.0608	1.54154	2.83776	2.48154	16.5109	17.9469	5.25552	12.0279	17.9999	20.2843	11.201	29.5538	11.9065	18.7268	13.3062	3.6357	14.3538	12.4787	19.9534	6.85105	12.4015
965.767	6.62743	21.6748	24.9409	11.903	8.33287	4.95409	3.18398	12.3199	21.2951	21.3877	11.8966	16.9497	8.52398	5.01782	17.0139	11.0535	10.5745	11.5797	16.7473	7.20246	14.8324	13.861	16.8351	7.95819	9.28987	11.1666	7.02612	6.92688	9.06421	1.57688	4.99728	7.5074	18.3224	15.8021	5.50048	13.8974	17.4143	23.8997	5.82186	27.7965	9.99107	16.6531	11.3838	3.81562	11.4097	12.4318	18.7405	9.94844	8.54932
965.806	10.2065	22.575	26.1336	9.6775	7.76241	10.0856	7.32713	11.045	16.5874	18.4422	5.44102	14.8722	9.58597	0.612191	15.6095	12.6272	12.4058	8.49695	16.6646	5.91921	10.3171	13.0741	18.6145	8.59316	9.15965	10.8161	7.79658	5.31622	7.06766	2.16302	5.50438	13.0841	20.134	13.1064	7.39787	15.2161	16.5533	27.5151	0.442736	26.0393	8.53654	15.5013	9.28168	10.0892	11.5125	12.3849	17.2523	12.495	6.61913
965.845	14.0979	25.5027	26.8639	7.46832	9.54955	15.5937	13.837	10.0393	11.0241	14.5165	1.81521	11.242	10.3619	5.05211	12.917	12.3372	14.1022	6.24262	14.5684	5.21321	7.54115	13.5624	18.5016	8.62116	7.80043	11.8761	11.0274	6.37806	5.75238	4.38455	6.88154	19.2786	22.9196	10.2566	9.20884	16.7681	13.1544	29.2798	5.75238	23.0196	7.50745	14.9786	7.44317	16.8408	13.1627	12.2386	14.526	13.1025	7.03242
965.884	18.2647	28.4304	27.5943	5.25914	10.2351	18.8985	19.2452	9.03363	5.54487	10.7589	6.49792	7.77982	11.2218	9.49203	10.2246	12.0471	17.1756	6.74234	11.646	4.50721	6.69306	13.4999	18.1133	8.64915	6.44121	12.936	16.1019	11.1274	6.28086	6.60609	8.25869	25.4731	25.7052	7.40693	11.0198	18.3202	8.65386	28.8414	9.9604	19.9998	6.20294	13.905	6.98169	22.4908	16.19	11.5416	11.5242	13.7101	7.44571
965.923	22.2227	29.9616	27.3841	4.79194	10.8219	19.7973	23.3607	9.70988	2.89035	9.94541	11.2445	7.27615	11.2566	12.1062	6.70308	11.1101	18.9561	9.75602	7.57031	3.3437	6.36729	14.2873	17.6337	7.64476	5.26259	13.0443	20.2993	15.7032	6.41254	8.97298	10.1651	31.3718	28.2338	4.6143	11.7404	19.6086	5.84833	25.6294	13.5609	18.5385	7.09304	14.9201	9.49515	27.5201	18.1536	10.7149	9.78645	14.0298	9.22683
965.962	25.9052	31.4927	27.1739	4.32474	10.5826	19.0436	24.2613	10.0151	5.58157	12.8194	14.6083	7.69436	11.7524	14.7204	3.18159	10.1731	20.7366	12.7697	3.49463	2.18018	6.04153	15.0747	16.6932	5.7185	6.84962	12.2307	24.0357	20.279	6.54423	11.3399	12.0715	37.2706	30.7623	1.82166	11.4434	18.8619	9.14807	20.3824	16.1438	17.0771	7.98313	15.9352	10.907	30.3463	19.0156	9.8882	8.04867	14.3495	11.008
966.001	28.4807	29.977	24.4198	4.78521	9.21422	15.8465	22.5428	10.9841	7.43716	16.0225	16.6858	8.46082	12.7607	16.5156	5.19501	10.1783	21.1375	12.8242	0.449723	4.17621	5.74621	15.4566	16.1482	3.5045	9.15035	10.1578	24.9987	22.3268	6.30938	12.8142	14.9508	41.555	32.3998	4.54617	10.5309	18.7421	15.393	13.8993	17.7013	15.8415	9.71248	17.6609	12.423	30.9105	17.1973	10.8824	8.09831	15.681	11.5891
966.04	31.0562	28.4612	21.6658	5.24569	7.84588	12.6493	20.8243	11.9531	9.29275	19.2256	17.6617	7.02404	12.6674	18.3109	7.20842	10.1835	20.7064	11.2148	2.39688	4.50821	4.61887	15.8385	15.6032	1.29051	11.4511	8.08493	24.8601	22.1714	4.97291	14.2886	17.004	44.1869	31.2833	7.82149	9.89386	18.6223	21.638	7.41617	19.2587	14.6059	11.4418	19.3867	12.8374	29.2714	14.2774	11.8766	8.14794	17.0125	12.8167
966.08	31.5411	25.883	18.4145	5.03206	5.68199	9.0019	16.6026	11.3347	8.87177	20.9531	17.034	3.32215	12.4426	18.9771	8.08298	10.5242	17.9459	9.06371	4.1755	3.92567	4.47833	15.6732	15.1929	2.86152	12.4331	6.27479	22.4097	19.5648	5.04141	15.8001	19.38	45.201	29.4232	11.6944	9.81612	19.789	26.3327	6.01428	20.6411	10.9076	12.9255	19.3964	10.1097	24.6441	9.90271	13.2307	10.126	18.8725	14.7418
966.119	32.0259	23.3048	15.1632	4.81843	3.5181	5.35449	12.381	10.7163	7.62457	21.0281	14.7539	2.3743	13.5947	19.6434	8.95754	10.865	15.1854	6.91265	5.95411	3.34313	4.33778	15.5079	15.0579	4.98333	12.0381	5.56625	18.1213	16.5872	8.15095	16.3897	20.1934	44.0117	26.4614	15.5672	10.3849	22.2486	29.2677	10.1437	22.8612	7.76002	14.6847	19.406	7.38204	20.0169	5.528	14.5847	12.1041	20.7325	16.6668
966.158	31.3554	21.6724	12.5291	3.85251	1.49572	3.18013	8.93808	9.22563	6.36397	19.2322	12.6293	8.06733	13.453	18.0966	6.73924	10.6683	11.6753	8.22952	9.49929	4.68698	3.3982	15.7434	14.8025	7.94766	11.0715	4.84613	11.7005	14.3049	13.5578	16.6344	18.2398	40.6019	21.5764	17.0952	11.8528	25.6076	31.3629	14.0393	24.4387	4.54071	15.4423	16.7193	3.01877	14.696	3.44441	14.2309	13.7103	22.8142	19.9956
966.197	29.0324	20.5908	10.9966	4.53901	3.0536	2.10739	8.80003	8.83659	7.582	16.8856	10.2294	13.7603	13.3113	16.5498	4.52094	10.4716	8.44065	10.0972	11.6675	7.13243	1.0816	16.5297	14.8225	10.912	10.5658	5.04788	4.63323	17.1829	19.6169	17.4298	16.5615	37.1921	16.6914	18.6231	13.3208	28.9666	32.6319	16.2826	23.2622	1.87221	15.829	12.7396	3.91718	10.8479	5.32373	12.9552	14.8554	24.896	23.0489
966.236	26.5185	20.7042	11.1648	6.96537	5.47976	3.16215	11.4312	9.90737	9.83598	13.942	10.8133	17.8485	14.3054	13.7077	2.96112	10.913	6.93789	11.8453	14.1471	10.0683	2.47585	17.568	14.7499	13.416	12.3739	4.67563	4.07543	24.119	24.2365	17.9733	12.9071	32.5897	11.638	18.0151	15.2726	31.9708	33.2362	16.7134	20.2262	3.99973	14.7812	7.03233	9.35464	12.048	8.54117	10.5105	13.3307	26.9845	24.8799
966.275	23.7291	20.2667	12.9854	8.84091	7.90593	4.76772	12.4099	11.529	11.9044	10.0766	14.1629	21.0148	14.5632	10.3148	3.05372	10.8036	5.15973	13.5934	16.3514	12.4533	5.52252	18.0556	14.4019	15.9201	15.0081	5.95581	12.5683	31.2232	28.9401	18.5167	8.97735	27.4365	7.96157	16.3054	18.6015	34.4242	33.5651	17.1442	17.1902	6.12725	13.7335	1.32503	14.7921	13.2482	11.7586	8.06582	10.7044	26.8697	25.3338
966.314	20.8639	19.6169	15.6827	11.4731	9.72041	7.96773	12.6196	12.9259	12.5616	8.50977	18.1627	21.8785	16.6859	8.52474	4.27584	11.6026	4.40962	15.0048	18.602	14.0589	8.04429	17.3161	13.2027	17.2297	18.2972	9.73999	20.0927	36.4666	30.9534	18.784	8.25223	23.4693	6.04666	14.4685	22.0753	35.3437	33.2648	16.3661	10.785	7.89711	12.0313	4.78108	18.8717	15.006	14.0279	7.13583	5.73264	25.2544	23.3834
966.353	17.9987	18.967	18.3799	14.1053	11.8103	11.7186	11.1769	14.8736	13.4942	6.94291	21.0609	20.5391	17.707	6.73464	5.49797	12.4017	3.65951	16.4163	20.8527	15.6644	10.5661	16.5766	12.0035	18.5393	21.5862	13.5242	26.5155	39.5069	31.404	18.1294	11.119	20.2327	7.52647	14.2841	26.3753	36.2632	32.9644	15.5881	4.37989	9.66697	10.6045	8.78794	20.1973	15.1115	16.2972	7.85827	3.5149	23.0882	21.1575
966.392	16.007	17.0512	18.5641	14.9052	12.1622	15.0577	7.7679	14.9267	12.2654	7.01833	21.3453	18.3624	19.1192	6.81601	5.77751	12.1372	3.83658	19.2613	21.987	15.0881	10.6288	13.5678	10.5215	19.0509	21.4821	17.2573	28.9302	39.5016	30.6627	17.3942	14.7646	18.6288	10.2713	17.2003	29.7805	35.7047	30.5821	14.3505	1.30187	12.1467	10.0191	11.7704	19.1889	13.5475	17.4545	11.7368	10.103	20.1579	17.13
966.431	14.0154	15.1355	18.7483	15.7051	12.5141	18.3969	4.35888	14.9797	11.4977	8.01563	18.864	17.1076	20.9923	6.89739	6.05705	11.8728	4.01365	22.1063	23.1213	14.5117	10.6916	10.559	7.93792	17.3593	20.2764	20.9903	30.2433	37.2931	28.8198	16.659	18.4103	17.0248	13.0162	20.1165	33.1858	35.1462	28.2838	13.2811	6.25696	14.2438	10.0686	11.9988	16.8035	11.9836	18.6118	15.6153	16.6911	17.2276	13.3779
966.471	12.6378	13.9647	17.2446	17.1965	12.0764	19.4422	2.44719	14.5407	10.3112	7.1833	13.5177	18.3851	21.6951	5.56442	7.31012	10.5401	4.65836	23.2441	22.0598	12.4597	9.45574	6.72716	5.08037	14.615	16.701	22.9645	26.9171	32.8208	28.044	15.1269	19.593	15.2839	15.6514	22.675	34.2242	33.1802	24.3032	11.9011	9.86475	15.3338	9.67298	9.92607	12.1137	9.21366	17.2756	19.4236	22.9445	16.4871	9.59485
966.51	12.3618	14.9972	16.5671	18.137	12.6446	18.6438	4.13895	12.8087	8.75361	6.90178	6.79425	20.7642	21.0209	4.78226	8.83858	9.20739	4.20146	22.1788	19.8967	10.4078	7.94451	2.34457	2.77362	9.11661	10.6469	22.7354	22.4893	28.3485	27.5437	14.1456	19.1234	14.0938	18.5621	25.2336	35.2626	31.2142	20.3227	10.5212	13.4725	16.4239	9.27733	7.85338	7.42396	6.44374	15.1132	21.5794	26.4439	16.2974	6.08717
966.549	11.9809	16.272	15.5032	18.0625	13.2687	15.3223	5.51087	10.8901	7.85198	5.37044	1.12164	24.0103	18.6249	3.14815	10.5116	8.52586	3.98952	19.0011	16.8896	8.29011	6.82253	1.85876	4.14039	2.26777	3.78116	21.7666	17.0886	23.4122	26.0524	13.1309	16.631	10.8891	20.0946	25.1227	33.3889	27.5776	16.5022	10.0421	15.0293	15.2042	8.40008	6.32425	5.00008	4.50212	10.7465	22.096	28.4903	18.856	4.58568
966.588	11.3247	17.5467	14.1639	17.4372	15.5453	11.4501	6.60739	8.9716	7.77657	5.49151	9.69468	25.9403	15.5709	1.51405	12.1847	7.84434	2.40056	13.0694	14.7087	6.17246	5.5208	5.41994	7.54226	5.78572	3.75123	19.6963	13.0648	17.925	24.5611	12.6669	12.4861	8.23518	21.9026	25.0118	31.5151	23.9409	12.6818	9.56297	16.8614	14.5352	6.69661	6.99836	5.60564	2.00969	4.26064	18.9251	28.2319	20.4927	5.84983
966.627	8.38563	16.9567	13.1149	15.1871	16.4656	7.20928	5.10025	5.49304	7.87727	9.17147	17.1694	25.9094	11.5628	3.43447	13.0886	7.75494	1.44032	7.5508	15.1521	6.17398	5.63795	7.22108	9.83308	13.0916	10.5515	17.5463	13.2294	11.6783	20.7885	11.8293	7.23676	7.67108	22.7016	23.4866	28.5718	20.3217	10.452	9.46472	16.5061	13.4561	4.46372	8.23269	5.72507	0.828687	4.0676	13.8727	25.3016	20.8875	8.95829
966.666	4.99726	14.7142	10.4134	11.2845	16.009	6.27334	3.3177	2.5653	8.25337	12.8514	23.5424	23.6753	6.72841	5.90571	12.6155	8.76715	1.68896	7.75481	18.4568	6.17549	5.7551	9.02222	12.1239	20.3974	17.0764	14.8454	15.0465	4.88073	17.0159	11.5425	1.712	10.4118	23.2253	22.5121	25.9039	16.7025	8.22214	9.36647	15.8754	11.8262	4.15866	9.46703	5.67057	3.70628	11.7279	7.15635	21.5393	21.2823	11.7913
966.705	2.88227	10.8793	8.11593	6.55566	13.0133	9.12148	1.8872	3.97898	8.25641	16.8012	28.2194	20.9391	4.55822	8.73116	11.692	9.64347	3.19531	13.7932	21.3884	6.00045	5.87274	9.43256	13.5376	25.783	21.9606	13.1287	17.4749	2.84707	11.1393	9.89667	4.62556	15.3598	24.2646	22.3358	24.2122	14.2375	7.5022	6.95627	13.1774	11.3596	6.28829	8.80651	4.64096	6.46184	19.2286	3.93018	17.8307	21.1848	13.5846
966.744	6.40002	5.38036	6.36344	4.58089	9.19134	11.9696	4.22829	8.52936	9.00159	19.0985	29.6814	17.8319	5.42908	10.6347	10.3077	10.5198	4.70166	19.8317	24.3201	5.8254	5.99039	9.8429	13.8497	28.9654	25.2881	10.5018	18.7118	9.68432	6.19613	8.62188	9.6525	19.757	25.0284	22.1595	22.5205	11.7725	7.05767	5.09689	8.5516	10.8931	9.88482	6.67331	6.9336	9.95954	25.0652	9.946	14.415	19.8059	14.7372
966.783	11.1089	2.08212	4.26851	7.68117	7.06351	14.1253	7.91071	14.7561	10.1691	20.4018	28.7773	14.4449	7.84964	10.6036	8.3779	10.9355	6.05002	24.7826	24.6476	4.498	6.72915	9.70244	14.8131	30.2907	26.7167	7.85637	18.1323	15.7193	4.20544	7.76926	12.7192	23.583	26.9575	23.6759	21.9376	11.3169	6.90558	3.78722	3.38187	11.572	14.4641	5.8037	10.6857	12.1382	28.3355	15.7024	11.8497	18.5611	14.4184
966.822	14.9974	5.79944	2.90991	12.6136	10.3771	14.988	10.9466	20.9828	10.235	19.5019	26.7715	11.0579	9.99478	10.0216	7.82516	10.2497	7.67378	26.9795	23.5981	3.1706	7.4679	9.56197	14.675	29.4126	27.0437	5.21095	16.7208	20.0902	7.20681	5.25262	13.8522	25.2058	27.785	25.1923	21.6302	11.4121	7.59709	8.02043	7.08306	11.1378	17.6606	7.68814	15.8148	14.3169	30.5042	19.2555	8.18287	17.3162	14.0995
966.862	17.897	8.6554	2.63075	15.8612	15.7563	15.0049	14.6445	26.8774	11.9417	17.0208	22.6435	8.25157	11.0603	7.65065	8.08667	8.70823	9.25677	26.7441	19.1142	2.14089	8.73455	9.41426	14.0895	26.1629	25.7002	2.82824	14.9135	21.5515	10.4994	4.91203	13.5634	25.7341	28.7482	26.5905	21.7755	11.7887	7.85398	13.8193	15.3685	10.1485	20.3343	10.0388	18.7134	15.537	29.7845	19.5644	5.09697	16.0073	12.3418
966.901	19.2342	10.5895	5.11722	18.1869	20.6745	15.0218	18.3424	32.7719	13.6484	14.5396	18.5155	5.4452	12.1258	5.27966	8.07278	6.61598	12.4922	25.958	15.4566	3.31441	11.1028	9.26655	13.7794	23.464	22.7042	0.996353	12.2799	20.8095	12.9659	5.12225	10.5205	24.61	28.8852	27.9887	21.9208	12.1654	8.11087	19.6181	23.6539	9.15924	21.9065	10.1862	19.4088	14.554	27.3167	18.5805	5.88992	13.4054	9.9376
966.94	18.9457	9.95759	8.50255	18.7913	22.8016	14.2187	21.8186	36.8168	15.7081	10.9033	14.355	7.43992	12.6327	3.57979	8.43051	4.14071	15.367	24.0915	12.5748	5.49353	14.1369	9.44497	13.1976	19.5362	17.9719	4.08985	10.8451	18.6963	14.4747	6.18297	6.09429	22.3095	28.5298	27.3518	22.5022	11.7387	7.97096	24.2179	30.1537	7.44451	21.7789	9.13808	17.5937	12.9893	23.7583	15.997	11.5092	13.3296	6.69123
966.979	18.3818	8.77489	13.5403	18.845	24.6533	13.4155	25.2949	40.8618	17.7677	7.26687	10.4699	9.98545	11.9481	3.3526	6.298	2.58731	18.4274	21.6743	11.3454	7.12183	16.8957	9.62339	12.6159	15.6085	12.9643	6.63254	9.96117	13.829	14.6065	7.24368	1.66806	20.0091	28.1744	26.715	23.0836	11.312	6.72943	26.6144	35.5519	5.72977	20.5497	5.88677	13.5753	9.22143	19.0983	13.4135	17.1284	13.2537	3.44487
967.018	17.6298	8.18685	18.2849	18.9206	24.2806	12.5945	28.8867	42.9524	18.4978	5.1521	8.93984	13.4697	12.0657	4.83763	3.84705	5.34091	22.4971	20.3808	13.7557	8.33939	18.3159	9.76196	11.1936	13.1703	8.49312	10.9619	11.3568	8.69325	13.9863	8.1705	5.5715	16.8587	28.9536	26.2288	24.2816	11.2254	6.855	26.9521	38.3775	5.87167	19.3545	1.8935	7.93852	4.65749	13.5653	13.1296	21.0616	14.748	2.89317
967.057	16.7879	8.14962	23.3048	18.9962	23.9079	11.7734	31.3768	42.8398	18.1262	3.03733	7.40975	16.954	11.7224	5.40078	5.26336	9.37587	27.2075	19.0873	16.1659	9.55694	19.7361	9.90052	9.77136	10.7322	4.02197	15.2913	12.7524	3.55748	13.0907	8.54651	11.1274	13.1574	29.4574	25.7427	25.4796	11.1389	6.15436	25.6373	38.9101	7.48625	17.7883	3.06044	4.05563	2.84759	9.68461	13.3965	23.067	16.2423	4.26929
967.096	17.3181	11.0802	27.0694	17.214	23.4396	11.135	33.2452	41.278	16.3113	4.40462	8.42716	19.8479	13.3823	6.91662	10.4815	12.8433	29.8529	18.6842	17.738	10.8778	19.03	9.39406	8.36483	11.2087	6.84162	19.6888	15.3276	6.53671	11.962	8.97144	16.1252	9.00426	28.8125	26.8405	26.1136	11.3093	5.41803	22.7912	37.9729	11.1511	15.9363	7.10498	6.32802	6.37727	9.72974	14.7462	22.1206	16.4349	5.53508
967.135	18.1238	14.5616	29.1815	15.9825	23.2469	10.4965	34.0121	37.513	13.3948	5.7719	9.44456	22.7419	15.0422	8.43245	15.6997	16.3108	32.4983	18.2811	19.31	12.1986	18.324	8.88759	7.78453	13.3375	12.4153	23.5355	18.729	11.7192	11.9348	9.39637	21.123	4.85111	28.1675	27.9383	26.7477	11.4797	4.6817	19.9451	37.0357	14.816	13.809	10.5987	9.7919	8.43426	12.2651	15.1741	19.6115	14.4243	5.69924
967.174	20.0838	17.6962	28.3361	12.1082	23.1702	10.2256	33.7822	32.8713	10.7407	9.53498	12.2182	26.0105	18.6353	9.9614	18.4658	18.0876	31.7159	17.166	18.33	13.58	15.959	6.95365	9.86443	16.3787	17.6444	25.4764	20.8041	15.03	13.0445	9.76594	24.7945	2.19987	24.6955	27.8461	25.8193	10.7325	3.90598	18.3755	34.9494	18.15	11.5352	12.3418	11.7387	9.29175	14.604	15.6605	17.5719	11.3428	3.59112
967.213	20.7568	19.1783	24.7368	8.78477	23.3689	9.9546	33.2769	27.6788	9.73895	12.7472	14.7165	29.279	22.2284	11.4903	20.1302	17.6611	29.832	16.051	17.35	14.9614	13.594	5.0197	11.9443	19.4198	21.772	25.2142	21.5021	17.7901	16.2675	10.5066	27.7296	5.0799	19.6609	26.4725	23.7892	9.06339	6.99752	18.0873	33.5037	21.484	9.26145	14.0849	12.5838	7.94601	15.8413	16.1469	15.5322	8.26137	1.483
967.253	20.6928	19.303	18.7742	8.80058	22.969	9.90432	31.1575	22.7483	10.519	16.5447	19.391	32.6041	25.3809	12.2438	18.5766	16.0269	24.7343	12.4037	14.4182	15.4151	15.4405	5.26725	14.8349	21.6484	25.1992	22.9984	20.9919	17.8838	17.9934	10.7048	28.4139	8.01574	13.1094	22.824	20.4206	9.52327	11.9714	18.6869	31.7368	23.2877	6.56515	14.5913	11.8923	5.69723	14.7409	16.2181	14.9098	6.20324	3.27257
967.292	19.246	16.662	10.507	14.3477	22.1082	10.7759	29.4992	17.8178	11.2991	20.3422	24.0655	35.9292	27.4318	10.794	14.8197	12.1894	18.535	8.75641	11.211	15.318	21.0586	9.20232	16.5397	22.2247	26.6986	18.5793	19.38	17.9775	19.7193	10.9029	28.8227	10.4008	8.48567	19.1754	16.2259	12.7372	18.3223	19.2865	29.9698	25.0914	4.14425	15.6484	9.82383	4.55007	12.2634	16.8401	15.6644	6.34835	6.16376
967.331	16.3574	12.9099	3.91806	22.1535	20.3019	12.974	27.5253	13.1562	11.5926	23.3643	29.2935	38.1913	28.0204	8.96704	10.0294	10.0742	11.3718	6.10311	10.1036	14.2722	27.872	14.0357	17.6434	21.5265	26.2651	13.9575	16.9587	16.2724	18.6372	10.0002	26.2785	11.4101	6.85457	15.4315	10.4797	17.4021	23.1273	19.0597	27.9547	24.9986	2.87589	16.1498	8.70664	7.56006	9.91075	16.7143	14.1936	6.50116	8.85732
967.37	12.8108	7.84178	10.0905	28.6432	17.8375	15.1721	25.5514	8.49469	11.886	26.3863	34.5214	40.4534	28.609	7.14004	6.80163	11.0842	4.11291	7.5084	12.9533	12.6756	34.41	18.8691	18.7471	20.8284	25.8315	9.33567	14.8128	15.1182	15.9026	9.64831	23.5488	11.4975	9.09073	12.969	5.64958	22.6179	26.2799	19.3837	25.754	23.984	4.37316	15.7294	7.12852	10.5701	7.55807	16.5885	12.7228	6.65396	11.5509
967.409	8.41023	1.89993	18.2697	32.7116	14.8811	17.0654	24.7435	5.72765	11.9222	27.7414	38.763	41.6443	27.1993	5.35617	7.30884	14.6015	3.3052	12.2816	17.7303	9.84369	39.1424	22.7444	19.0361	19.0152	23.2523	6.73265	13.5774	14.0415	11.7253	9.9831	18.2136	9.39793	9.96653	12.8514	3.82463	27.226	26.595	17.357	22.1524	20.2917	7.62088	15.2459	6.00336	11.4732	7.06255	15.1379	9.17494	4.97751	12.5855
967.448	5.21855	4.829	24.5152	34.3853	10.7275	18.9587	23.9355	2.9606	11.9584	29.0965	41.903	40.6319	25.5142	5.22472	10.8397	18.1071	8.31577	15.3908	21.9507	7.56257	41.1209	24.9672	18.4988	17.2021	20.6732	4.12962	12.6174	13.5157	5.89556	10.8687	13.4291	7.84921	9.45951	13.8239	8.36876	30.17	26.0782	15.3302	18.5508	16.5995	10.5932	14.2116	6.25522	11.2747	7.94406	13.1364	5.35164	3.30105	13.6201
967.487	6.29949	10.0805	27.3179	33.3506	6.6307	19.6879	22.7355	2.0577	12.9284	28.4143	42.4917	38.0388	23.507	5.28768	13.0849	19.8646	13.0362	17.2269	24.3726	6.41595	40.8207	25.2613	18.1436	16.1977	18.8776	5.25343	11.6864	13.7737	1.71882	13.0907	8.43953	7.22364	6.79446	14.0389	12.3492	31.3265	22.6167	11.1238	12.6411	12.3986	13.0342	13.203	7.20497	8.23987	8.51615	11.187	2.38743	3.75173	13.9121
967.526	10.1461	14.4102	28.558	30.1127	1.43224	20.4171	22.637	3.35804	15.0001	27.7321	43.0805	35.4457	21.4998	5.35064	14.2285	19.4188	15.8288	17.4106	24.5014	6.74202	36.9287	24.2741	17.1478	15.1934	17.3573	6.92806	9.18694	14.7507	6.12601	15.4809	5.37775	10.2856	5.97318	14.254	16.3297	32.4829	19.1552	6.91746	7.83302	10.401	16.3014	11.6436	9.53174	4.10339	10.0043	7.76487	3.29048	6.03458	13.8331
967.565	14.5418	18.2836	26.7432	27.0624	4.33448	19.6007	20.2627	5.36283	17.395	25.1598	41.219	32.0684	20.2624	6.25322	13.2969	17.3953	17.4323	15.9851	22.8047	9.71704	30.7831	21.1633	15.5498	12.5221	16.8552	11.5636	6.03162	16.6354	9.31743	15.8016	7.34699	15.3645	7.21634	14.63	17.4267	31.3325	14.3003	3.83442	5.35647	11.4763	18.4122	10.3604	11.7498	1.9578	12.3676	5.28781	7.3527	7.47236	14.2238
967.604	17.836	19.9538	23.5513	23.4614	8.88913	18.2336	17.6129	7.36761	19.7899	22.5875	39.3574	28.6912	19.0251	7.15581	12.3654	15.3717	19.3112	15.1103	19.4556	13.2429	23.8113	15.8493	12.8501	9.85087	16.6285	16.75	1.22388	19.0709	12.5088	15.5714	10.9687	19.8926	8.18409	15.0059	18.5238	30.1821	11.756	5.37238	8.49528	14.7549	20.1578	10.5498	13.5968	4.97241	15.3832	3.36157	11.6903	8.91015	14.89
967.644	19.601	20.5513	20.4213	22.2423	12.0328	16.3676	14.0278	9.46146	20.9262	20.0732	35.9798	26.6769	18.3267	11.4609	10.6518	14.2955	19.7366	15.5531	16.4767	15.916	14.9675	9.66167	8.87402	5.50046	17.1013	22.7882	4.23178	19.4921	11.2937	11.9777	13.09	23.0848	8.19762	15.5515	17.5609	28.4529	9.14881	8.5432	12.2027	16.3289	19.7451	10.8434	13.8168	6.88432	17.172	4.00981	16.1365	9.73281	16.1476
967.683	21.3661	21.1489	17.2913	21.0232	15.1766	14.5017	10.4426	11.5553	22.0626	17.5588	32.6023	24.6626	17.6284	15.766	8.93819	13.2193	20.1621	15.9959	13.4978	18.5892	7.22522	5.67723	5.99954	1.15004	17.2987	28.2755	8.8921	19.3625	9.80306	8.38398	15.2114	26.2771	8.21115	16.097	16.3227	26.173	8.19403	11.1632	15.6347	17.903	19.3323	11.137	12.9352	6.593	17.8593	4.65805	20.5827	10.5555	17.4051
967.722	20.8502	20.2574	15.4214	18.1517	14.9911	13.3148	7.2524	12.0235	20.2954	15.8059	28.627	25.1443	18.4447	20.6277	8.10009	11.8764	20.3958	17.0642	12.2885	19.532	2.26386	11.1156	7.55019	3.98478	18.398	32.0691	11.9703	16.8057	7.48771	4.08364	15.3551	26.8178	5.74677	15.1761	14.2712	22.9911	7.93701	11.1379	15.5097	16.936	18.0026	10.9288	10.0761	5.97952	17.9837	7.00474	24.027	11.3868	16.9666
967.761	20.0589	18.8152	15.204	14.7294	14.5303	12.1279	4.33762	13.0426	16.8758	14.6037	24.9272	25.626	19.2611	25.4894	7.26198	10.5335	20.3542	17.5817	12.4447	19.3501	9.04631	18.9485	11.3998	9.02276	20.599	35.8627	15.0485	14.2489	7.29152	4.02163	14.5885	25.7061	2.45618	14.2551	12.2198	19.8092	7.67998	11.1126	15.3846	15.9691	16.6728	10.7205	7.21705	5.36604	18.1082	9.35143	27.4714	12.2182	16.2527
967.8	18.0388	18.1908	14.8978	10.1205	11.87	12.5178	4.63597	13.2263	11.8473	13.2513	22.9065	26.6477	20.5526	27.7929	7.45017	7.8642	19.2823	15.8807	13.3094	17.3044	14.4501	25.769	15.0821	13.2777	22.2244	36.343	15.2549	11.213	9.50271	7.32572	13.7085	22.6773	1.30042	12.7228	9.22407	15.4457	7.80667	9.79231	13.8354	14.9331	16.3116	10.2919	5.24013	8.49689	20.846	12.4383	28.3264	12.3257	13.9771
967.839	16.0188	17.5665	14.5917	5.51163	8.9342	12.3568	6.58674	12.8591	7.64497	14.1022	21.9874	27.6694	21.8441	30.0964	7.63835	5.19491	18.2103	14.1797	14.1742	15.2587	18.7523	30.3863	16.5613	15.3295	22.7483	36.8232	15.4614	8.17702	11.7139	10.6298	12.1821	18.3555	4.02351	9.89753	5.58186	11.0822	7.93335	8.47204	12.2861	13.897	15.6749	9.31248	4.91563	11.0769	23.3083	15.5251	29.1815	12.4332	11.4261
967.878	15.0239	18.2604	14.2848	5.32876	5.0253	12.5027	9.18037	14.4651	7.03797	16.454	24.862	28.0982	20.8643	30.6765	8.35398	4.5618	16.8453	10.1316	14.0098	12.5974	20.0703	31.6135	17.1013	15.1823	21.5741	34.6219	16.1637	8.81446	13.7865	11.9343	11.0756	13.0723	5.38897	7.72455	1.80231	8.17469	7.34	7.24744	11.8726	12.8102	16.2303	8.54144	6.50103	13.0677	25.0548	18.787	27.6169	10.4951	8.49008
967.917	14.3045	19.5052	14.1693	9.38423	3.23555	12.6487	11.3131	15.1492	10.2982	20.0871	28.3773	28.527	18.7829	29.0534	9.81174	7.6162	17.3239	6.08354	13.8455	9.93603	20.2868	30.6375	15.4381	12.8319	19.2982	32.4205	17.1414	10.0027	12.8296	11.0356	10.7952	7.23834	6.93417	6.46186	3.00323	3.97425	6.10017	6.02284	11.459	11.7234	16.7857	7.77039	6.98481	12.8553	25.6997	22.0488	25.777	8.00621	7.66743
967.956	13.8213	20.0585	14.3692	12.2834	4.90703	12.3504	12.7535	15.1976	12.8008	24.0207	33.4487	28.7992	16.6841	26.5346	10.2464	10.2622	17.9388	1.72183	11.4602	8.06611	18.535	27.1602	13.3843	9.233	15.3978	28.9609	18.3375	11.7843	10.734	8.94154	10.7243	2.06778	6.91495	5.86557	6.65674	2.45584	3.94548	5.90186	11.2007	9.84351	18.0445	6.9729	7.59823	11.5516	24.003	25.1774	22.545	4.35083	8.08465
967.995	13.3381	20.6118	14.5691	15.1825	6.5785	12.052	14.194	15.2459	15.3035	27.9543	38.5201	29.0714	14.5852	24.0158	10.9565	13.459	19.948	4.0046	9.17058	7.11807	16.1426	21.4796	10.2288	5.63406	11.4974	25.5012	19.5336	13.566	9.09933	7.7694	10.9346	3.91279	7.45234	6.74198	10.2204	3.69147	3.16781	5.78087	10.9424	7.96358	19.3032	6.1754	8.48706	10.7987	19.5523	26.6534	19.5884	2.89868	9.60349
968.035	11.7637	20.7883	14.1593	16.4129	7.29675	12.2581	14.7794	14.1698	15.2401	30.388	41.5108	29.6505	14.3654	20.0051	11.4601	14.7661	21.0108	7.51619	7.38903	8.18955	14.0117	14.9374	7.89395	5.55559	9.35439	22.0357	20.3466	14.5874	6.98885	7.69887	10.1475	6.401	7.58369	7.18643	12.1986	5.46703	3.76662	6.66402	8.95738	7.18056	19.4579	5.31667	10.2124	11.7801	14.1958	25.8882	15.9746	7.26989	9.4159
968.074	9.08762	18.7616	12.648	17.6433	8.015	12.4642	15.3649	13.0937	14.0752	30.6184	43.1245	29.6788	15.7979	15.4437	10.5866	13.8699	20.9719	11.0278	5.60747	9.26102	11.8807	8.39513	7.40286	9.16463	9.0551	18.5702	20.8843	15.0579	7.63242	9.28077	10.1866	8.88922	7.99045	8.18169	12.2491	7.2426	6.29327	6.99636	6.69695	6.39754	19.6125	4.45793	11.9378	12.7616	8.83931	25.123	12.3609	11.6411	9.22832
968.113	4.95984	14.6439	10.6755	19.5758	8.62698	12.4978	15.2773	11.4006	12.8045	29.7701	41.7121	29.9286	18.4103	11.3448	9.00811	11.7476	18.3281	12.3153	4.87771	10.9436	10.6374	2.02264	6.63889	13.0148	12.9403	16.5765	20.0783	14.6976	9.35649	10.3961	8.68785	7.72172	8.90049	9.05592	9.69099	8.65624	9.97729	8.05436	3.74389	5.73002	17.2022	4.7809	11.7887	12.8826	3.1955	22.5969	9.5801	15.2618	7.68627
968.152	2.48449	9.97544	8.4277	21.5083	9.23896	12.5314	15.1897	9.70756	10.4322	26.7186	38.0964	27.9752	19.921	7.24586	7.42963	9.6253	15.4088	13.052	6.07577	12.6263	11.0697	3.40786	6.72433	15.2126	15.9993	14.5828	19.2724	14.3372	11.0806	11.5115	7.18908	6.55422	9.81054	9.93014	7.13291	10.0699	13.6613	9.11236	1.06622	5.61332	13.1395	5.65467	11.2686	11.7107	1.15514	18.227	7.80529	18.3317	5.86881
968.191	9.42814	5.35082	7.5674	24.4355	11.9254	12.0085	14.7267	8.56241	10.0007	21.8059	31.3044	25.2412	19.7558	5.21973	5.00591	7.10838	11.1414	11.9304	7.04409	12.9913	11.2311	6.96334	7.70212	15.5405	17.806	15.6418	18.5912	12.6582	12.5144	10.8863	5.80518	3.66943	9.81102	9.87053	3.21629	10.4366	18.4578	10.1751	4.93721	8.58186	8.01229	7.44272	8.82027	8.43814	4.01915	14.7909	9.46706	20.1718	5.22781
968.23	17.9517	10.3393	9.5858	27.9135	14.8872	11.4855	14.2637	7.41726	9.56931	16.8932	23.6863	20.8548	18.3991	6.86953	2.29519	7.71658	8.43653	10.8089	8.01241	13.3563	11.1171	9.96801	10.3323	15.3177	19.3372	16.7007	17.9101	10.9791	13.9482	10.2612	5.79831	3.53868	8.79976	9.43985	2.34072	9.8815	22.7934	11.2378	9.90981	13.7536	3.98671	9.23076	6.37195	5.16556	7.98478	13.5581	11.955	21.461	6.23923
968.269	25.2226	18.6259	12.9617	29.814	17.4851	9.14225	13.2725	6.7548	8.98659	10.195	14.4018	14.6225	15.4237	9.10203	2.00654	9.61764	8.63685	10.9551	8.46177	14.1088	11.6972	10.9322	11.6483	13.5733	19.264	17.281	17.4722	10.7319	16.2687	8.47009	7.86838	7.54208	5.38669	7.68415	6.73107	8.56103	26.7009	13.2273	14.624	18.6066	7.2179	10.0748	5.56087	6.38687	10.3985	14.4043	14.8278	21.9073	8.32355
968.308	32.4934	26.9124	16.3376	31.7145	20.083	6.79905	12.2814	6.09233	8.40387	3.49692	5.11732	8.39014	12.1728	10.7837	4.19652	12.6203	11.3158	10.5505	8.63572	14.8613	12.2772	11.8963	12.9643	11.829	19.1907	17.8612	17.0343	10.4847	18.5892	6.67901	9.93846	11.5455	1.97361	5.92845	11.1214	7.24056	30.6084	15.2167	19.0628	22.9088	11.8261	9.81726	7.50385	9.81142	11.986	15.8014	17.9759	22.3536	10.4079
968.347	36.8102	32.7327	17.6244	30.6943	21.3146	2.88423	9.98402	4.97472	6.56824	3.45089	2.87429	3.20797	8.22171	10.6495	5.99841	15.1494	14.1709	11.6183	8.67469	16.0979	13.4125	10.7271	11.9226	10.9149	19.4849	15.9052	17.7647	12.394	21.3634	8.09168	11.8049	15.3499	3.73487	5.62333	15.5618	5.59286	33.2993	17.3497	22.4017	24.8679	14.688	8.21892	10.0779	12.679	12.627	16.7234	19.0864	22.006	12.6674
968.386	39.0078	34.8655	16.2413	28.0217	21.3547	2.64534	6.75901	5.70088	4.73841	8.94775	7.91643	2.64679	6.58108	10.5154	7.80029	17.6784	17.026	12.686	8.71365	17.3345	14.5479	9.55799	11.7072	11.6532	22.2577	12.8476	19.8721	13.7525	24.1376	10.0552	11.7435	19.1544	8.80099	7.52144	19.4513	5.04679	34.6131	20.0335	24.1724	23.1394	15.7062	6.62058	12.6519	15.5466	12.1664	15.4422	19.0953	21.6584	14.2862
968.426	37.3581	33.4149	13.4092	22.605	19.6463	7.33835	3.48788	6.5747	2.57673	14.3986	11.5853	5.55117	6.221	8.73458	8.89233	19.4169	18.4636	13.0806	8.9604	15.9491	14.3606	6.39142	10.9678	13.8976	26.192	10.14	24.0038	14.1422	25.856	14.5866	10.8524	21.0103	12.1884	10.4893	22.8048	6.30724	34.8771	22.0174	23.5342	18.6704	13.9042	7.20446	15.1646	16.3004	10.6996	12.497	15.8044	20.4105	14.5462
968.465	34.6069	29.7611	9.4755	17.1884	17.477	11.1095	3.62307	7.80799	3.82138	18.9275	14.7932	8.45555	5.86091	6.95378	9.98436	21.1553	19.9012	13.4753	9.20714	14.5637	14.1733	3.22486	10.5038	16.6927	29.5754	10.1865	29.5126	14.532	27.5745	19.118	9.96142	22.8661	15.8511	14.0079	24.7813	8.66931	32.6624	22.3488	22.3453	14.7522	10.7253	8.88995	16.3002	17.6051	9.50823	9.55173	12.5134	19.1627	14.8062
968.504	29.479	23.7888	4.96836	11.059	14.2883	14.1896	7.68005	8.10781	8.87077	22.5082	17.535	11.4603	7.73613	4.75408	13.0274	22.0429	18.9129	13.742	10.3065	10.1151	13.0582	3.51535	11.2782	19.0411	30.4793	13.1045	33.0749	12.5435	28.6668	23.2911	9.05645	24.006	16.4288	16.2499	24.6952	11.1749	29.4305	21.2677	19.0587	14.1798	6.44194	11.8713	17.0453	18.6217	8.30853	6.87791	7.34342	17.1582	15.8586
968.543	24.9918	19.0978	4.32847	4.00768	10.6387	17.2697	11.737	8.40763	13.9202	26.0888	20.2769	14.4651	9.61135	2.55438	16.0705	22.9305	17.9246	14.0087	11.6814	6.21735	12.1344	8.04417	14.4472	21.9402	30.0062	17.124	34.1585	8.90254	28.4719	26.5423	10.9171	24.2239	16.5456	18.492	24.6092	13.6804	26.4741	20.7374	16.2389	18.3966	1.52374	13.2002	16.9642	19.6382	7.10883	4.20409	2.17339	15.1537	16.6355
968.582	20.584	17.1994	6.89442	4.10077	9.11356	18.1965	13.2753	8.35413	19.2991	29.502	24.3822	15.9344	12.6192	1.90582	19.9645	23.9457	14.4722	13.7912	12.4533	2.8068	10.116	12.062	16.9102	22.3033	25.8019	18.8265	32.0358	4.92868	27.317	27.4643	12.9622	22.6348	13.6545	18.8474	22.8999	17.3278	23.3851	19.3568	14.3493	23.8629	2.62734	12.6111	15.3539	20.1377	6.39273	4.96557	3.39868	14.1264	19.4415
968.621	16.8227	16.5938	8.16742	10.6586	10.8208	19.1234	14.8136	8.30064	24.6781	32.9152	28.4875	17.4037	15.6271	1.25726	23.8586	24.961	11.2952	14.1246	13.6919	4.18538	8.56429	16.6307	19.6485	22.6664	20.957	19.2477	27.1473	4.07993	26.3477	25.6323	15.5581	20.4948	10.488	19.2029	21.1906	20.9751	20.0207	17.4254	13.6512	27.8565	6.22118	11.1001	13.2827	20.6372	5.40121	5.17625	6.5518	13.0992	22.9057
968.66	13.2935	15.3201	8.24368	15.6158	13.3918	19.3081	14.3958	8.38195	27.2603	35.7718	30.9497	17.2452	17.4007	2.73656	25.9089	25.3558	7.81395	13.148	14.9708	6.70218	6.2199	17.7568	20.317	20.2913	13.3112	17.3616	22.139	8.57149	25.0196	21.4531	16.6588	17.9871	8.64622	18.2792	18.6799	25.0177	20.3771	17.9455	12.732	30.2263	8.70107	7.00497	10.9325	19.2896	7.32573	5.89678	8.77362	12.8535	25.4391
968.699	9.76436	14.0464	8.31993	20.5731	15.9628	19.4928	13.978	8.46325	29.8424	38.6284	32.3104	14.8834	18.0727	4.21587	27.6838	25.1999	5.98516	11.6206	15.6989	8.66818	5.52793	18.3322	20.7101	17.9163	5.66527	15.4756	17.1306	13.063	22.59	15.0708	16.0114	14.1864	10.6832	16.0626	15.2474	28.5096	22.3859	17.9147	10.4357	30.3929	10.0794	2.90987	8.3068	17.3912	11.1781	6.61732	9.0676	13.1587	28.2479
968.738	5.34573	11.1225	9.16193	22.1891	17.4694	20.1479	12.892	6.73776	29.2438	40.9164	31.942	12.6008	18.5481	5.96496	25.9385	22.1866	4.85167	8.62723	15.7136	8.6268	4.5564	15.9405	18.0487	14.243	5.62785	14.3168	15.5997	17.0508	21.8251	8.81109	13.5195	11.7748	15.6724	15.3201	11.0938	31.8017	26.2138	20.3504	7.23146	28.6946	10.2128	2.67188	7.23767	15.491	15.5561	8.6665	8.2462	13.4586	29.1934
968.777	4.50735	9.30034	12.4826	23.2544	18.7006	20.803	11.806	5.01227	27.5437	41.0012	30.472	10.3182	19.0234	7.71404	23.9177	18.6225	5.37062	5.08303	15.1775	8.03461	5.23729	12.9981	15.7526	11.851	11.026	15.3728	17.1041	20.4878	23.0895	7.16079	10.3811	10.8359	19.4701	15.1284	6.114	32.8906	28.94	22.7862	3.20097	25.3439	9.43602	6.67222	8.28771	13.5907	19.9341	10.7157	7.4248	13.7586	29.0372
968.817	7.74224	10.8924	15.2084	22.2175	18.6757	21.79	10.8224	5.02654	23.9044	40.3877	28.4941	8.46022	19.2009	9.92697	20.1497	13.3263	7.5842	0.560779	14.0872	5.94654	4.91132	8.51448	11.8053	12.3131	15.7457	17.4359	19.0857	22.6633	27.1922	11.7064	7.09908	10.6554	22.3913	17.1885	3.86399	32.2444	31.3515	26.0289	7.43532	21.9163	6.55056	8.78749	8.83748	13.3171	21.9802	11.3708	6.79927	13.0613	26.6409
968.856	10.9771	12.4845	16.8326	18.9774	17.5492	22.777	11.2158	7.79485	18.6127	38.1218	26.7917	8.80552	20.48	12.1399	16.8425	8.95191	11.0067	4.90945	12.907	5.15143	5.23183	4.03087	8.31898	13.6971	16.5981	18.2176	20.4266	24.8389	31.2949	16.2519	4.09243	11.0257	23.7443	19.9675	9.09628	29.5631	32.47	28.7209	13.3221	17.938	3.3897	10.9028	9.38726	13.0436	24.0264	12.0259	6.17373	12.3639	24.2445
968.895	12.7985	12.5746	15.8691	13.525	14.9245	22.6989	10.9429	11.0381	12.2723	34.0779	25.7017	10.6694	21.1483	14.5811	14.3701	6.76077	14.6883	8.83106	9.83114	4.05626	6.14853	1.0455	6.48642	15.0583	13.8862	17.5381	20.8603	26.3858	35.2445	18.1515	2.68204	10.2683	22.5234	20.9764	14.6393	25.3482	31.6008	30.4552	18.7209	16.443	1.4003	12.1065	8.4947	13.49	22.9614	10.4671	5.57419	10.474	21.5114
968.934	13.5182	10.4614	13.804	8.0727	12.2998	22.6207	10.6701	14.2813	5.93193	30.0339	25.7133	14.7366	22.9182	17.0224	14.0168	8.80796	18.5612	13.3035	7.49162	3.88298	7.62764	5.63809	8.44285	16.4194	10.0728	14.6553	20.1924	27.9327	38.7332	19.1291	4.03728	8.58904	20.8416	21.9852	20.1822	21.1333	29.9054	30.5372	22.7484	18.2644	4.2957	12.3883	7.1412	13.9365	21.6211	8.35753	6.62708	8.03334	18.5029
968.973	15.135	6.71099	10.1301	1.52999	9.23255	21.2923	10.029	15.8119	1.62808	25.0674	26.8871	19.082	22.3523	18.5837	14.4049	10.9682	21.1521	15.3074	4.32099	4.1681	8.82374	9.51065	12.5326	16.2966	3.69315	10.4347	19.0764	29.0951	39.1713	17.3585	4.53207	6.63836	19.7496	21.0097	24.9245	18.5566	27.7208	28.7446	24.5402	21.9043	7.41143	13.2144	5.98157	13.7365	17.9753	5.74205	8.02622	5.58213	16.7646
969.012	17.5781	6.26545	10.712	4.60034	7.74521	20.8858	8.64589	14.9363	5.64434	19.898	27.9593	23.4275	21.7863	20.1451	13.6914	10.9252	22.6413	17.3113	1.15036	4.45322	10.0198	13.3832	15.7903	14.5098	4.14937	8.23749	18.9721	30.2575	39.8847	16.1387	3.37443	5.23849	19.2084	20.585	28.0144	16.5308	24.9853	25.2995	23.5781	26.0949	10.5272	13.4897	6.74977	13.5365	14.2455	7.3649	11.5445	3.13092	14.5653
969.051	20.445	10.8689	15.7224	9.7423	7.89149	21.4894	8.90247	12.1527	8.48778	15.955	28.3528	26.6731	19.8195	18.5205	10.5272	9.10017	21.8583	16.5469	1.67568	4.76081	10.3978	15.4781	19.4943	11.9348	9.93425	11.8474	18.0755	30.432	37.4804	15.6083	1.50826	7.69826	21.2035	19.8891	30.6551	14.8344	22.1011	20.4852	21.1546	29.9643	11.7078	14.9502	9.53304	13.4651	11.7232	12.483	14.8535	5.3729	13.3935
969.09	23.312	15.4723	20.4573	14.3334	10.7918	23.7455	9.98527	9.3691	11.3312	12.012	27.6446	27.7154	16.7512	16.8959	6.26142	5.07188	19.6982	15.2317	3.85342	4.51759	10.5003	17.5731	23.4737	9.91053	14.3421	16.5589	15.8018	31.1573	35.3514	15.0779	0.74371	12.3613	24.5757	19.744	31.6433	13.6887	19.4922	15.671	17.6295	31.6305	11.7868	16.4107	12.3163	13.3938	9.20084	17.6012	18.1625	7.61489	12.2218
969.129	24.665	18.1428	22.9708	16.6898	14.1038	27.5463	11.833	4.83412	12.2869	9.57574	24.9698	27.7706	12.6779	13.147	1.12466	1.02584	15.8376	13.0641	4.35827	4.25951	9.54835	17.9681	27.3462	9.12017	14.7695	19.8796	13.3259	31.0543	31.9413	15.7822	3.28727	16.002	27.112	20.4337	31.1477	11.7325	17.7936	10.9803	13.0181	31.5279	11.2949	18.7792	15.6218	14.5052	8.188	21.1433	20.4994	10.2308	11.4372
969.168	24.9164	18.6101	24.3826	19.0462	17.6912	31.898	13.5909	3.97507	11.8539	8.06138	21.6543	25.6226	8.5148	11.4217	7.35484	4.37803	12.4496	11.8185	5.32405	4.00143	7.77017	16.7107	30.0273	12.0057	12.7066	21.9189	10.2094	30.9512	28.5311	16.4864	5.83083	19.6428	29.6483	21.1235	30.6522	9.77623	15.8196	5.73874	8.9574	28.6713	9.42604	21.1478	18.9272	15.6166	7.17515	24.6855	22.8363	12.8468	10.6527
969.208	23.6757	16.5828	21.3968	18.8125	20.5289	35.5807	14.7221	7.94103	10.7862	8.62197	17.1926	23.2615	5.50657	12.2192	13.9676	8.31201	11.2865	12.4956	4.15581	3.21429	5.40766	14.2571	31.4349	18.4835	9.01831	20.6636	7.99784	29.9867	25.7193	17.1846	8.94106	22.1964	29.5168	21.2754	28.8567	9.00204	14.2749	1.22035	8.527	22.9797	9.31047	23.6166	21.7506	18.238	7.23266	24.4055	22.947	14.0902	10.3835
969.247	21.6087	12.3523	17.3093	18.5788	22.265	37.0602	14.7517	11.907	9.71856	9.18257	12.731	20.9004	3.87537	15.7707	18.9279	10.5936	9.29721	13.1727	2.98758	2.42714	3.04515	11.8035	32.5672	24.4105	6.52149	17.9355	8.27652	28.1003	22.4466	17.8829	10.9497	22.5468	28.2836	21.4272	27.5222	9.14973	12.5505	2.79563	10.6825	16.3661	11.9605	25.1634	24.1131	20.8595	7.29018	24.1255	23.0576	15.3336	10.1143
969.286	18.5093	7.29442	11.5698	17.054	22.8988	36.884	13.4783	14.4329	9.32201	10.76	9.05222	17.8794	6.4218	17.9474	20.9674	11.0346	8.41984	13.9454	2.48049	3.14784	6.75241	9.61483	31.9292	29.7761	10.5476	14.4704	10.2634	25.8855	20.6715	17.8463	10.921	21.0418	25.7053	20.7441	25.0089	10.0011	10.2081	5.40549	12.2232	8.67418	14.946	25.2097	25.6434	23.1316	7.64122	21.0712	21.2723	15.5594	10.2625
969.325	15.41	2.23658	5.83024	15.5292	22.1556	33.9537	12.4804	15.8571	10.0271	11.2358	7.85211	16.5109	10.0698	20.6749	21.3544	12.0265	7.81787	14.7182	1.9734	3.86853	10.4597	7.42614	29.9143	32.3877	15.1245	10.4545	11.9749	23.6708	18.8965	17.8096	10.8923	19.5369	23.127	20.061	22.4956	10.8526	7.86561	8.01536	14.8656	3.18545	17.9315	23.0528	26.072	25.4037	7.99226	18.0169	19.4869	15.7852	10.4107
969.364	10.999	3.65165	6.07324	14.0203	20.2254	28.1903	9.98307	14.1851	11.2056	12.8471	9.64308	17.2726	13.5135	21.1386	19.0768	13.136	6.99217	13.4415	1.19517	5.79194	15.1652	7.49232	26.326	33.3085	18.0339	7.94841	13.4826	20.6082	17.1421	16.0647	8.32316	15.868	20.3305	18.879	19.5743	10.3695	5.76695	9.93961	15.0856	7.63838	19.0409	20.8189	25.2256	25.9447	7.6864	14.6377	16.4839	15.7441	10.5378
969.403	8.15646	8.20343	9.81242	11.9606	17.7445	21.876	8.86282	11.4114	13.7611	13.9076	11.1586	18.0344	16.1309	19.95	14.0451	14.7964	5.98095	11.243	3.18258	6.79348	19.4097	7.5585	21.1693	31.0926	17.7224	6.54394	13.6132	18.0965	14.5615	12.1166	4.65237	12.1991	17.5339	17.6969	16.3776	9.33571	5.32072	11.3131	15.0302	12.0913	20.1504	18.5849	23.2775	24.2826	6.27893	11.2585	13.4808	15.7031	10.6648
969.442	6.02867	11.7862	12.3837	9.92267	13.7326	15.3334	8.71861	9.0585	16.9823	15.1134	13.9604	19.4636	16.1482	17.0944	8.2545	16.9043	6.54931	8.78758	6.55607	9.05861	22.2916	8.08851	16.2598	25.9153	14.8189	5.20107	12.624	16.2812	12.1585	7.47927	1.19682	9.27309	15.8638	17.2827	14.5056	6.72483	6.84092	13.0623	13.8727	14.6831	20.1213	16.6771	20.4385	20.5124	3.07154	10.3736	10.0101	15.9432	10.8368
969.481	6.66651	14.4471	14.7694	8.43553	9.4452	12.0957	8.57441	7.80717	18.8265	16.87	17.3131	21.4437	14.2378	14.2388	4.39171	18.4613	7.94388	8.53537	11.0312	11.3237	25.1735	8.61853	11.6256	21.2889	10.5384	4.95982	10.2579	15.0167	10.115	3.01007	6.0498	6.51522	14.0024	16.3177	14.0106	3.01233	9.73813	14.2607	11.3381	15.0716	18.9906	14.7693	17.5996	16.7423	0.965777	11.6918	7.64098	16.1834	11.0088
969.52	9.87201	15.3061	14.1164	7.75486	5.34554	15.2483	8.99751	11.1625	20.7676	17.8868	18.612	21.1809	10.8511	13.1146	5.8131	18.2508	9.65839	11.4327	14.7943	14.4684	26.0835	8.7782	8.89703	16.4141	6.08548	5.82508	7.36273	14.652	8.82621	5.22684	11.3766	5.78828	12.4609	15.446	13.7491	2.89431	12.5885	15.183	7.70228	14.0237	17.8596	13.5551	13.939	13.0242	6.69372	15.7569	6.76097	17.7797	12.052
969.559	11.9759	13.9619	13.4634	9.27742	2.34751	18.4008	9.696	15.0687	21.0563	19.4544	20.1863	20.9181	9.30826	15.6779	9.07825	18.0403	11.3729	14.3301	18.5575	17.6132	26.9935	8.93787	7.73676	14.676	6.23033	8.34276	5.29382	14.2873	8.91443	10.1977	16.1525	5.61214	11.1949	14.5743	15.6068	7.01462	15.6301	16.6561	4.34186	12.9758	16.7285	12.3408	11.6555	12.0601	11.8709	20.3728	6.15636	19.376	13.0952
969.599	13.7986	10.226	10.8977	11.5693	6.11083	20.667	10.0403	17.9439	19.3692	18.8435	18.9968	19.1501	13.3527	21.8009	11.7882	16.5952	11.6576	17.0869	21.0038	19.0069	26.657	8.3554	7.30523	16.6219	8.77953	11.0286	7.54132	13.1047	8.75661	13.7578	18.9088	5.8049	9.89673	12.8869	16.5201	10.5287	18.0108	18.3702	5.51474	12.1	15.4298	11.3614	11.0891	13.9476	15.5481	24.0802	6.60209	21.0129	14.8675
969.638	15.6212	6.49013	9.43351	16.0644	10.9758	22.9332	10.3846	20.8191	17.6821	18.2325	17.5318	16.8312	19.0495	27.373	14.2228	15.1501	11.9424	19.8436	23.4501	20.4006	26.3205	7.77293	6.8737	18.5677	11.0533	13.1636	11.4412	11.3713	7.22176	15.1146	20.5635	5.99766	8.5986	11.1995	16.3318	11.8395	19.0145	19.5334	9.44166	12.8766	14.9574	10.382	10.5226	15.835	19.2254	27.7876	7.04782	22.6498	16.6399
969.677	16.1906	2.67414	9.8002	20.6138	15.8681	22.2313	9.94814	20.6482	13.925	15.6235	14.7112	17.1269	25.4146	32.6847	16.3903	13.4314	10.8227	20.8072	23.6082	18.2688	25.3269	7.91761	7.5467	20.5112	13.1087	14.5888	15.4887	7.66843	5.82551	15.2597	20.0655	7.82525	10.2019	9.25051	15.2225	11.1031	18.7373	21.1997	12.3517	12.8529	15.0455	9.09777	12.1074	16.6012	19.4441	28.9431	7.70827	23.5574	18.0249
969.716	16.2092	6.8072	14.1414	25.1631	20.7604	21.5295	8.4101	18.2739	9.0664	13.0145	11.8905	17.4226	30.678	35.7931	17.4562	11.7126	9.70291	21.7707	23.7662	16.137	24.3334	8.06229	8.21969	22.4546	15.1641	16.014	19.2608	3.41475	4.98007	12.6507	18.1905	9.65284	11.8052	7.30148	13.0115	8.16348	17.3585	22.866	15.2617	12.8292	15.1337	7.81352	13.6921	17.3674	19.6628	30.0986	8.36872	24.4649	19.41
969.755	14.8724	11.5686	19.2302	29.2805	24.6089	20.6794	7.19602	14.0027	4.69897	9.73075	9.88864	19.6712	33.5625	37.8292	19.7777	10.6088	8.73862	20.6706	22.5242	13.2688	23.9906	8.76067	9.77253	23.3776	18.8318	16.5123	21.1757	3.8009	5.57071	10.1236	15.2882	12.3124	15.4576	8.23586	11.6397	5.25067	15.5412	23.7126	14.4222	11.788	16.0013	5.67044	14.7443	15.2111	17.0302	29.2161	9.17267	23.2445	20.1993
969.794	13.5357	16.33	24.319	33.3979	28.4574	19.8293	5.521	8.80959	3.09717	5.52512	7.42582	21.9197	35.3454	37.6621	20.9976	9.50499	7.77433	19.5704	22.3838	12.6039	24.7495	9.45906	11.3254	24.3006	22.9603	17.9325	22.1687	8.79646	8.46606	7.59645	12.3859	14.972	19.3853	9.72105	9.71698	5.09191	13.9993	22.356	12.4812	10.7468	16.869	3.52736	15.7965	13.0547	14.3976	28.3337	9.97662	22.0242	20.9886
969.833	11.52	18.2436	27.6912	35.8402	30.9944	20.2347	5.01496	2.96248	5.27643	2.87952	8.80879	22.8784	34.0328	35.5625	22.4835	7.45347	8.07224	15.8138	22.5984	14.5633	25.3675	10.22	12.0916	26.5565	27.4823	18.0412	21.0619	12.6926	9.99725	6.20612	8.90596	16.5254	20.5559	12.7353	10.083	6.96398	13.4914	19.8274	7.95989	9.70896	18.4477	6.26147	17.0463	10.617	12.1698	26.3159	10.1874	20.286	20.9095
969.872	11.1567	19.6063	29.6865	36.0792	32.7052	21.1908	5.90333	3.75986	7.55136	1.1558	10.6527	23.8371	32.7201	33.4628	23.6939	4.85115	10.0226	11.5065	22.5376	16.5227	25.9855	10.9808	12.8579	28.8125	32.0042	18.1499	20.2306	17.1395	10.9776	7.56982	6.80308	18.0788	21.7265	15.7495	10.1736	8.28524	14.6358	16.748	3.43862	9.22197	18.6494	10.0972	16.9191	8.73005	10.2175	24.2981	10.3981	18.5479	20.8304
969.911	11.6463	19.2176	29.1072	35.3094	32.0897	21.4719	7.25047	8.12409	9.10662	1.66756	11.8661	23.0821	30.7922	30.3619	23.3885	2.16947	12.871	6.083	23.2937	16.779	23.9459	11.0982	13.88	31.4815	34.2582	17.7625	18.1271	19.976	11.1927	8.59869	4.02021	17.3981	18.7939	17.2211	10.8585	7.44131	14.4962	14.1528	1.47263	9.62172	19.9441	14.238	16.0148	10.286	11.7941	22.9268	9.95078	17.0967	18.8271
969.95	13.9796	18.829	27.4264	32.3363	30.3727	21.753	8.5976	12.4883	10.6619	2.17932	13.0794	22.3271	29.1397	27.8119	22.8077	2.79264	15.4441	1.21033	24.3251	17.0352	21.9062	11.2155	14.9021	34.1505	36.5123	17.3751	16.0236	22.8125	11.1323	9.07675	2.88976	16.1666	15.5859	18.6927	11.5434	6.59739	15.7394	14.3232	4.11603	9.09958	20.778	18.3789	16.2121	14.0453	14.7477	22.1063	7.85102	16.1963	17.0992
969.99	16.1456	18.4108	23.5097	27.8664	25.4111	20.4539	9.33785	13.7836	11.1027	5.09381	13.8808	21.0155	27.7611	25.6242	20.7393	5.763	16.4106	7.31888	25.0496	16.0864	17.104	10.0654	17.2539	35.5514	35.2194	16.357	15.3523	24.7143	11.7224	8.35518	2.0811	14.062	9.62985	18.0721	10.6358	6.88706	15.2331	16.6418	5.58077	10.1946	22.3031	20.3341	15.9122	17.7869	18.5189	23.1239	4.96958	15.1007	13.0333
[truncated: 849 more columns]
