# Supplementary material for: Unleashing phosphorus mononitride
Source: Nat Commun. 2025 Jul 1;16:5596. doi: 10.1038/s41467-025-60669-6 (PMC12215955; doi:10.1038/s41467-025-60669-6)
Supplement: Supplementary file 5 — Source Data [file 41467_2025_60669_MOESM5_ESM.xlsx]

## Sheet: Figure 3
31P NMR	3-15N		15N NMR	3-15N		IR	3-14N	3-15N	Difference: 3-14N - 3-15N		UV-vis	3
(162 MHz, C6D6)			(81 MHz, C6D6)								(2.3 · 10–5 M, THF)
delta	intensity		delta	intensity		wavenumber	transmission	transmission	transmission		wavelenght	Absorption
(ppm)	(arb. units)		(ppm)	(arb. units)		(cm-1)	(%)	(%)	(%)		(nm)	M-1 cm-1
264.455	-422.468		450.381	154.979		3998.62	95.286	92.454	-7.168		900.005	-78.4801
264.454	-322.477		450.375	154.255		3997.59	95.284	92.457	-7.173		899.006	-64.1361
264.452	-222.485		450.369	153.531		3996.56	95.284	92.46	-7.176		898.006	-57.5915
264.451	-122.493		450.363	152.806		3995.53	95.278	92.464	-7.186		897.006	-65.9511
264.449	-22.501		450.357	152.082		3994.5	95.271	92.476	-7.205		896.006	-59.5613
264.448	206.654		450.35	117.201		3993.47	95.27	92.488	-7.218		895.005	-73.2061
264.446	435.81		450.344	82.321		3992.44	95.264	92.487	-7.223		894.003	-77.6806
264.445	524.059		450.338	47.44		3991.41	95.25	92.479	-7.229		893.001	-68.2274
264.443	612.309		450.332	12.56		3990.38	95.241	92.479	-7.238		891.999	-44.0581
264.442	622.767		450.326	-75.995		3989.35	95.245	92.493	-7.248		890.996	-71.8405
264.44	633.225		450.32	-164.55		3988.32	95.252	92.509	-7.257		889.992	-94.0568
264.439	314.902		450.313	-253.105		3987.28	95.252	92.522	-7.27		888.988	-88.0727
264.437	-3.42		450.307	-341.66		3986.25	95.245	92.528	-7.283		887.984	-69.8959
264.436	-122.126		450.301	-358.853		3985.22	95.231	92.529	-7.298		887.012	-66.178
264.434	-240.832		450.295	-376.045		3984.19	95.217	92.525	-7.308		886.007	-75.0296
264.433	-124.695		450.289	-334.684		3983.16	95.213	92.523	-7.31		885.001	-66.8257
264.431	-8.557		450.283	-293.323		3982.13	95.215	92.529	-7.314		883.995	-65.6848
264.43	76.757		450.276	-177.397		3981.1	95.214	92.538	-7.324		882.988	-71.7361
264.428	162.071		450.27	-61.471		3980.07	95.207	92.54	-7.333		882.014	-66.2348
264.427	106.479		450.264	83.731		3979.04	95.193	92.536	-7.343		881.007	-63.6768
264.425	50.887		450.258	228.934		3978.01	95.17	92.523	-7.353		879.998	-67.0565
264.424	68.684		450.252	382.066		3976.98	95.138	92.504	-7.366		878.99	-65.1788
264.422	86.481		450.246	535.198		3975.94	95.12	92.498	-7.378		878.014	-86.5322
264.421	104.277		450.239	688.329		3974.91	95.129	92.514	-7.385		877.005	-74.3561
264.419	122.074		450.233	841.461		3973.88	95.14	92.535	-7.395		875.995	-51.1214
264.418	190.509		450.227	962.266		3972.85	95.132	92.542	-7.41		874.984	-73.1137
264.416	258.943		450.221	1083.07		3971.82	95.117	92.544	-7.427		874.007	-56.0517
264.415	-1.402		450.215	1145.32		3970.79	95.105	92.542	-7.437		872.995	-46.4574
264.413	-261.748		450.209	1207.57		3969.76	95.09	92.537	-7.447		872.017	-51.0943
264.412	-419.349		450.202	1213.71		3968.73	95.081	92.546	-7.465		871.004	-61.5503
264.41	-576.951		450.196	1219.85		3967.7	95.082	92.57	-7.488		869.991	-74.0725
264.409	-499.71		450.19	1167.43		3966.67	95.082	92.588	-7.506		869.012	-42.5453
264.407	-422.468		450.184	1115.02		3965.64	95.067	92.587	-7.52		867.998	-75.892
264.406	-555.668		450.178	983.385		3964.61	95.041	92.574	-7.533		866.984	-64.0868
264.404	-688.868		450.172	851.754		3963.57	95.011	92.555	-7.544		866.003	-82.4755
264.403	-587.225		450.165	720.122		3962.54	94.974	92.54	-7.566		864.987	-45.5734
264.401	-485.582		450.159	588.491		3961.51	94.948	92.543	-7.595		864.006	-72.1689
264.4	-254.776		450.153	464.178		3960.48	94.945	92.558	-7.613		862.989	-77.805
264.398	-23.969		450.147	339.866		3959.45	94.94	92.561	-7.621		862.007	-72.6191
264.397	-121.943		450.141	215.553		3958.42	94.923	92.556	-7.633		860.99	-75.4324
264.395	-219.916		450.135	91.241		3957.39	94.905	92.56	-7.655		860.006	-64.5807
264.394	-26.538		450.128	-49.54		3956.36	94.894	92.572	-7.678		858.988	-65.104
264.392	166.841		450.122	-190.32		3955.33	94.884	92.584	-7.7		858.003	-63.068
264.391	219.314		450.116	-389.654		3954.3	94.867	92.585	-7.718		856.985	-56.8867
264.389	271.786		450.11	-588.989		3953.27	94.85	92.58	-7.73		855.999	-52.1869
264.388	274.355		450.104	-790.153		3952.24	94.838	92.568	-7.73		855.013	-91.062
264.386	276.924		450.098	-991.317		3951.2	94.811	92.541	-7.73		853.993	-80.8358
264.385	279.492		450.091	-1055.86		3950.17	94.759	92.516	-7.757		853.006	-101.079
264.383	282.061		450.085	-1120.39		3949.14	94.716	92.516	-7.8		851.985	-43.0007
264.382	595.063		450.079	-1129.28		3948.11	94.694	92.537	-7.843		850.998	-89.2489
264.38	908.064		450.073	-1138.16		3947.08	94.689	92.565	-7.876		850.01	-42.2443
264.379	610.474		450.067	-1176.32		3946.05	94.697	92.578	-7.881		848.987	-81.5627
264.377	312.884		450.061	-1214.48		3945.02	94.691	92.554	-7.863		847.998	-67.9157
264.376	109.231		450.054	-1254.47		3943.99	94.643	92.507	-7.864		847.009	-70.3265
264.374	-94.422		450.048	-1294.45		3942.96	94.572	92.486	-7.914		845.985	-95.6949
264.373	-63.232		450.042	-1197.82		3941.93	94.543	92.516	-7.973		844.995	-60.8801
264.371	-32.042		450.036	-1101.18		3940.9	94.563	92.555	-7.992		844.004	-68.2085
264.37	72.537		450.03	-913.055		3939.87	94.572	92.568	-7.996		843.013	-58.6544
264.368	177.115		450.024	-724.928		3938.83	94.551	92.566	-8.015		841.987	-56.3954
264.367	281.694		450.017	-595.355		3937.8	94.524	92.57	-8.046		840.995	-69.561
264.365	386.272		450.011	-465.782		3936.77	94.507	92.579	-8.072		840.003	-71.2644
264.364	302.977		450.005	-399.642		3935.74	94.499	92.58	-8.081		839.01	-75.8731
264.362	219.681		449.999	-333.502		3934.71	94.491	92.566	-8.075		838.017	-77.2938
264.361	371.228		449.993	-325.916		3933.68	94.459	92.542	-8.083		836.989	-54.7266
264.359	522.775		449.987	-318.33		3932.65	94.392	92.524	-8.132		835.995	-64.916
264.358	464.615		449.98	-328.699		3931.62	94.329	92.525	-8.196		835.001	-64.7537
264.356	406.454		449.974	-339.068		3930.59	94.302	92.533	-8.231		834.006	-66.3393
264.355	348.294		449.968	-290.883		3929.56	94.296	92.54	-8.244		833.01	-58.1935
264.353	290.134		449.962	-242.698		3928.53	94.3	92.553	-8.253		832.015	-71.0979
264.352	493.236		449.956	-118.881		3927.5	94.307	92.551	-8.244		830.984	-66.37
264.35	696.339		449.95	4.935		3926.46	94.283	92.515	-8.232		829.987	-66.416
264.349	570.661		449.943	128.752		3925.43	94.211	92.474	-8.263		828.99	-42.151
264.347	444.983		449.937	252.569		3924.4	94.139	92.474	-8.335		827.993	-51.6933
264.346	378.016		449.931	328.811		3923.37	94.123	92.514	-8.391		826.995	-57.821
264.344	311.049		449.925	405.053		3922.34	94.147	92.54	-8.393		825.997	-63.0605
264.343	103.177		449.919	481.294		3921.31	94.15	92.53	-8.38		824.998	-70.6908
264.341	-104.696		449.913	557.536		3920.28	94.12	92.516	-8.396		823.999	-65.7931
264.34	-7.273		449.906	730.148		3919.25	94.098	92.523	-8.425		823	-69.4353
264.338	90.15		449.9	902.76		3918.22	94.073	92.524	-8.451		821.999	-60.0718
264.337	-235.144		449.894	1075.37		3917.19	94.007	92.519	-8.512		820.999	-50.0683
264.335	-560.439		449.888	1247.98		3916.16	93.947	92.539	-8.592		819.998	-71.5356
264.334	-552.549		449.882	1280		3915.13	93.936	92.567	-8.631		818.997	-90.8681
264.332	-544.66		449.876	1312.03		3914.09	93.944	92.576	-8.632		817.995	-76.5077
264.331	-395.865		449.869	1246.46		3913.06	93.941	92.569	-8.628		816.993	-69.9997
264.329	-247.07		449.863	1180.89		3912.03	93.923	92.56	-8.637		815.991	-55.6805
264.328	-303.762		449.857	1136.06		3911	93.899	92.556	-8.657		814.988	-90.6428
264.326	-360.455		449.851	1091.23		3909.97	93.876	92.559	-8.683		813.985	-73.5906
264.325	-276.242		449.845	1143.99		3908.94	93.863	92.563	-8.7		813.016	-63.5929
264.323	-192.029		449.838	1196.75		3907.91	93.863	92.557	-8.694		812.012	-77.1596
264.322	47.768		449.832	1256.22		3906.88	93.858	92.529	-8.671		811.007	-82.6185
264.32	287.565		449.826	1315.69		3905.85	93.825	92.487	-8.662		810.002	-67.682
264.319	198.582		449.82	1316.6		3904.82	93.754	92.464	-8.71		808.997	-63.8452
264.317	109.598		449.814	1317.52		3903.79	93.68	92.481	-8.801		807.991	-83.1274
264.316	-275.875		449.808	1307.45		3902.76	93.623	92.508	-8.885		806.985	-82.4504
264.314	-661.348		449.801	1297.39		3901.72	93.577	92.516	-8.939		806.013	-87.8834
264.313	-718.04		449.795	1287.32		3900.69	93.528	92.499	-8.971		805.006	-68.0685
264.311	-774.733		449.789	1277.26		3899.66	93.455	92.467	-9.012		803.999	-83.998
264.31	-597.683		449.783	1238.99		3898.63	93.39	92.472	-9.082		802.991	-51.9665
264.308	-420.634		449.777	1200.71		3897.6	93.393	92.521	-9.128		801.983	-64.1955
264.307	-243.584		449.771	1064.85		3896.57	93.437	92.562	-9.125		801.009	-70.4424
264.306	-66.534		449.764	928.987		3895.54	93.477	92.575	-9.098		800	-47.2902
264.304	-112.585		449.758	722.371		3894.51	93.505	92.573	-9.068		798.991	-44.9937
264.303	-158.637		449.752	515.756		3893.48	93.515	92.56	-9.045		798.016	-78.0339
264.301	-204.688		449.746	367.694		3892.45	93.467	92.533	-9.066		797.006	-56.6187
264.3	-250.739		449.74	219.633		3891.42	93.358	92.522	-9.164		795.995	-59.7438
264.298	-337.888		449.734	127.075		3890.39	93.274	92.558	-9.284		794.984	-49.5828
264.297	-425.037		449.727	34.517		3889.35	93.286	92.608	-9.322		794.008	-46.9487
264.295	-277.343		449.721	-58.041		3888.32	93.355	92.627	-9.272		792.996	-52.7614
264.294	-129.648		449.715	-150.598		3887.29	93.382	92.601	-9.219		791.984	-50.1029
264.292	-125.795		449.709	-248.035		3886.26	93.294	92.552	-9.258		791.006	-42.5917
264.291	-121.943		449.703	-345.472		3885.23	93.153	92.531	-9.378		789.993	-56.7646
264.289	-258.996		449.697	-442.909		3884.2	93.082	92.544	-9.462		789.015	-34.5895
264.288	-396.048		449.69	-540.346		3883.17	93.097	92.553	-9.456		788.001	-39.6106
264.286	-678.411		449.684	-608.697		3882.14	93.121	92.534	-9.413		786.987	-56.4241
264.285	-960.772		449.678	-677.048		3881.11	93.073	92.498	-9.425		786.007	-59.8424
264.283	-820.417		449.672	-647.809		3880.08	92.975	92.491	-9.516		784.992	-40.0904
264.282	-680.062		449.666	-618.571		3879.05	92.921	92.531	-9.61		784.012	-34.8745
264.28	-287.25		449.66	-539.317		3878.02	92.944	92.579	-9.635		782.996	-42.1121
264.279	105.562		449.653	-460.064		3876.98	93	92.599	-9.599		782.015	-57.2507
264.277	169.593		449.647	-322.257		3875.95	93.03	92.587	-9.557		780.999	-38.8767
264.276	233.625		449.641	-184.449		3874.92	92.993	92.561	-9.568		780.017	-41.8758
264.274	56.208		449.635	-59.451		3873.89	92.929	92.555	-9.626		779	-34.3535
264.273	-121.209		449.629	65.548		3872.86	92.916	92.576	-9.66		778.017	-44.5592
264.271	-157.719		449.623	131.992		3871.83	92.939	92.577	-9.638		776.999	-55.516
264.27	-194.23		449.616	198.437		3870.8	92.894	92.54	-9.646		776.016	-48.5601
264.268	-315.872		449.61	231.946		3869.77	92.759	92.513	-9.754		774.997	-83.9895
264.267	-437.513		449.604	265.454		3868.74	92.655	92.538	-9.883		774.013	-67.2429
264.265	-559.154		449.598	240.408		3867.71	92.666	92.58	-9.914		772.993	-72.038
264.264	-680.796		449.592	215.363		3866.68	92.725	92.589	-9.864		772.008	-82.3841
264.262	-419.533		449.586	133.098		3865.65	92.722	92.565	-9.843		770.988	-81.7377
264.261	-158.27		449.579	50.833		3864.61	92.648	92.547	-9.899		770.002	-63.383
264.259	-225.787		449.573	-31.432		3863.58	92.572	92.549	-9.977		769.016	-66.2191
264.258	-293.305		449.567	-113.697		3862.55	92.517	92.553	-10.036		767.995	-83.2119
264.256	-261.014		449.561	-143.508		3861.52	92.476	92.561	-10.085		767.008	-81.5203
264.255	-228.723		449.555	-173.318		3860.49	92.468	92.585	-10.117		765.986	-81.5595
264.253	-196.432		449.549	-144.575		3859.46	92.496	92.613	-10.117		764.999	-92.7275
264.252	-164.141		449.542	-115.832		3858.43	92.545	92.638	-10.093		764.011	-90.3092
264.25	174.18		449.536	-113.316		3857.4	92.627	92.669	-10.042		762.987	-89.3155
264.249	512.5		449.53	-110.8		3856.37	92.741	92.694	-9.953		761.999	-66.4264
264.247	615.978		449.524	-166.838		3855.34	92.793	92.667	-9.874		761.01	-85.467
264.246	719.456		449.518	-222.875		3854.31	92.666	92.601	-9.935		759.986	-54.9568
264.244	796.514		449.512	-297.821		3853.28	92.404	92.563	-10.159		758.996	-62.7928
264.243	873.572		449.505	-372.767		3852.24	92.171	92.562	-10.391		758.006	-57.0395
264.241	715.787		449.499	-389.159		3851.21	92.065	92.58	-10.515		757.016	-39.4082
264.24	558.001		449.493	-405.551		3850.18	92.073	92.601	-10.528		755.99	-64.2951
264.238	303.894		449.487	-420.685		3849.15	92.125	92.614	-10.489		754.999	-56.7242
264.237	49.786		449.481	-435.819		3848.12	92.175	92.629	-10.454		754.007	-62.2982
264.235	30.522		449.475	-421.676		3847.09	92.212	92.644	-10.432		753.016	-34.8448
264.234	11.257		449.468	-407.533		3846.06	92.23	92.644	-10.414		751.988	-47.1919
264.232	-75.524		449.462	-352.525		3845.03	92.216	92.624	-10.408		750.996	-22.5662
264.231	-162.306		449.456	-297.516		3844	92.173	92.603	-10.43		750.003	-22.2825
264.229	-14.245		449.45	-301.061		3842.97	92.138	92.607	-10.469		749.01	-21.1266
264.228	133.816		449.444	-304.607		3841.94	92.132	92.63	-10.498		748.016	-0.67868
264.226	82.261		449.438	-408.791		3840.91	92.141	92.654	-10.513		746.987	-3.855
264.225	30.705		449.431	-512.976		3839.87	92.15	92.675	-10.525		745.993	-2.10329
264.223	-20.85		449.425	-675.714		3838.84	92.127	92.685	-10.558		744.998	-2.07423
264.222	-72.405		449.419	-838.452		3837.81	92.051	92.69	-10.639		744.003	11.6195
264.22	-229.64		449.413	-936.537		3836.78	91.965	92.696	-10.731		743.008	2.70134
264.219	-386.875		449.407	-1034.62		3835.75	91.901	92.681	-10.78		742.012	1.99295
264.217	-121.392		449.401	-996.082		3834.72	91.864	92.658	-10.794		741.016	4.08449
264.216	144.091		449.394	-957.542		3833.69	91.862	92.655	-10.793		739.984	22.8166
264.214	82.261		449.388	-823.623		3832.66	91.859	92.65	-10.791		738.987	4.02279
264.213	20.431		449.382	-689.704		3831.63	91.817	92.633	-10.816		737.99	21.2193
264.211	-41.399		449.376	-555.785		3830.6	91.769	92.626	-10.857		736.993	18.8232
264.21	-103.229		449.37	-421.867		3829.57	91.753	92.63	-10.877		735.995	18.2816
264.208	-30.024		449.364	-319.664		3828.53	91.755	92.628	-10.873		734.997	33.0066
264.207	43.181		449.357	-217.462		3827.5	91.735	92.614	-10.879		733.999	20.2814
264.205	116.386		449.351	-115.26		3826.47	91.696	92.606	-10.91		733	31.0469
264.204	189.591		449.345	-13.058		3825.44	91.685	92.625	-10.94		732.001	35.8248
264.202	207.021		449.339	-13.935		3824.41	91.732	92.668	-10.936		731.001	23.0206
264.201	224.451		449.333	-14.811		3823.38	91.806	92.706	-10.9		730.001	22.3263
264.199	100.975		449.327	-113.278		3822.35	91.817	92.707	-10.89		729.001	37.885
264.198	-22.501		449.32	-211.744		3821.32	91.708	92.673	-10.965		728.001	38.8777
264.196	127.028		449.314	-348.636		3820.29	91.562	92.65	-11.088		727	28.3019
264.195	276.557		449.308	-485.529		3819.26	91.507	92.664	-11.157		725.999	41.3652
264.193	191.243		449.302	-593.144		3818.23	91.557	92.694	-11.137		724.997	28.8973
264.192	105.928		449.296	-700.759		3817.2	91.598	92.7	-11.102		723.995	33.9115
264.19	277.657		449.29	-739.757		3816.16	91.536	92.673	-11.137		722.993	34.5363
264.189	449.386		449.283	-778.755		3815.13	91.417	92.643	-11.226		721.99	38.7083
264.187	480.21		449.277	-720.163		3814.1	91.336	92.625	-11.289		720.988	38.8235
264.186	511.033		449.271	-661.571		3813.07	91.316	92.616	-11.3		719.984	45.5346
264.184	148.494		449.265	-557.234		3812.04	91.336	92.622	-11.286		719.016	48.9841
264.183	-214.045		449.259	-452.897		3811.01	91.376	92.644	-11.268		718.013	48.3858
264.181	-153.866		449.253	-446.15		3809.98	91.43	92.676	-11.246		717.008	47.3581
264.18	-93.688		449.246	-439.402		3808.95	91.474	92.702	-11.228		716.004	63.5844
264.178	41.347		449.24	-547.323		3807.92	91.46	92.703	-11.243		714.999	64.2102
264.177	176.381		449.234	-655.243		3806.89	91.377	92.693	-11.316		713.993	58.9091
264.175	170.51		449.228	-763.163		3805.86	91.303	92.703	-11.4		712.988	72.6962
264.174	164.639		449.222	-871.084		3804.83	91.305	92.737	-11.432		712.018	70.633
264.172	343.707		449.216	-824.081		3803.79	91.363	92.773	-11.41		711.012	75.2813
264.171	522.775		449.209	-777.078		3802.76	91.388	92.778	-11.39		710.005	85.6214
264.169	560.937		449.203	-593.449		3801.73	91.319	92.743	-11.424		708.998	90.6334
264.168	599.099		449.197	-409.82		3800.7	91.198	92.703	-11.505		707.991	96.4359
264.166	422.6		449.191	-308.419		3799.67	91.121	92.682	-11.561		706.983	95.641
264.165	246.101		449.185	-207.017		3798.64	91.109	92.676	-11.567		706.011	103.621
264.163	69.601		449.179	-281.277		3797.61	91.117	92.673	-11.556		705.003	103.515
264.162	-106.898		449.172	-355.536		3796.58	91.098	92.666	-11.568		703.994	117.878
264.16	-204.138		449.166	-452.973		3795.55	91.059	92.659	-11.6		702.985	119.819
264.159	-301.377		449.16	-550.41		3794.52	91.028	92.656	-11.628		702.012	118.838
264.157	-163.774		449.154	-511.222		3793.49	91.017	92.656	-11.639		701.002	120.274
264.156	-26.171		449.148	-472.034		3792.46	91.018	92.659	-11.641		699.992	132.389
264.154	427.003		449.142	-333.426		3791.42	91.019	92.661	-11.642		698.982	134.031
264.153	880.177		449.135	-194.818		3790.39	91.011	92.66	-11.649		698.008	125.987
264.152	722.758		449.129	-56.211		3789.36	90.995	92.655	-11.66		696.997	150.756
264.15	565.34		449.123	82.397		3788.33	90.979	92.651	-11.672		695.986	155.351
264.149	493.052		449.117	156.352		3787.3	90.967	92.648	-11.681		695.01	141.592
264.147	420.765		449.111	230.306		3786.27	90.95	92.644	-11.694		693.998	146.728
264.146	207.572		449.105	245.707		3785.24	90.925	92.64	-11.715		692.986	155.514
264.144	-5.622		449.098	261.108		3784.21	90.902	92.645	-11.743		692.01	153.303
264.143	-19.933		449.092	192.49		3783.18	90.899	92.665	-11.766		690.997	175.757
264.141	-34.243		449.086	123.873		3782.15	90.921	92.695	-11.774		689.984	156.714
264.14	-48.554		449.08	-3.299		3781.12	90.945	92.721	-11.776		689.006	187.257
264.138	-62.865		449.074	-130.47		3780.09	90.937	92.724	-11.787		687.993	180.634
264.137	-15.529		449.067	-205.797		3779.05	90.89	92.706	-11.816		687.015	181.581
264.135	31.806		449.061	-281.124		3778.02	90.837	92.686	-11.849		686	175.723
264.134	-120.475		449.055	-297.897		3776.99	90.805	92.674	-11.869		684.985	188.304
264.132	-272.756		449.049	-314.671		3775.96	90.798	92.672	-11.874		684.007	194.951
264.131	-269.453		449.043	-329.004		3774.93	90.806	92.678	-11.872		682.991	197.328
264.129	297.472		449.037	-343.337		3773.9	90.824	92.694	-11.87		682.012	193.281
264.128	1005.3		449.03	-328.394		3772.87	90.848	92.72	-11.872		680.996	191.51
264.126	1149.51		449.024	-313.451		3771.84	90.868	92.746	-11.878		680.016	206.229
264.125	806.421		449.018	-213.726		3770.81	90.864	92.757	-11.893		678.999	196.857
264.123	463.33		449.012	-114.002		3769.78	90.835	92.756	-11.921		678.018	213.059
264.122	413.793		449.006	44.276		3768.75	90.807	92.759	-11.952		677.001	212.993
264.12	364.256		449	202.554		3767.72	90.794	92.764	-11.97		675.983	206.941
264.119	97.305		448.993	207.281		3766.68	90.782	92.76	-11.978		675.002	225.845
264.117	-169.645		448.987	212.008		3765.65	90.767	92.753	-11.986		673.983	212.838
264.116	-13.878		448.981	41.074		3764.62	90.765	92.759	-11.994		673.001	222.29
264.114	141.889		448.975	-129.86		3763.59	90.783	92.781	-11.998		671.982	242.827
264.113	259.494		448.969	-366.667		3762.56	90.812	92.812	-12		671	228.299
264.111	377.099		448.963	-603.475		3761.53	90.837	92.837	-12		670.016	226.822
264.11	494.704		448.956	-781.728		3760.5	90.839	92.843	-12.004		668.997	243.401
264.108	612.309		448.95	-959.982		3759.47	90.821	92.836	-12.015		668.013	221.644
264.107	640.38		448.944	-1047.36		3758.44	90.806	92.836	-12.03		666.993	229.991
264.105	668.451		448.938	-1134.73		3757.41	90.803	92.847	-12.044		666.008	235.255
264.104	896.139		448.932	-1124.51		3756.38	90.816	92.869	-12.053		664.987	221.873
264.102	1123.83		448.926	-1114.3		3755.35	90.851	92.905	-12.054		664.002	223.026
264.101	1175.38		448.919	-1079.68		3754.31	90.897	92.942	-12.045		663.017	207.542
264.099	663.314		448.913	-1045.07		3753.28	90.932	92.965	-12.033		661.995	237.75
264.098	468.284		448.907	-1108.04		3752.25	90.951	92.983	-12.032		661.009	217.752
264.096	273.254		448.901	-1171.02		3751.22	90.951	92.998	-12.047		659.987	220.23
264.095	211.791		448.895	-1329.45		3750.19	90.924	92.997	-12.073		659	222.533
264.093	150.329		448.889	-1487.88		3749.16	90.891	92.998	-12.107		658.014	215.235
264.092	-52.04		448.882	-1548.72		3748.13	90.887	93.018	-12.131		656.99	228.525
264.09	-254.409		448.876	-1609.56		3747.1	90.907	93.036	-12.129		656.003	225.164
264.089	-456.777		448.87	-1465.46		3746.07	90.921	93.029	-12.108		655.016	222.438
264.087	-659.146		448.864	-1321.37		3745.04	90.906	92.995	-12.089		653.991	235.111
264.086	-720.609		448.858	-1040.65		3744.01	90.875	92.965	-12.09		653.003	239.383
264.084	-782.072		448.852	-759.923		3742.98	90.852	92.955	-12.103		652.015	241.019
264.083	-350.364		448.845	-456.633		3741.94	90.845	92.951	-12.106		650.989	247.661
264.081	81.344		448.839	-153.343		3740.91	90.873	92.964	-12.091		650	255.498
264.08	513.051		448.833	91.394		3739.88	90.931	92.992	-12.061		649.011	257.797
264.078	944.759		448.827	336.13		3738.85	90.972	93.001	-12.029		647.985	273.788
264.077	892.102		448.821	426.553		3737.82	90.958	92.965	-12.007		646.995	274.702
264.075	839.446		448.815	516.976		3736.79	90.897	92.897	-12		646.005	275.059
264.074	927.696		448.808	431.737		3735.76	90.838	92.84	-12.002		645.015	286.428
264.072	1015.95		448.802	346.499		3734.73	90.835	92.837	-12.002		643.987	299.877
264.071	1053.92		448.796	144.839		3733.7	90.893	92.889	-11.996		642.996	306.964
264.069	1091.9		448.79	-56.821		3732.67	90.965	92.95	-11.985		642.005	330.62
264.068	895.038		448.784	-209.686		3731.64	91.011	92.985	-11.974		641.013	337.881
264.066	698.173		448.778	-362.551		3730.61	91.022	92.987	-11.965		639.985	350.975
264.065	313.434		448.771	-396.478		3729.57	91.007	92.969	-11.962		638.993	380.776
264.063	-71.304		448.765	-430.406		3728.54	90.983	92.944	-11.961		638	369.54
264.062	-162.49		448.759	-356.985		3727.51	90.959	92.919	-11.96		637.008	391.787
264.06	309.948		448.753	-283.564		3726.48	90.942	92.899	-11.957		636.015	409.958
264.059	384.621		448.747	-175.224		3725.45	90.939	92.891	-11.952		634.985	432.112
264.057	459.294		448.741	-66.885		3724.42	90.949	92.897	-11.948		633.991	440.604
264.056	240.413		448.734	12.178		3723.39	90.964	92.911	-11.947		632.997	451.04
264.054	21.532		448.728	91.241		3722.36	90.982	92.93	-11.948		632.003	471.894
264.053	380.952		448.722	110.53		3721.33	90.997	92.95	-11.953		631.009	486.252
264.051	740.372		448.716	129.82		3720.3	91.005	92.964	-11.959		630.014	498.064
264.05	677.074		448.71	100.314		3719.27	91.011	92.977	-11.966		628.982	513.919
264.048	613.777		448.704	70.808		3718.24	91.026	92.993	-11.967		627.987	542.022
264.047	603.319		448.697	26.359		3717.2	91.045	93.011	-11.966		626.992	558.459
264.045	592.861		448.691	-18.09		3716.17	91.055	93.023	-11.968		625.996	566.377
264.044	582.403		448.685	-33.262		3715.14	91.062	93.033	-11.971		625	585.396
264.042	571.945		448.679	-48.434		3714.11	91.071	93.041	-11.97		624.003	606.51
264.041	681.844		448.673	-48.358		3713.08	91.086	93.046	-11.96		623.007	630.349
264.039	791.744		448.667	-48.281		3712.05	91.113	93.05	-11.937		622.01	646.115
264.038	478.925		448.66	-97		3711.02	91.14	93.051	-11.911		621.013	677.039
264.036	166.107		448.654	-145.719		3709.99	91.155	93.045	-11.89		620.015	687.246
264.035	-61.581		448.648	-229.966		3708.96	91.169	93.044	-11.875		619.018	705.358
264.033	-289.268		448.642	-314.213		3707.93	91.189	93.049	-11.86		617.983	729.215
264.032	-411.276		448.636	-398.46		3706.9	91.203	93.047	-11.844		616.985	753.859
264.03	30.338		448.63	-482.708		3705.87	91.213	93.038	-11.825		615.986	775.355
264.029	93.269		448.623	-486.443		3704.83	91.224	93.031	-11.807		614.987	803.079
264.027	156.2		448.617	-490.179		3703.8	91.232	93.025	-11.793		613.988	832.549
264.026	254.357		448.611	-425.602		3702.77	91.242	93.017	-11.775		612.989	861.595
264.024	352.514		448.605	-361.026		3701.74	91.261	93.009	-11.748		611.989	885.013
264.023	282.611		448.599	-242.813		3700.71	91.284	93.006	-11.722		610.99	913.949
264.021	212.709		448.593	-124.6		3699.68	91.297	93.009	-11.712		609.989	937.547
264.02	1.9		448.586	-6.386		3698.65	91.303	93.016	-11.713		608.989	967.443
264.018	-208.908		448.58	111.826		3697.62	91.316	93.029	-11.713		607.988	994.845
264.017	-270.004		448.574	151.358		3696.59	91.338	93.043	-11.705		606.987	1010.46
264.015	-331.1		448.568	190.889		3695.56	91.363	93.056	-11.693		605.986	1044.14
264.014	-251.29		448.562	230.421		3694.53	91.38	93.069	-11.689		604.985	1062.93
264.012	-171.48		448.556	269.952		3693.5	91.392	93.082	-11.69		603.983	1109.4
264.011	-295.69		448.549	360.718		3692.46	91.413	93.099	-11.686		603.018	1145.17
264.009	-419.9		448.543	451.484		3691.43	91.458	93.129	-11.671		602.016	1166.23
264.008	-27.455		448.537	542.25		3690.4	91.524	93.169	-11.645		601.013	1209.29
264.006	364.99		448.531	633.016		3689.37	91.584	93.196	-11.612		600.011	1235.78
264.005	399.299		448.525	660.958		3688.34	91.622	93.196	-11.574		599.008	1282.38
264.003	433.608		448.519	688.901		3687.31	91.626	93.175	-11.549		598.004	1290.62
264.002	291.785		448.512	629.013		3686.28	91.593	93.142	-11.549		597.001	1339.39
264.001	149.962		448.506	569.125		3685.25	91.56	93.117	-11.557		595.997	1374.73
263.999	627.537		448.5	396.399		3684.22	91.558	93.111	-11.553		594.993	1406.08
263.998	541.489		448.494	223.673		3683.19	91.576	93.116	-11.54		593.988	1425.43
263.996	161.887		448.488	50.947		3682.16	91.594	93.12	-11.526		592.984	1463.22
263.995	-217.715		448.482	-121.779		3681.13	91.607	93.121	-11.514		592.016	1485.56
263.993	-92.404		448.475	-164.588		3680.09	91.622	93.125	-11.503		591.011	1524.59
263.992	32.907		448.469	-207.398		3679.06	91.635	93.136	-11.501		590.006	1540.02
263.99	-170.563		448.463	-103.824		3678.03	91.634	93.146	-11.512		589	1593.94
263.989	-374.032		448.457	-0.249		3677	91.637	93.151	-11.514		587.994	1612.03
263.987	-493.105		448.451	185.819		3675.97	91.697	93.164	-11.467		586.988	1652.95
263.986	-612.177		448.445	371.887		3674.94	91.805	93.189	-11.384		585.982	1667.71
263.984	-402.47		448.438	528.679		3673.91	91.869	93.204	-11.335		585.012	1696.84
263.983	-192.762		448.432	685.47		3672.88	91.842	93.195	-11.353		584.005	1734.19
263.981	-59.379		448.426	791.637		3671.85	91.786	93.171	-11.385		582.998	1754.75
263.98	74.005		448.42	897.804		3670.82	91.784	93.15	-11.366		581.991	1776.67
263.978	230.872		448.414	974.694		3669.79	91.843	93.14	-11.297		580.983	1815.22
263.977	-175.883		448.408	1051.58		3668.75	91.913	93.14	-11.227		580.012	1829.19
263.975	-389.994		448.401	1110.06		3667.72	91.958	93.145	-11.187		579.004	1858.82
263.974	-40.481		448.395	1168.54		3666.69	91.974	93.149	-11.175		577.996	1885.2
263.972	191.61		448.389	1227.02		3665.66	91.98	93.146	-11.166		576.987	1922.54
263.971	423.7		448.383	1285.49		3664.63	91.995	93.143	-11.148		576.015	1929.84
263.969	294.72		448.377	1365.93		3663.6	92.025	93.146	-11.121		575.006	1966.29
263.968	165.74		448.371	1446.36		3662.57	92.069	93.156	-11.087		573.997	1989.85
263.966	36.76		448.364	1497.52		3661.54	92.118	93.169	-11.051		572.987	2008.18
263.965	-92.22		448.358	1548.68		3660.51	92.155	93.175	-11.02		572.015	2031.92
263.963	-103.045		448.352	1522.84		3659.48	92.165	93.166	-11.001		571.004	2040.99
263.962	-113.87		448.346	1496.99		3658.45	92.149	93.145	-10.996		569.994	2081.31
263.96	110.148		448.34	1471.14		3657.42	92.14	93.122	-10.982		568.983	2093.56
263.959	334.167		448.334	1445.3		3656.38	92.181	93.118	-10.937		568.01	2124.96
263.957	320.406		448.327	1545.71		3655.35	92.251	93.135	-10.884		566.999	2150.25
263.956	306.646		448.321	1646.12		3654.32	92.28	93.148	-10.868		565.987	2144.25
263.954	433.792		448.315	1834.36		3653.29	92.255	93.149	-10.894		565.013	2173.52
263.953	560.937		448.309	2022.6		3652.26	92.222	93.139	-10.917		564.001	2196.29
263.951	790.826		448.303	2218.31		3651.23	92.224	93.119	-10.895		562.989	2219.9
263.95	1020.72		448.296	2414.03		3650.2	92.267	93.092	-10.825		562.014	2225
263.948	827.887		448.29	2560.94		3649.17	92.326	93.073	-10.747		561.001	2242.84
263.947	635.059		448.284	2707.86		3648.14	92.383	93.067	-10.684		559.988	2269.72
263.945	192.71		448.278	2732.79		3647.11	92.441	93.067	-10.626		559.013	2274.44
263.944	-249.638		448.272	2757.72		3646.08	92.495	93.077	-10.582		557.999	2306.2
263.942	-269.27		448.266	2694.82		3645.05	92.522	93.088	-10.566		556.986	2319.96
263.941	-288.901		448.259	2631.93		3644.01	92.527	93.091	-10.564		556.009	2361.47
263.939	-95.706		448.253	2594.64		3642.98	92.539	93.086	-10.547		554.995	2366.03
263.938	97.489		448.247	2557.36		3641.95	92.572	93.08	-10.508		554.018	2382.83
263.936	290.684		448.241	2607.91		3640.92	92.614	93.078	-10.464		553.004	2402.38
263.935	483.879		448.235	2658.46		3639.89	92.653	93.076	-10.423		551.989	2423.63
263.933	151.613		448.229	2682.17		3638.86	92.688	93.074	-10.386		551.012	2424.78
263.932	-180.653		448.222	2705.88		3637.83	92.728	93.072	-10.344		549.996	2463.37
263.93	-336.787		448.216	2622.24		3636.8	92.768	93.07	-10.302		549.018	2474.6
263.929	-492.921		448.21	2538.61		3635.77	92.796	93.062	-10.266		548.003	2505.36
263.927	-882.797		448.204	2398.66		3634.74	92.819	93.05	-10.231		546.987	2518.18
263.926	-709.05		448.198	2258.72		3633.71	92.852	93.043	-10.191		546.008	2544
263.924	-523.561		448.192	2148.06		3632.68	92.867	93.041	-10.174		544.991	2572.8
263.923	-338.072		448.185	2037.39		3631.64	92.823	93.027	-10.204		544.012	2582.68
263.921	-410.91		448.179	1970.03		3630.61	92.756	92.988	-10.232		542.995	2616.73
263.92	-483.748		448.173	1902.67		3629.58	92.78	92.954	-10.174		542.016	2639.65
263.918	-556.586		448.167	1864.59		3628.55	92.931	92.955	-10.024		540.998	2659.65
263.917	-629.424		448.161	1826.51		3627.52	93.091	92.979	-9.888		540.018	2684.62
263.915	-572.364		448.155	1820.75		3626.49	93.162	93	-9.838		539.001	2696.72
263.914	-515.305		448.148	1814.99		3625.46	93.176	93.016	-9.84		537.982	2736.29
263.912	-458.245		448.142	1809.24		3624.43	93.186	93.032	-9.846		537.002	2762.78
263.911	-401.186		448.136	1803.48		3623.4	93.198	93.042	-9.844		535.983	2774.75
263.909	-185.607		448.13	1737.34		3622.37	93.19	93.033	-9.843		535.002	2805.89
263.908	29.971		448.124	1671.2		3621.34	93.155	92.998	-9.843		533.983	2820.82
263.906	-83.23		448.118	1556.27		3620.31	93.131	92.954	-9.823		533.002	2833.18
263.905	-196.432		448.111	1441.33		3619.27	93.164	92.93	-9.766		531.982	2880.27
263.903	-373.665		448.105	1403.1		3618.24	93.24	92.933	-9.693		531	2903.29
263.902	-550.898		448.099	1364.86		3617.21	93.304	92.949	-9.645		530.018	2929.18
263.9	-904.263		448.093	1375.42		3616.18	93.327	92.963	-9.636		528.998	2931.59
263.899	-694.005		448.087	1385.98		3615.15	93.319	92.965	-9.646		528.015	2966.72
263.897	-527.781		448.081	1388.61		3614.12	93.323	92.957	-9.634		526.994	2991.63
263.896	-361.556		448.074	1391.24		3613.09	93.368	92.958	-9.59		526.011	3017.4
263.894	-160.104		448.068	1393.87		3612.06	93.433	92.974	-9.541		524.99	3026.65
263.893	41.347		448.062	1396.5		3611.03	93.458	92.98	-9.522		524.007	3052.4
263.891	-69.103		448.056	1397.91		3610	93.447	92.964	-9.517		522.985	3090.11
263.89	-179.552		448.05	1399.32		3608.97	93.473	92.947	-9.474		522.001	3100.15
263.888	38.778		448.044	1371.46		3607.94	93.545	92.937	-9.392		521.017	3138.18
263.887	257.109		448.037	1343.59		3606.9	93.628	92.933	-9.305		519.995	3168.56
263.885	220.048		448.031	1263.88		3605.87	93.701	92.94	-9.239		519.01	3176.14
263.884	182.986		448.025	1184.17		3604.84	93.743	92.949	-9.206		517.987	3210.77
263.882	145.925		448.019	1036.14		3603.81	93.753	92.944	-9.191		517.002	3233.67
263.881	108.864		448.013	888.121		3602.78	93.754	92.931	-9.177		516.017	3266.34
263.879	17.312		448.007	701.367		3601.75	93.774	92.923	-9.149		514.994	3299.58
263.878	-74.24		448	514.612		3600.72	93.823	92.925	-9.102		514.008	3322
263.876	-165.792		447.994	415.688		3599.69	93.873	92.924	-9.051		512.984	3326.99
263.875	-257.344		447.988	316.765		3598.66	93.891	92.908	-9.017		511.998	3376.19
263.873	-254.959		447.982	295.912		3597.63	93.875	92.878	-9.003		511.012	3393.9
263.872	-252.574		447.976	275.06		3596.6	93.855	92.843	-8.988		509.988	3446.71
263.87	78.591		447.97	283.485		3595.57	93.865	92.821	-8.956		509.001	3459.97
263.869	409.757		447.963	291.91		3594.53	93.915	92.822	-8.907		508.014	3504.17
263.867	382.786		447.957	325.952		3593.5	93.983	92.839	-8.856		506.989	3548.24
263.866	355.816		447.951	359.994		3592.47	94.043	92.861	-8.818		506.001	3579.01
263.864	622.4		447.945	345.241		3591.44	94.058	92.871	-8.813		505.014	3611.54
263.863	888.983		447.939	330.488		3590.41	94.007	92.851	-8.844		503.988	3650.79
263.861	1029.34		447.933	243.763		3589.38	93.934	92.802	-8.868		503	3702.55
263.86	606.071		447.926	157.038		3588.35	93.923	92.756	-8.833		502.012	3736.25
263.858	499.841		447.92	21.518		3587.32	94.005	92.74	-8.735		500.986	3801.37
263.857	393.611		447.914	-114.002		3586.29	94.144	92.765	-8.621		499.997	3834.29
263.855	729.363		447.908	-279.866		3585.26	94.258	92.81	-8.552		499.008	3871.22
263.854	1065.12		447.902	-445.73		3584.23	94.301	92.838	-8.537		497.981	3934.13
263.852	1072.09		447.896	-562.8		3583.2	94.309	92.847	-8.538		496.992	3970.88
263.851	1079.06		447.889	-679.869		3582.16	94.313	92.843	-8.53		496.002	4029.73
263.849	683.863		447.883	-686.54		3581.13	94.31	92.829	-8.519		495.013	4087.25
263.848	288.666		447.877	-693.211		3580.1	94.312	92.814	-8.502		493.985	4135.99
263.847	-106.531		447.871	-612.052		3579.07	94.332	92.803	-8.471		492.995	4198.98
263.845	-501.728		447.865	-530.892		3578.04	94.361	92.797	-8.436		492.005	4245.13
263.844	-481.546		447.859	-455.222		3577.01	94.391	92.797	-8.406		491.014	4294.53
263.842	-461.364		447.852	-379.552		3575.98	94.416	92.798	-8.382		489.986	4361.61
263.841	-441.182		447.846	-303.882		3574.95	94.435	92.795	-8.36		488.995	4426.26
263.839	-421		447.84	-228.212		3573.92	94.455	92.789	-8.334		488.004	4475.76
263.838	-254.042		447.834	-225.125		3572.89	94.482	92.785	-8.303		487.012	4538.15
263.836	-87.083		447.828	-222.037		3571.86	94.508	92.782	-8.274		485.983	4611.36
263.835	-154.967		447.822	-306.78		3570.83	94.507	92.768	-8.261		484.991	4689.38
263.833	-222.852		447.815	-391.522		3569.79	94.446	92.727	-8.281		483.999	4740.22
263.832	-188.359		447.809	-472.606		3568.76	94.355	92.667	-8.312		483.007	4809.45
263.83	-153.866		447.803	-553.689		3567.73	94.317	92.618	-8.301		482.015	4879.52
263.829	115.469		447.797	-566.459		3566.7	94.368	92.594	-8.226		480.984	4950.37
263.827	384.805		447.791	-579.23		3565.67	94.472	92.6	-8.128		479.992	5018.25
263.826	475.073		447.785	-563.943		3564.64	94.579	92.64	-8.061		478.999	5097.23
263.824	565.34		447.778	-548.657		3563.61	94.656	92.685	-8.029		478.006	5168.77
263.823	420.765		447.772	-504.094		3562.58	94.698	92.708	-8.01		477.013	5238.77
263.821	276.19		447.766	-459.53		3561.55	94.709	92.704	-7.995		475.981	5301.68
263.82	391.41		447.76	-464.981		3560.52	94.711	92.69	-7.979		474.988	5405.18
263.818	506.629		447.754	-470.433		3559.49	94.732	92.688	-7.956		473.994	5453.16
263.817	621.849		447.748	-544.197		3558.46	94.769	92.697	-7.928		473	5544.08
263.815	737.069		447.741	-617.961		3557.42	94.795	92.704	-7.909		472.006	5611.2
263.814	849.354		447.735	-693.554		3556.39	94.802	92.701	-7.899		471.011	5694.99
263.812	961.638		447.729	-769.148		3555.36	94.793	92.686	-7.893		470.017	5759.02
263.811	463.33		447.723	-844.742		3554.33	94.782	92.668	-7.886		468.984	5850.69
263.809	-34.977		447.717	-920.336		3553.3	94.795	92.658	-7.863		467.989	5911.1
263.808	-170.746		447.711	-976.412		3552.27	94.843	92.661	-7.818		466.993	5989.22
263.806	-306.515		447.704	-1032.49		3551.24	94.894	92.664	-7.77		465.998	6063.54
263.805	-430.541		447.698	-1059.29		3550.21	94.912	92.663	-7.751		465.003	6125.13
263.803	9.056		447.692	-1086.09		3549.18	94.902	92.659	-7.757		464.007	6204.58
263.802	293.069		447.686	-1046.4		3548.15	94.891	92.651	-7.76		463.011	6280.82
263.8	577.082		447.68	-1006.72		3547.12	94.902	92.639	-7.737		462.015	6363.53
263.799	755.416		447.674	-918.239		3546.09	94.93	92.624	-7.694		461.019	6451.19
263.797	933.75		447.667	-829.761		3545.05	94.961	92.608	-7.647		459.984	6531.23
263.796	650.471		447.661	-806.545		3544.02	95.003	92.61	-7.607		458.987	6604.48
263.794	367.191		447.655	-783.329		3542.99	95.047	92.627	-7.58		457.99	6707.22
263.793	83.912		447.649	-789.391		3541.96	95.063	92.637	-7.574		456.993	6809.64
263.791	-199.367		447.643	-795.452		3540.93	95.058	92.637	-7.579		455.996	6901.59
263.79	-206.706		447.637	-723.441		3539.9	95.054	92.636	-7.582		454.998	6995.08
263.788	-214.045		447.63	-651.431		3538.87	95.062	92.631	-7.569		454.001	7083.99
263.787	-221.384		447.624	-530.626		3537.84	95.079	92.622	-7.543		453.003	7201.48
263.785	-228.723		447.618	-409.82		3536.81	95.096	92.613	-7.517		452.005	7317.54
263.784	37.127		447.612	-266.486		3535.78	95.106	92.605	-7.499		451.007	7393.7
263.782	302.977		447.606	-123.151		3534.75	95.113	92.603	-7.49		450.009	7494.11
263.781	240.046		447.6	68.979		3533.72	95.121	92.606	-7.485		449.01	7632.93
263.779	177.115		447.593	261.108		3532.68	95.125	92.607	-7.482		448.011	7740.92
263.778	184.638		447.587	479.465		3531.65	95.122	92.601	-7.479		447.012	7873.42
263.776	192.16		447.581	697.822		3530.62	95.121	92.59	-7.469		446.013	7983.48
263.775	340.588		447.575	916.178		3529.59	95.126	92.579	-7.453		445.014	8089.7
263.773	489.016		447.569	1134.54		3528.56	95.135	92.572	-7.437		444.015	8232.84
263.772	386.456		447.563	1345.57		3527.53	95.142	92.569	-7.427		443.015	8372.38
263.77	283.896		447.556	1556.61		3526.5	95.151	92.568	-7.417		442.015	8516.84
263.769	181.335		447.55	1718.85		3525.47	95.169	92.567	-7.398		441.015	8654.35
263.767	78.775		447.544	1881.1		3524.44	95.189	92.564	-7.375		440.015	8793.94
263.766	178.767		447.538	2028.09		3523.41	95.203	92.563	-7.36		439.015	8944.12
263.764	278.758		447.532	2175.08		3522.38	95.217	92.567	-7.35		438.014	9111.74
263.763	519.656		447.525	2253.77		3521.35	95.234	92.578	-7.344		437.014	9328.87
263.761	760.553		447.519	2332.45		3520.31	95.247	92.59	-7.343		436.013	9494.13
263.76	928.796		447.513	2299.82		3519.28	95.254	92.597	-7.343		435.012	9683.28
263.758	1097.04		447.507	2267.18		3518.25	95.26	92.6	-7.34		434.01	9859.09
263.757	748.628		447.501	2263.83		3517.22	95.269	92.601	-7.332		433.009	10103.1
263.755	400.216		447.495	2260.47		3516.19	95.284	92.605	-7.321		432.007	10291.3
263.754	386.456		447.488	2405.94		3515.16	95.306	92.614	-7.308		431.006	10569.5
263.752	372.696		447.482	2551.41		3514.13	95.326	92.621	-7.295		430.004	10790.8
263.751	323.709		447.476	2648.09		3513.1	95.328	92.616	-7.288		429.002	11046.6
263.749	274.722		447.47	2744.76		3512.07	95.309	92.601	-7.292		427.999	11311.7
263.748	382.052		447.464	2613.32		3511.04	95.279	92.583	-7.304		426.997	11600.9
263.746	-74.24		447.458	2481.88		3510.01	95.26	92.575	-7.315		425.994	11892.3
263.745	-213.495		447.451	2204.06		3508.97	95.271	92.582	-7.311		424.991	12206.9
263.743	-352.749		447.445	1926.23		3507.94	95.301	92.599	-7.298		423.988	12482.2
263.742	36.393		447.439	1585.58		3506.91	95.317	92.612	-7.295		422.985	12772.9
263.74	425.535		447.433	1244.93		3505.88	95.311	92.614	-7.303		421.982	13120.4
263.739	579.834		447.427	904.284		3504.85	95.299	92.611	-7.312		421.017	13439.7
263.737	734.134		447.421	563.636		3503.82	95.298	92.613	-7.315		420.013	13737.3
263.736	387.924		447.414	289.356		3502.79	95.298	92.619	-7.321		419.01	14073.5
263.734	41.714		447.408	15.075		3501.76	95.294	92.622	-7.328		418.006	14377.5
263.733	212.158		447.402	-112.82		3500.73	95.298	92.63	-7.332		417.001	14700.4
263.731	382.603		447.396	-240.716		3499.7	95.314	92.647	-7.333		415.997	15034.7
263.73	453.239		447.39	-285.051		3498.67	95.329	92.665	-7.336		414.992	15336.4
263.728	523.876		447.384	-329.385		3497.64	95.329	92.673	-7.344		413.988	15645.4
263.727	265.732		447.377	-305.407		3496.6	95.318	92.676	-7.358		412.983	15914.1
263.725	7.588		447.371	-281.429		3495.57	95.306	92.677	-7.371		412.017	16190
263.724	156.016		447.365	-215.365		3494.54	95.298	92.675	-7.377		411.011	16469.1
263.722	304.444		447.359	-149.302		3493.51	95.287	92.672	-7.385		410.006	16750.2
263.721	746.426		447.353	-171.069		3492.48	95.269	92.673	-7.404		409.001	16981.6
263.719	1188.41		447.347	-192.836		3491.45	95.251	92.679	-7.428		407.995	17198.6
263.718	1436.64		447.34	-389.044		3490.42	95.237	92.683	-7.446		406.989	17409
263.716	1121.26		447.334	-585.253		3489.39	95.227	92.684	-7.457		405.983	17551.4
263.715	477.091		447.328	-869.292		3488.36	95.223	92.69	-7.467		405.015	17719.6
263.713	396.547		447.322	-1153.33		3487.33	95.223	92.7	-7.477		404.009	17840.3
263.712	486.264		447.316	-1369.52		3486.3	95.215	92.708	-7.493		403.003	17929.1
263.71	575.981		447.31	-1585.7		3485.27	95.193	92.709	-7.516		401.996	17987.8
263.709	935.768		447.303	-1635.98		3484.23	95.171	92.706	-7.535		400.989	18028.8
263.707	1295.56		447.297	-1686.26		3483.2	95.153	92.707	-7.554		399.982	18014.1
263.706	1261.98		447.291	-1596.26		3482.17	95.143	92.714	-7.571		399.014	17997.6
263.704	1228.4		447.285	-1506.26		3481.14	95.145	92.726	-7.581		398.006	17960.8
263.703	713.401		447.279	-1386.97		3480.11	95.151	92.74	-7.589		396.999	17892
263.701	198.398		447.273	-1267.69		3479.08	95.14	92.749	-7.609		395.991	17816
263.7	-207.99		447.266	-1187.45		3478.05	95.109	92.747	-7.638		394.983	17714.6
263.698	-50.756		447.26	-1107.2		3477.02	95.081	92.742	-7.661		394.014	17618
263.697	-69.653		447.254	-1075.76		3475.99	95.064	92.746	-7.682		393.006	17500.8
263.696	-88.551		447.248	-1044.31		3474.96	95.048	92.757	-7.709		391.998	17393.6
263.694	-116.255		447.242	-1056.77		3473.93	95.029	92.763	-7.734		390.989	17290.6
263.693	-143.959		447.236	-1069.24		3472.9	95.019	92.764	-7.745		389.981	17193.1
263.691	-30.757		447.229	-1081.7		3471.86	95.022	92.77	-7.748		389.011	17057.7
263.69	82.444		447.223	-1094.17		3470.83	95.039	92.784	-7.745		388.002	16946.2
263.688	96.388		447.217	-1050.71		3469.8	95.06	92.802	-7.742		386.993	16841.5
263.687	110.332		447.211	-1007.25		3468.77	95.058	92.808	-7.75		385.984	16732.6
263.685	-157.536		447.205	-963.794		3467.74	95.032	92.806	-7.774		385.013	16632
263.684	-425.404		447.199	-920.336		3466.71	94.99	92.806	-7.816		384.004	16518.1
263.682	-825.371		447.192	-974.468		3465.68	94.939	92.805	-7.866		382.994	16398.7
263.681	-1225.34		447.186	-1028.6		3464.65	94.9	92.804	-7.904		381.984	16295.6
263.679	-1349.36		447.18	-1180.32		3463.62	94.877	92.808	-7.931		381.013	16176.4
263.678	-1191.58		447.174	-1332.04		3462.59	94.863	92.816	-7.953		380.003	16071.1
263.676	-896.558		447.168	-1479.49		3461.56	94.863	92.826	-7.963		378.992	15940.1
263.675	-1165.16		447.162	-1626.95		3460.53	94.861	92.833	-7.972		377.982	15858.9
263.673	-1151.95		447.155	-1637.77		3459.49	94.838	92.836	-7.998		377.01	15781.1
263.672	-575.116		447.149	-1648.6		3458.46	94.805	92.838	-8.033		376	15747.1
263.67	-127.447		447.143	-1474		3457.43	94.777	92.847	-8.07		374.989	15750.6
263.669	38.411		447.137	-1299.41		3456.4	94.755	92.861	-8.106		374.016	15793.2
263.667	-59.929		447.131	-1027.23		3455.37	94.737	92.874	-8.137		373.005	15918.3
263.666	123.542		447.125	-755.044		3454.34	94.72	92.886	-8.166		371.994	16094.3
263.664	492.319		447.118	-527.385		3453.31	94.702	92.895	-8.193		370.982	16311.6
263.663	579.284		447.112	-299.727		3452.28	94.683	92.897	-8.214		370.01	16615.6
263.661	560.57		447.106	-130.623		3451.25	94.663	92.897	-8.234		368.998	17084
263.66	541.856		447.1	38.482		3450.22	94.639	92.899	-8.26		367.986	17625.3
263.658	543.691		447.094	217.345		3449.19	94.613	92.901	-8.288		367.013	18119.5
263.657	545.525		447.088	396.208		3448.16	94.588	92.908	-8.32		366	18669.7
263.655	406.454		447.081	545.795		3447.12	94.557	92.924	-8.367		364.988	19386.9
263.654	267.383		447.075	695.382		3446.09	94.525	92.938	-8.413		364.014	20142.7
263.652	493.052		447.069	806.542		3445.06	94.507	92.948	-8.441		363.002	20904.3
263.651	718.722		447.063	917.703		3444.03	94.497	92.96	-8.463		361.989	21583.6
263.649	662.58		447.057	999.587		3443	94.479	92.972	-8.493		361.015	22148.9
263.648	606.438		447.051	1081.47		3441.97	94.458	92.983	-8.525		360.002	22858.9
263.646	614.877		447.044	1056.01		3440.94	94.443	92.995	-8.552		358.988	23582.3
263.645	623.317		447.038	1030.54		3439.91	94.437	93.007	-8.57		358.014	24221
263.643	490.851		447.032	907.487		3438.88	94.44	93.023	-8.583		357	24672.5
263.642	358.385		447.026	784.432		3437.85	94.445	93.043	-8.598		355.987	25121.5
263.64	515.436		447.02	643.575		3436.82	94.439	93.06	-8.621		355.012	25493.8
263.639	672.487		447.014	502.719		3435.79	94.423	93.076	-8.653		353.998	25852
263.637	829.539		447.007	420.416		3434.75	94.395	93.095	-8.7		352.984	26104
263.636	986.59		447.001	338.112		3433.72	94.352	93.107	-8.755		352.008	26286.3
263.634	477.274		446.995	219.213		3432.69	94.317	93.117	-8.8		350.994	26415.3
263.633	-32.042		446.989	100.314		3431.66	94.305	93.131	-8.826		350.018	26494.7
263.631	-259.546		446.983	-77.139		3430.63	94.297	93.147	-8.85		349.004	26519.3
263.63	-487.05		446.977	-254.592		3429.6	94.271	93.16	-8.889		347.989	26523.7
263.628	-691.07		446.97	-446.683		3428.57	94.232	93.176	-8.944		347.013	26474.8
263.627	-895.09		446.964	-638.775		3427.54	94.189	93.193	-9.004		345.998	26398.8
263.625	-441.549		446.958	-772.312		3426.51	94.154	93.205	-9.051		344.983	26317.6
263.624	11.991		446.952	-905.85		3425.48	94.125	93.215	-9.09		344.006	26180.1
263.622	242.431		446.946	-941.798		3424.45	94.097	93.224	-9.127		342.991	26016.4
263.621	472.871		446.94	-977.746		3423.42	94.067	93.232	-9.165		342.014	25870
263.619	233.625		446.933	-838.033		3422.38	94.041	93.242	-9.201		340.998	25714.4
263.618	-5.622		446.927	-698.32		3421.35	94.018	93.256	-9.238		339.982	25545.3
263.616	-321.559		446.921	-521.4		3420.32	93.991	93.274	-9.283		339.005	25363.7
263.615	-637.496		446.915	-344.481		3419.29	93.962	93.291	-9.329		337.989	25200.6
263.613	-483.748		446.909	-265.151		3418.26	93.934	93.304	-9.37		337.012	25061.2
263.612	-329.999		446.903	-185.822		3417.23	93.911	93.317	-9.406		335.995	24966.2
263.61	87.948		446.896	-232.749		3416.2	93.894	93.332	-9.438		335.018	24843.5
263.609	505.896		446.89	-279.676		3415.17	93.878	93.343	-9.465		334.001	24785
263.607	642.031		446.884	-355.879		3414.14	93.869	93.355	-9.486		332.984	24725
263.606	778.167		446.878	-432.083		3413.11	93.855	93.371	-9.516		332.006	24694
263.604	547.36		446.872	-424.116		3412.08	93.823	93.385	-9.562		330.989	24697.6
263.603	316.553		446.866	-416.148		3411.05	93.785	93.394	-9.609		330.011	24683.8
263.601	85.747		446.859	-232.52		3410.01	93.763	93.407	-9.644		328.993	24744.4
263.6	-145.06		446.853	-48.891		3408.98	93.745	93.427	-9.682		328.015	24787.4
263.598	-323.027		446.847	214.639		3407.95	93.712	93.445	-9.733		326.997	24884.8
263.597	-500.994		446.841	478.169		3406.92	93.674	93.456	-9.782		326.019	24949.4
263.595	-209.275		446.835	644.109		3405.89	93.647	93.47	-9.823		325.001	25038
263.594	82.444		446.829	810.05		3404.86	93.625	93.487	-9.862		323.983	25146
263.592	120.056		446.822	791.37		3403.83	93.615	93.503	-9.888		323.003	25238.4
263.591	157.667		446.816	772.691		3402.8	93.624	93.519	-9.895		321.985	25297.9
263.589	-51.306		446.81	656.422		3401.77	93.629	93.535	-9.906		321.006	25367.4
263.588	-260.28		446.804	540.153		3400.74	93.608	93.553	-9.945		319.987	25452
263.586	-328.348		446.798	533.673		3399.71	93.569	93.574	-10.005		319.008	25494
263.585	167.208		446.792	527.192		3398.68	93.513	93.585	-10.072		317.989	25510.7
263.583	380.952		446.785	696.373		3397.64	93.455	93.6	-10.145		317.009	25499.1
263.582	31.072		446.779	865.553		3396.61	93.41	93.616	-10.206		315.99	25465.4
263.58	-42.866		446.773	1032.9		3395.58	93.383	93.626	-10.243		315.01	25390.1
263.579	-116.805		446.767	1200.26		3394.55	93.373	93.634	-10.261		313.99	25304.3
263.577	-108.549		446.761	1191.94		3393.52	93.374	93.651	-10.277		313.01	25184.5
263.576	463.33		446.754	1183.63		3392.49	93.372	93.677	-10.305		311.991	25039.5
263.574	1173.18		446.748	1071.63		3391.46	93.344	93.696	-10.352		311.01	24911.1
263.573	1319.41		446.742	959.636		3390.43	93.29	93.701	-10.411		309.99	24720.5
263.571	1348.21		446.736	847.637		3389.4	93.234	93.702	-10.468		309.009	24523.4
263.57	1377.02		446.73	735.637		3388.37	93.192	93.711	-10.519		307.989	24328.3
263.568	1220.15		446.724	765.295		3387.34	93.161	93.725	-10.564		307.008	24129.8
263.567	1063.28		446.717	794.954		3386.31	93.136	93.742	-10.606		305.988	23935.5
263.565	765.507		446.711	922.201		3385.27	93.111	93.76	-10.649		305.007	23725.6
263.564	467.734		446.705	1049.45		3384.24	93.081	93.777	-10.696		303.986	23466.3
263.562	398.932		446.699	1197.43		3383.21	93.047	93.785	-10.738		303.005	23215.9
263.561	330.13		446.693	1345.42		3382.18	93.021	93.788	-10.767		301.984	23028.9
263.559	120.423		446.687	1395.82		3381.15	93.006	93.798	-10.792		301.002	22817
263.558	-89.285		446.68	1446.21		3380.12	92.991	93.817	-10.826		299.981	22565.3
263.556	-17.181		446.674	1367.61		3379.09	92.964	93.832	-10.868		298.999	22295.9
263.555	54.924		446.668	1289		3378.06	92.932	93.84	-10.908		298.017	22062.7
263.553	-154.784		446.662	1151.84		3377.03	92.906	93.849	-10.943		296.996	21877.5
263.552	-364.491		446.656	1014.68		3376	92.88	93.86	-10.98		296.013	21700.8
263.55	-242.483		446.65	908.02		3374.97	92.852	93.871	-11.019		294.992	21471.1
263.549	-120.475		446.643	801.358		3373.94	92.82	93.881	-11.061		294.009	21312.9
263.547	1.533		446.637	694.696		3372.9	92.789	93.887	-11.098		292.987	21173.2
263.546	123.542		446.631	588.033		3371.87	92.77	93.889	-11.119		292.005	21072.3
263.544	-103.779		446.625	479.236		3370.84	92.767	93.898	-11.131		290.982	21012.7
263.543	-331.1		446.619	370.439		3369.81	92.765	93.912	-11.147		290	21003.2
263.542	-593.647		446.613	320.196		3368.78	92.751	93.926	-11.175		289.016	21010.8
263.54	-292.571		446.606	269.952		3367.75	92.729	93.941	-11.212		287.994	21080.4
263.539	-3.237		446.6	285.582		3366.72	92.702	93.962	-11.26		287.011	21187.5
263.537	286.097		446.594	301.211		3365.69	92.668	93.984	-11.316		285.988	21393.7
263.536	610.657		446.588	375.395		3364.66	92.628	93.996	-11.368		285.004	21708.7
263.534	935.218		446.582	449.578		3363.63	92.587	93.997	-11.41		283.982	22108.4
263.533	1237.03		446.576	548.464		3362.6	92.554	93.999	-11.445		282.998	22654
263.531	1538.84		446.569	647.349		3361.57	92.53	94.007	-11.477		282.014	23158.8
263.53	1370.96		446.563	746.235		3360.53	92.508	94.021	-11.513		280.991	23904.5
263.528	1203.09		446.557	845.121		3359.5	92.481	94.032	-11.551		280.007	24828.6
263.527	1105.66		446.551	892.162		3358.47	92.448	94.037	-11.589		278.983	25806.5
263.525	1008.24		446.545	939.203		3357.44	92.42	94.044	-11.624		277.999	26900.3
263.524	1192.63		446.539	986.244		3356.41	92.397	94.057	-11.66		277.015	27993.7
263.522	1377.02		446.532	1033.29		3355.38	92.376	94.071	-11.695		275.991	29144.9
263.521	1091.72		446.526	1049.22		3354.35	92.357	94.08	-11.723		275.006	30359.7
263.519	806.421		446.52	1065.15		3353.32	92.34	94.088	-11.748		273.982	31661.5
263.518	521.124		446.514	1051.81		3352.29	92.332	94.096	-11.764		272.997	32685.8
263.516	235.826		446.508	1038.47		3351.26	92.33	94.105	-11.775		272.012	33795.2
263.515	314.535		446.502	1022.69		3350.23	92.313	94.112	-11.799		270.988	34799
263.513	393.244		446.495	1006.91		3349.19	92.274	94.115	-11.841		270.003	36066.8
263.512	471.953		446.489	932.57		3348.16	92.232	94.122	-11.89		269.018	37147.4
263.51	550.663		446.483	858.234		3347.13	92.201	94.133	-11.932		267.993	38169.2
263.509	913.385		446.477	724.735		3346.1	92.177	94.141	-11.964		267.008	39149.8
263.507	1276.11		446.471	591.235		3345.07	92.158	94.141	-11.983		265.983	40030.1
263.506	793.395		446.465	487.013		3344.04	92.144	94.146	-12.002		264.997	41061.3
263.504	310.682		446.458	382.79		3343.01	92.132	94.161	-12.029		264.011	41933.1
263.503	168.492		446.452	318.213		3341.98	92.111	94.177	-12.066		262.986	42733.8
263.501	26.302		446.446	253.636		3340.95	92.086	94.186	-12.1		262	43457.1
263.5	-80.662		446.44	247.613		3339.92	92.073	94.193	-12.12		261.014	44068.6
263.498	-187.625		446.434	241.59		3338.89	92.067	94.203	-12.136		259.989	44533.2
263.497	-388.343		446.428	219.709		3337.86	92.054	94.213	-12.159		259.002	44773.2
263.495	-25.437		446.421	197.827		3336.82	92.031	94.224	-12.193		258.016	44917.4
263.494	631.023		446.415	175.946		3335.79	92.004	94.233	-12.229		256.99	44802.3
263.492	1005.67		446.409	154.064		3334.76	91.979	94.239	-12.26		256.004	44442.5
263.491	931.182		446.403	140.722		3333.73	91.955	94.246	-12.291		255.017	43974.8
263.489	574.881		446.397	127.38		3332.7	91.935	94.252	-12.317		253.991	43322.8
263.488	324.259		446.391	55.484		3331.67	91.919	94.258	-12.339		253.004	42645.1
263.486	355.449		446.384	-16.412		3330.64	91.905	94.265	-12.36		252.017	42002.7
263.485	747.71		446.378	-91.358		3329.61	91.89	94.271	-12.381		250.991	41180.2
263.483	858.16		446.372	-166.304		3328.58	91.874	94.272	-12.398		250.004	40408
263.482	675.056		446.366	-143.66		3327.55	91.861	94.271	-12.41		249.017	39804.9
263.48	491.952		446.36	-121.016		3326.52	91.851	94.276	-12.425		247.99	39210.8
263.479	211.975		446.354	-106.911		3325.49	91.842	94.292	-12.45		247.002	38771.2
263.477	-68.002		446.347	-92.807		3324.45	91.825	94.305	-12.48		246.015	38388.9
263.476	-66.167		446.341	-78.702		3323.42	91.804	94.31	-12.506		244.988	38132.9
263.474	-64.333		446.335	-64.597		3322.39	91.785	94.31	-12.525		244	38026.9
263.473	-39.014		446.329	-7.34		3321.36	91.77	94.311	-12.541		243.012	38026.4
263.471	-13.695		446.323	49.918		3320.33	91.757	94.313	-12.556		241.985	38134
263.47	293.436		446.317	48.622		3319.3	91.741	94.316	-12.575		240.997	38394.9
263.468	600.567		446.31	47.326		3318.27	91.721	94.321	-12.6		240.009	38719.7
263.467	725.694		446.304	-90.596		3317.24	91.706	94.328	-12.622		238.982	39152.1
263.465	850.821		446.298	-228.517		3316.21	91.697	94.332	-12.635		237.993	39638.2
263.464	506.262		446.292	-366.439		3315.18	91.69	94.331	-12.641		237.005	40294.5
263.462	161.704		446.286	-504.36		3314.15	91.679	94.33	-12.651		236.017	40901
263.461	84.279		446.28	-514.043		3313.12	91.664	94.334	-12.67		234.989	41578.8
263.459	6.854		446.273	-523.726		3312.08	91.644	94.335	-12.691		234	42197.4
263.458	-70.571		446.267	-357.747		3311.05	91.627	94.331	-12.704		233.011	42876
263.456	-147.996		446.261	-191.769		3310.02	91.624	94.331	-12.707		231.983	43686.8
263.455	65.198		446.255	-34.939		3308.99	91.626	94.336	-12.71		230.994	44350.1
263.453	278.391		446.249	121.89		3307.96	91.622	94.338	-12.716		230.005	44887.9
263.452	350.679		446.243	103.059		3306.93	91.614	94.338	-12.724		229.016	45362.6
263.45	422.967		446.236	84.227		3305.9	91.609	94.34	-12.731		227.988	45816.2
263.449	674.873		446.23	-92.807		3304.87	91.601	94.342	-12.741		226.998	46583.8
263.447	926.778		446.224	-269.84		3303.84	91.59	94.343	-12.753		226.009	47244.2
263.446	896.873		446.218	-476.151		3302.81	91.58	94.349	-12.769		224.98	47958.7
263.444	866.967		446.212	-682.461		3301.78	91.571	94.353	-12.782		223.991	48810
263.443	822.383		446.206	-827.778		3300.75	91.559	94.351	-12.792		223.001	49905.7
263.441	777.8		446.199	-973.095		3299.71	91.546	94.346	-12.8		222.012	51037.9
263.44	451.405		446.193	-1020.82		3298.68	91.536	94.341	-12.805		220.982	52363
263.438	125.01		446.187	-1068.55		3297.65	91.531	94.338	-12.807		219.993	53437.1
263.437	503.144		446.181	-1113.99		3296.62	91.53	94.334	-12.804		219.003	54579.9
263.435	881.277		446.175	-1159.43		3295.59	91.527	94.33	-12.803		218.013	55967
263.434	977.6		446.169	-1234.15		3294.56	91.522	94.33	-12.808		216.983	57326.4
263.432	1073.92		446.162	-1308.87		3293.53	91.517	94.336	-12.819		215.993	58295.1
263.431	1240.7		446.156	-1339.06		3292.5	91.522	94.347	-12.825		215.003	59590.8
263.429	1407.47		446.15	-1369.25		3291.47	91.53	94.356	-12.826		214.013	61061.9
263.428	1104.56		446.144	-1262.81		3290.44	91.53	94.359	-12.829		212.983	62621.8
263.426	801.651		446.138	-1156.38		3289.41	91.528	94.365	-12.837		211.992	64134.2
263.425	106.846		446.132	-952.967		3288.38	91.527	94.376	-12.849		211.002	64564.5
263.423	-587.959		446.125	-749.554		3287.34	91.522	94.382	-12.86		210.011	66574.9
263.422	-601.72		446.119	-604.695		3286.31	91.514	94.381	-12.867		208.981	54475.3
263.42	-51.857		446.113	-459.835		3285.28	91.511	94.381	-12.87		207.99	35125.9
263.419	439.296		446.107	-510.155		3284.25	91.515	94.387	-12.872		206.999	24854
263.417	366.824		446.101	-560.474		3283.22	91.522	94.394	-12.872		206.008	20842.8
263.416	364.806		446.095	-786.455		3282.19	91.527	94.401	-12.874		205.017	20923.6
263.414	362.788		446.088	-1012.44		3281.16	91.531	94.405	-12.874		203.986	20381.5
263.413	105.378		446.082	-1196.94		3280.13	91.538	94.408	-12.87		202.995	26076.7
263.411	-152.032		446.076	-1381.45		3279.1	91.542	94.408	-12.866		202.004	19534.1
263.41	248.119		446.07	-1390.29		3278.07	91.541	94.402	-12.861		201.013	22523
263.408	648.269		446.064	-1399.13		3277.04	91.543	94.397	-12.854		199.982	21537.2
263.407	889.901		446.058	-1312.83		3276.01	91.55	94.393	-12.843
263.405	1131.53		446.051	-1226.52		3274.97	91.564	94.397	-12.833
263.404	1097.22		446.045	-1169.49		3273.94	91.573	94.406	-12.833
263.402	781.102		446.039	-1112.46		3272.91	91.561	94.396	-12.835
263.401	80.243		446.033	-1131.22		3271.88	91.54	94.367	-12.827
263.399	-56.994		446.027	-1149.98		3270.85	91.541	94.353	-12.812
263.398	316.553		446.021	-1198.01		3269.82	91.575	94.376	-12.801
263.396	690.101		446.014	-1246.04		3268.79	91.625	94.421	-12.796
263.395	740.739		446.008	-1162.33		3267.76	91.665	94.457	-12.792
263.393	791.377		446.002	-1078.61		3266.73	91.693	94.479	-12.786
263.392	372.329		445.996	-858.275		3265.7	91.717	94.492	-12.775
263.39	-46.719		445.99	-637.936		3264.67	91.739	94.5	-12.761
263.389	42.081		445.983	-455.413		3263.64	91.755	94.504	-12.749
263.388	130.881		445.977	-272.89		3262.6	91.767	94.507	-12.74
263.386	-132.584		445.971	-187.957		3261.57	91.782	94.51	-12.728
263.385	167.575		445.965	-103.023		3260.54	91.796	94.511	-12.715
263.383	262.246		445.959	-4.671		3259.51	91.8	94.502	-12.702
263.382	-206.706		445.953	93.681		3258.48	91.795	94.481	-12.686
263.38	-658.045		445.946	192.033		3257.45	91.775	94.451	-12.676
263.379	-545.761		445.94	290.385		3256.42	91.752	94.419	-12.667
263.377	-392.379		445.934	430.975		3255.39	91.76	94.41	-12.65
263.376	-520.809		445.928	571.565		3254.36	91.797	94.428	-12.631
263.374	-631.625		445.922	770.709		3253.33	91.825	94.443	-12.618
263.373	-460.63		445.916	969.852		3252.3	91.836	94.441	-12.605
263.371	-90.019		445.909	1103.12		3251.27	91.841	94.429	-12.588
263.37	-1.219		445.903	1236.39		3250.23	91.839	94.415	-12.576
263.368	228.487		445.897	1194		3249.2	91.819	94.387	-12.568
263.367	458.193		445.891	1151.61		3248.17	91.787	94.341	-12.554
263.365	717.254		445.885	937.678		3247.14	91.78	94.309	-12.529
263.364	412.692		445.879	723.744		3246.11	91.818	94.32	-12.502
263.362	-232.392		445.872	509.809		3245.08	91.872	94.352	-12.48
263.361	-877.477		445.866	295.874		3244.05	91.909	94.373	-12.464
263.359	-1117.46		445.86	199.047		3243.02	91.922	94.375	-12.453
263.358	-1357.44		445.854	102.22		3241.99	91.931	94.368	-12.437
263.356	-1315.61		445.848	63.947		3240.96	91.947	94.361	-12.414
263.355	-1273.77		445.842	25.673		3239.93	91.966	94.355	-12.389
263.353	-1192.13		445.835	-0.859		3238.9	91.98	94.348	-12.368
263.352	-1110.48		445.829	-27.391		3237.86	91.992	94.338	-12.346
263.35	-747.029		445.823	-53.923		3236.83	92.004	94.324	-12.32
263.349	-383.572		445.817	-80.456		3235.8	91.994	94.294	-12.3
263.347	-343.025		445.811	-110.647		3234.77	91.963	94.251	-12.288
263.346	-302.478		445.805	-140.839		3233.74	91.958	94.225	-12.267
263.344	-261.931		445.798	-171.031		3232.71	92.003	94.237	-12.234
263.343	-221.384		445.792	-201.223		3231.68	92.065	94.271	-12.206
263.341	21.715		445.786	-173.928		3230.65	92.115	94.303	-12.188
263.34	264.814		445.78	-146.634		3229.62	92.149	94.319	-12.17
263.338	226.102		445.774	-119.339		3228.59	92.173	94.32	-12.147
263.337	187.39		445.768	-92.044		3227.56	92.196	94.315	-12.119
263.335	500.942		445.761	-108.665		3226.53	92.221	94.315	-12.094
263.334	814.494		445.755	-125.286		3225.49	92.245	94.32	-12.075
263.332	658.36		445.749	-141.906		3224.46	92.272	94.328	-12.056
263.331	502.226		445.743	-158.527		3223.43	92.304	94.337	-12.033
263.329	302.059		445.737	-172.861		3222.4	92.334	94.341	-12.007
263.328	101.892		445.731	-187.194		3221.37	92.36	94.341	-11.981
263.326	-80.662		445.724	-201.528		3220.34	92.379	94.335	-11.956
263.325	-263.215		445.718	-215.861		3219.31	92.402	94.33	-11.928
263.323	-34.794		445.712	-264.351		3218.28	92.436	94.338	-11.902
263.322	475.439		445.706	-312.841		3217.25	92.472	94.352	-11.88
263.32	692.119		445.7	-361.331		3216.22	92.502	94.355	-11.853
263.319	345.175		445.694	-409.82		3215.19	92.53	94.352	-11.822
263.317	186.105		445.687	-407.686		3214.16	92.569	94.352	-11.783
263.316	308.848		445.681	-405.551		3213.12	92.609	94.35	-11.741
263.314	678.175		445.675	-403.416		3212.09	92.638	94.343	-11.705
263.313	765.691		445.669	-401.281		3211.06	92.662	94.337	-11.675
263.311	1035.21		445.663	-433.303		3210.03	92.687	94.328	-11.641
263.31	1304.73		445.657	-465.324		3209	92.702	94.308	-11.606
263.308	1086.95		445.65	-555.9		3207.97	92.706	94.275	-11.569
263.307	869.168		445.644	-646.475		3206.94	92.713	94.244	-11.531
263.305	796.881		445.638	-779.746		3205.91	92.735	94.227	-11.492
263.304	724.593		445.632	-913.017		3204.88	92.76	94.222	-11.462
263.302	652.305		445.626	-948.698		3203.85	92.779	94.211	-11.432
263.301	580.018		445.62	-984.379		3202.82	92.797	94.195	-11.398
263.299	578.183		445.613	-877.335		3201.79	92.821	94.188	-11.367
263.298	576.348		445.607	-770.292		3200.75	92.85	94.191	-11.341
263.296	574.514		445.601	-526.623		3199.72	92.88	94.191	-11.311
263.295	572.679		445.595	-282.954		3198.69	92.911	94.188	-11.277
263.293	262.613		445.589	16.219		3197.66	92.941	94.18	-11.239
263.292	-47.453		445.583	315.392		3196.63	92.965	94.17	-11.205
263.29	-204.872		445.576	614.565		3195.6	92.982	94.156	-11.174
263.289	201.333		445.57	913.738		3194.57	92.994	94.135	-11.141
263.287	220.048		445.564	1140.94		3193.54	93.008	94.116	-11.108
263.286	238.762		445.558	1368.14		3192.51	93.028	94.103	-11.075
263.284	539.287		445.552	1497.75		3191.48	93.048	94.092	-11.044
263.283	839.813		445.546	1627.36		3190.45	93.064	94.074	-11.01
263.281	1248.95		445.539	1561.03		3189.41	93.082	94.057	-10.975
263.28	1094.47		445.533	1494.7		3188.38	93.114	94.049	-10.935
263.278	1257.03		445.527	1213.67		3187.35	93.149	94.05	-10.901
263.277	1419.58		445.521	932.646		3186.32	93.18	94.05	-10.87
263.275	1353.16		445.515	605.264		3185.29	93.208	94.044	-10.836
263.274	1286.75		445.509	277.881		3184.26	93.232	94.031	-10.799
263.272	1220.33		445.502	9.052		3183.23	93.258	94.018	-10.76
263.271	1153.92		445.496	-259.776		3182.2	93.287	94.009	-10.722
263.269	999.433		445.49	-435.895		3181.17	93.313	94.001	-10.688
263.268	844.95		445.484	-612.014		3180.14	93.34	93.993	-10.653
263.266	690.468		445.478	-729.579		3179.11	93.376	93.991	-10.615
263.265	535.985		445.472	-847.144		3178.08	93.416	93.991	-10.575
263.263	267.016		445.465	-979.957		3177.04	93.446	93.982	-10.536
263.262	-1.952		445.459	-1112.77		3176.01	93.469	93.97	-10.501
263.26	-411.827		445.453	-1216.31		3174.98	93.499	93.968	-10.469
263.259	-821.701		445.447	-1319.84		3173.95	93.537	93.975	-10.438
263.257	-436.229		445.441	-1287.1		3172.92	93.578	93.98	-10.402
263.256	-50.756		445.435	-1254.35		3171.89	93.619	93.985	-10.366
263.254	-134.969		445.428	-1124.02		3170.86	93.658	93.99	-10.332
263.253	-219.182		445.422	-993.681		3169.83	93.695	93.997	-10.302
263.251	-321.009		445.416	-912.75		3168.8	93.732	94.004	-10.272
263.25	-422.835		445.41	-831.819		3167.77	93.771	94.009	-10.238
263.248	-383.756		445.404	-780.165		3166.74	93.809	94.011	-10.202
263.247	-344.677		445.398	-728.511		3165.71	93.842	94.012	-10.17
263.245	-378.986		445.391	-638.889		3164.67	93.877	94.014	-10.137
263.244	-413.295		445.385	-549.267		3163.64	93.914	94.015	-10.101
263.242	-165.792		445.379	-430.368		3162.61	93.953	94.015	-10.062
263.241	81.71		445.373	-311.468		3161.58	93.99	94.02	-10.03
263.239	167.758		445.367	-247.463		3160.55	94.027	94.027	-10
263.238	253.806		445.361	-183.458		3159.52	94.066	94.038	-9.972
263.237	-129.832		445.354	-178.007		3158.49	94.109	94.053	-9.944
263.235	-513.47		445.348	-172.556		3157.46	94.147	94.067	-9.92
263.234	-907.199		445.342	-153.228		3156.43	94.176	94.072	-9.896
263.232	-1300.93		445.336	-133.901		3155.4	94.194	94.071	-9.877
263.231	-1224.97		445.33	-56.02		3154.37	94.197	94.064	-9.867
263.229	-1149.01		445.324	21.861		3153.34	94.199	94.059	-9.86
263.228	-776.568		445.317	99.742		3152.3	94.24	94.066	-9.826
263.226	-404.121		445.311	177.623		3151.27	94.324	94.092	-9.768
263.225	-172.581		445.305	196.95		3150.24	94.411	94.122	-9.711
263.223	58.96		445.299	216.278		3149.21	94.474	94.145	-9.671
263.222	-199.734		445.293	184.828		3148.18	94.519	94.16	-9.641
263.22	-458.429		445.287	153.378		3147.15	94.558	94.17	-9.612
263.219	-400.085		445.28	63.375		3146.12	94.595	94.173	-9.578
263.217	-341.741		445.274	-26.629		3145.09	94.634	94.172	-9.538
263.216	-515.305		445.268	-72.717		3144.06	94.673	94.174	-9.501
263.214	-125.245		445.262	-118.805		3143.03	94.705	94.179	-9.474
263.213	264.814		445.256	-164.893		3142	94.72	94.18	-9.46
263.211	91.251		445.25	-210.982		3140.97	94.72	94.174	-9.454
263.21	-167.26		445.243	-265.876		3139.93	94.728	94.166	-9.438
263.208	-425.771		445.237	-320.77		3138.9	94.77	94.165	-9.395
263.207	-249.822		445.231	-375.664		3137.87	94.838	94.176	-9.338
263.205	-73.873		445.225	-430.558		3136.84	94.912	94.195	-9.283
263.204	-126.896		445.219	-552.545		3135.81	94.974	94.217	-9.243
263.202	-179.919		445.212	-674.532		3134.78	95.025	94.24	-9.215
263.201	48.869		445.206	-796.519		3133.75	95.071	94.264	-9.193
263.199	277.657		445.2	-918.506		3132.72	95.111	94.281	-9.17
263.198	-186.341		445.194	-938.481		3131.69	95.138	94.289	-9.151
263.196	-650.339		445.188	-958.457		3130.66	95.157	94.301	-9.144
263.195	-644.652		445.182	-880.843		3129.63	95.194	94.318	-9.124
263.193	-638.964		445.175	-803.228		3128.6	95.252	94.334	-9.082
263.192	-527.597		445.169	-703.656		3127.56	95.309	94.351	-9.042
263.19	-416.23		445.163	-604.085		3126.53	95.358	94.369	-9.011
263.189	-23.052		445.157	-563.067		3125.5	95.395	94.382	-8.987
263.187	370.127		445.151	-522.048		3124.47	95.418	94.388	-8.97
263.186	713.218		445.145	-506.038		3123.44	95.432	94.389	-8.957
263.184	1056.31		445.138	-490.027		3122.41	95.434	94.388	-8.954
263.183	929.714		445.132	-474.016		3121.38	95.427	94.385	-8.958
263.181	803.119		445.126	-458.005		3120.35	95.433	94.385	-8.952
263.18	576.715		445.12	-436.505		3119.32	95.465	94.387	-8.922
263.178	350.312		445.114	-415.005		3118.29	95.504	94.391	-8.887
263.177	159.135		445.108	-393.505		3117.26	95.538	94.399	-8.861
263.175	-32.042		445.101	-372.004		3116.23	95.582	94.408	-8.826
263.174	-317.156		445.095	-393.352		3115.19	95.645	94.415	-8.77
263.172	-38.647		445.089	-414.7		3114.16	95.719	94.424	-8.705
263.171	204.636		445.083	-406.771		3113.13	95.783	94.44	-8.657
263.169	447.919		445.077	-398.842		3112.1	95.824	94.456	-8.632
263.168	309.582		445.071	-373.224		3111.07	95.835	94.462	-8.627
263.166	171.244		445.064	-347.607		3110.04	95.826	94.457	-8.631
263.165	32.907		445.058	-419.579		3109.01	95.834	94.451	-8.617
263.163	-105.43		445.052	-491.552		3107.98	95.885	94.449	-8.564
263.162	-9.108		445.046	-645.675		3106.95	95.947	94.448	-8.501
263.16	87.215		445.04	-799.797		3105.92	95.986	94.443	-8.457
263.159	500.575		445.034	-895.367		3104.89	96.002	94.428	-8.426
263.157	350.312		445.027	-990.936		3103.86	96.005	94.402	-8.397
263.156	164.823		445.021	-932.802		3102.82	95.994	94.367	-8.373
263.154	-20.667		445.015	-874.667		3101.79	95.96	94.318	-8.358
263.153	-241.382		445.009	-679.907		3100.76	95.916	94.255	-8.339
263.151	-462.098		445.003	-485.147		3099.73	95.898	94.191	-8.293
263.15	-345.961		444.997	-259.891		3098.7	95.909	94.137	-8.228
263.148	-229.823		444.99	-34.634		3097.67	95.926	94.093	-8.167
263.147	-113.686		444.984	53.997		3096.64	95.936	94.057	-8.121
263.145	2.451		444.978	142.628		3095.61	95.943	94.021	-8.078
263.144	-110.384		444.972	142.209		3094.58	95.941	93.988	-8.047
263.142	-223.219		444.966	141.79		3093.55	95.929	93.96	-8.031
263.141	-54.242		444.96	141.37		3092.52	95.902	93.932	-8.03
263.139	114.735		444.953	140.951		3091.49	95.863	93.892	-8.029
263.138	118.588		444.947	161.879		3090.45	95.844	93.854	-8.01
263.136	122.441		444.941	182.808		3089.42	95.854	93.824	-7.97
263.135	126.294		444.935	301.326		3088.39	95.85	93.778	-7.928
263.133	130.147		444.929	419.844		3087.36	95.808	93.701	-7.893
263.132	-121.392		444.923	629.242		3086.33	95.734	93.598	-7.864
263.13	-372.931		444.916	838.64		3085.3	95.645	93.476	-7.831
263.129	-471.822		444.91	1106.59		3084.27	95.573	93.351	-7.778
263.127	-7.09		444.904	1374.54		3083.24	95.524	93.234	-7.71
263.126	-75.891		444.898	1624.2		3082.21	95.454	93.108	-7.654
263.124	-144.693		444.892	1873.85		3081.18	95.356	92.965	-7.609
263.123	-319.174		444.886	2094.23		3080.15	95.265	92.821	-7.556
263.121	-493.655		444.879	2314.61		3079.12	95.189	92.689	-7.5
263.12	-260.096		444.873	2489.24		3078.08	95.134	92.573	-7.439
263.118	-26.538		444.867	2663.87		3077.05	95.124	92.495	-7.371
263.117	66.115		444.861	2740.91		3076.02	95.147	92.458	-7.311
263.115	158.768		444.855	2817.95		3074.99	95.166	92.434	-7.268
263.114	159.869		444.849	2767.83		3073.96	95.165	92.407	-7.242
263.112	160.97		444.842	2717.7		3072.93	95.159	92.38	-7.221
263.111	302.977		444.836	2530.94		3071.9	95.158	92.359	-7.201
263.109	444.983		444.83	2344.19		3070.87	95.154	92.338	-7.184
263.108	569.376		444.824	2023.25		3069.84	95.118	92.288	-7.17
263.106	693.77		444.818	1702.31		3068.81	95.031	92.185	-7.154
263.105	818.163		444.812	1410.64		3067.78	94.935	92.062	-7.127
263.103	942.557		444.805	1118.98		3066.75	94.881	91.96	-7.079
263.102	953.932		444.799	875.503		3065.71	94.85	91.866	-7.016
263.1	965.307		444.793	632.025		3064.68	94.79	91.743	-6.953
263.099	976.682		444.787	417.823		3063.65	94.709	91.597	-6.888
263.097	988.058		444.781	203.622		3062.62	94.654	91.479	-6.825
263.096	805.687		444.775	33.335		3061.59	94.634	91.413	-6.779
263.094	623.317		444.768	-136.951		3060.56	94.634	91.385	-6.751
263.093	722.758		444.762	-248.683		3059.53	94.644	91.382	-6.738
263.091	822.2		444.756	-360.416		3058.5	94.659	91.398	-6.739
263.09	729.363		444.75	-405.818		3057.47	94.696	91.448	-6.752
263.088	636.527		444.744	-451.22		3056.44	94.763	91.53	-6.767
263.087	543.691		444.738	-359.996		3055.41	94.839	91.617	-6.778
263.085	450.854		444.731	-268.773		3054.38	94.917	91.704	-6.787
263.084	393.244		444.725	-83.01		3053.34	94.981	91.781	-6.8
263.083	335.634		444.719	102.754		3052.31	95.003	91.824	-6.821
263.081	278.024		444.713	317.794		3051.28	95.017	91.855	-6.838
263.08	220.415		444.707	532.834		3050.25	95.078	91.917	-6.839
263.078	202.434		444.701	713.108		3049.22	95.171	92.004	-6.833
263.077	184.454		444.694	893.382		3048.19	95.24	92.077	-6.837
263.075	-115.338		444.688	976.066		3047.16	95.267	92.123	-6.856
263.074	-415.129		444.682	1058.75		3046.13	95.286	92.164	-6.878
263.072	-289.268		444.676	1051.77		3045.1	95.336	92.229	-6.893
263.071	-163.407		444.67	1044.8		3044.07	95.41	92.325	-6.915
263.069	-37.546		444.664	940.232		3043.04	95.496	92.441	-6.945
263.068	88.315		444.657	835.667		3042.01	95.611	92.582	-6.971
263.066	-4.705		444.651	747.646		3040.97	95.753	92.743	-6.99
263.065	-97.724		444.645	659.624		3039.94	95.908	92.915	-7.007
263.063	-49.838		444.639	708.229		3038.91	96.05	93.075	-7.025
263.062	-1.952		444.633	756.833		3037.88	96.147	93.197	-7.05
263.06	-367.977		444.627	828.614		3036.85	96.177	93.265	-7.088
263.059	-734.002		444.62	900.396		3035.82	96.158	93.285	-7.127
263.057	-630.341		444.614	913.624		3034.79	96.132	93.275	-7.143
263.056	-526.68		444.608	926.852		3033.76	96.123	93.252	-7.129
263.054	-348.162		444.602	924.222		3032.73	96.119	93.213	-7.094
263.053	-169.645		444.596	921.591		3031.7	96.083	93.145	-7.062
263.051	8.872		444.59	918.961		3030.67	96.007	93.04	-7.033
263.05	187.39		444.583	916.331		3029.63	95.923	92.911	-6.988
263.048	166.291		444.577	944.807		3028.6	95.842	92.771	-6.929
263.047	145.191		444.571	973.283		3027.57	95.74	92.619	-6.879
263.045	405.904		444.565	972.483		3026.54	95.606	92.454	-6.848
263.044	666.616		444.559	971.682		3025.51	95.457	92.284	-6.827
263.042	605.153		444.553	970.653		3024.48	95.335	92.125	-6.79
263.041	543.691		444.546	969.624		3023.45	95.251	91.99	-6.739
263.039	482.228		444.54	1027.15		3022.42	95.173	91.874	-6.701
263.038	420.765		444.534	1084.67		3021.39	95.082	91.769	-6.687
263.036	776.148		444.528	1192.21		3020.36	94.993	91.68	-6.687
263.035	1131.53		444.522	1299.75		3019.33	94.931	91.62	-6.689
263.033	829.355		444.516	1348.74		3018.3	94.896	91.596	-6.7
263.032	527.178		444.509	1397.72		3017.26	94.884	91.607	-6.723
263.03	280.777		444.503	1398.52		3016.23	94.893	91.652	-6.759
263.029	34.375		444.497	1399.32		3015.2	94.914	91.723	-6.809
263.027	257.659		444.491	1370.85		3014.17	94.946	91.803	-6.857
263.026	480.944		444.485	1342.37		3013.14	94.985	91.879	-6.894
263.024	258.026		444.479	1308.4		3012.11	95.013	91.941	-6.928
263.023	35.109		444.472	1274.44		3011.08	95.037	91.978	-6.941
263.021	94.003		444.466	1240.47		3010.05	95.058	91.985	-6.927
263.02	152.897		444.46	1206.51		3009.02	95.052	91.958	-6.906
263.018	-162.49		444.454	1153.79		3007.99	95.004	91.894	-6.89
263.017	-477.877		444.448	1101.07		3006.96	94.924	91.799	-6.875
263.015	-511.452		444.441	989.79		3005.93	94.822	91.684	-6.862
263.014	-545.027		444.435	878.515		3004.89	94.707	91.558	-6.851
263.012	-214.595		444.429	787.978		3003.86	94.596	91.434	-6.838
263.011	115.836		444.423	697.44		3002.83	94.507	91.329	-6.822
263.009	-23.419		444.417	665.457		3001.8	94.441	91.253	-6.812
263.008	-162.673		444.411	633.473		3000.77	94.384	91.207	-6.823
263.006	-282.847		444.404	585.327		2999.74	94.317	91.179	-6.862
263.005	-403.02		444.398	537.18		2998.71	94.246	91.163	-6.917
263.003	-53.508		444.392	430.479		2997.68	94.207	91.16	-6.953
263.002	296.005		444.386	323.779		2996.65	94.21	91.173	-6.963
263	93.636		444.38	259.774		2995.62	94.202	91.176	-6.974
262.999	-108.733		444.374	195.769		2994.59	94.135	91.141	-7.006
262.997	-311.101		444.367	131.764		2993.56	94.014	91.061	-7.047
262.996	-513.47		444.361	67.759		2992.52	93.898	90.958	-7.06
262.994	-267.435		444.355	-2.422		2991.49	93.805	90.841	-7.036
262.993	-21.4		444.349	-72.603		2990.46	93.684	90.689	-7.005
262.991	224.634		444.343	-45.194		2989.43	93.508	90.488	-6.98
262.99	470.669		444.337	-17.785		2988.4	93.284	90.236	-6.952
262.988	757.802		444.33	21.823		2987.37	93.015	89.934	-6.919
262.987	1044.93		444.324	61.431		2986.34	92.702	89.582	-6.88
262.985	1050.25		444.318	42.484		2985.31	92.347	89.173	-6.826
262.984	1055.58		444.312	23.538		2984.28	91.938	88.696	-6.758
262.982	875.957		444.306	-40.848		2983.25	91.471	88.152	-6.681
262.981	696.339		444.3	-105.234		2982.22	90.971	87.567	-6.596
262.979	516.72		444.293	-169.62		2981.19	90.477	86.969	-6.492
262.978	337.102		444.287	-234.007		2980.15	89.991	86.35	-6.359
262.976	-300.46		444.281	-283.754		2979.12	89.502	85.696	-6.194
262.975	-938.022		444.275	-333.502		2978.09	89.006	85.015	-6.009
262.973	-918.024		444.269	-285.66		2977.06	88.492	84.316	-5.824
262.972	-898.025		444.263	-237.819		2976.03	87.958	83.602	-5.644
262.97	-670.154		444.256	-81.866		2975	87.433	82.889	-5.456
262.969	-442.283		444.25	74.087		2973.97	86.954	82.202	-5.248
262.967	-214.412		444.244	230.04		2972.94	86.505	81.539	-5.034
262.966	13.459		444.238	385.992		2971.91	86.073	80.897	-4.824
262.964	106.295		444.232	543.165		2970.88	85.662	80.279	-4.617
262.963	199.132		444.226	700.337		2969.85	85.273	79.696	-4.423
262.961	10.156		444.219	798.956		2968.82	84.908	79.15	-4.242
262.96	-178.819		444.213	897.575		2967.78	84.572	78.642	-4.07
262.958	-350.181		444.207	893.725		2966.75	84.264	78.167	-3.903
262.957	-521.543		444.201	889.875		2965.72	83.982	77.725	-3.743
262.955	-411.093		444.195	827.471		2964.69	83.727	77.323	-3.596
262.954	-300.643		444.189	765.067		2963.66	83.502	76.966	-3.464
262.952	-66.901		444.182	704.493		2962.63	83.318	76.66	-3.342
262.951	166.841		444.176	643.918		2961.6	83.177	76.403	-3.226
262.949	259.677		444.17	612.621		2960.57	83.065	76.191	-3.126
262.948	352.514		444.164	581.324		2959.54	82.975	76.027	-3.052
262.946	244.266		444.158	603.091		2958.51	82.903	75.902	-2.999
262.945	136.018		444.152	624.858		2957.48	82.836	75.803	-2.967
262.943	168.676		444.145	705.179		2956.45	82.77	75.72	-2.95
262.942	201.333		444.139	785.5		2955.41	82.693	75.641	-2.948
262.94	266.282		444.133	876.799		2954.38	82.581	75.545	-2.964
262.939	331.231		444.127	968.099		2953.35	82.446	75.436	-2.99
262.937	255.274		444.121	961.809		2952.32	82.341	75.347	-3.006
262.936	179.317		444.115	955.519		2951.29	82.281	75.294	-3.013
262.934	300.041		444.108	843.71		2950.26	82.24	75.27	-3.03
262.933	420.765		444.102	731.902		2949.23	82.216	75.283	-3.067
262.932	71.803		444.096	649.37		2948.2	82.241	75.359	-3.118
262.93	-277.159		444.09	566.838		2947.17	82.365	75.539	-3.174
262.929	-312.019		444.084	599.584		2946.14	82.604	75.838	-3.234
262.927	-346.878		444.078	632.33		2945.11	82.922	76.232	-3.31
262.926	87.948		444.071	665.075		2944.08	83.323	76.711	-3.388
262.924	522.775		444.065	697.822		2943.04	83.813	77.272	-3.459
262.923	461.312		444.059	660.082		2942.01	84.332	77.852	-3.52
262.921	399.849		444.053	622.342		2940.98	84.808	78.373	-3.565
262.92	620.198		444.047	526.049		2939.95	85.209	78.789	-3.58
262.918	840.547		444.041	429.755		2938.92	85.526	79.085	-3.559
262.917	843.666		444.034	356.029		2937.89	85.757	79.256	-3.499
262.915	846.785		444.028	282.303		2936.86	85.906	79.307	-3.401
262.914	849.904		444.022	267.131		2935.83	85.983	79.255	-3.272
262.912	853.023		444.016	251.959		2934.8	85.999	79.117	-3.118
262.911	942.74		444.01	222.148		2933.77	85.96	78.909	-2.949
262.909	1032.46		444.004	192.338		2932.74	85.867	78.641	-2.774
262.908	1034.11		443.997	133.25		2931.71	85.723	78.316	-2.593
262.906	753.948		443.991	74.163		2930.67	85.557	77.966	-2.409
262.905	456.175		443.985	20.565		2929.64	85.435	77.664	-2.229
262.903	722.024		443.979	-33.033		2928.61	85.382	77.444	-2.062
262.902	653.223		443.973	10.958		2927.58	85.353	77.274	-1.921
262.9	584.421		443.967	54.95		2926.55	85.327	77.132	-1.805
262.899	558.919		443.96	162.07		2925.52	85.308	77.03	-1.722
262.897	533.416		443.954	269.19		2924.49	85.3	76.98	-1.68
262.896	261.329		443.948	317.756		2923.46	85.305	76.989	-1.684
262.894	-10.759		443.942	366.322		2922.43	85.333	77.066	-1.733
262.893	-312.202		443.936	332.547		2921.4	85.397	77.222	-1.825
262.891	-50.022		443.93	298.771		2920.37	85.491	77.454	-1.963
262.89	176.932		443.923	235.719		2919.34	85.607	77.755	-2.148
262.888	403.886		443.917	172.667		2918.3	85.756	78.124	-2.368
262.887	143.54		443.911	145.602		2917.27	85.939	78.551	-2.612
262.885	-116.805		443.905	118.536		2916.24	86.14	79.008	-2.868
262.884	-101.21		443.899	150.024		2915.21	86.323	79.452	-3.129
262.882	196.196		443.893	181.511		2914.18	86.478	79.868	-3.39
262.881	590.476		443.886	281.922		2913.15	86.639	80.279	-3.64
262.879	421.132		443.88	382.333		2912.12	86.8	80.674	-3.874
262.878	-12.41		443.874	512.02		2911.09	86.933	81.02	-4.087
262.876	117.671		443.868	641.708		2910.06	87.047	81.332	-4.285
262.875	362.605		443.862	697.097		2909.03	87.151	81.619	-4.468
262.873	607.539		443.856	752.487		2908	87.238	81.877	-4.639
262.872	746.793		443.849	778.6		2906.97	87.307	82.11	-4.803
262.87	886.048		443.843	804.713		2905.93	87.365	82.316	-4.951
262.869	449.937		443.837	889.379		2904.9	87.417	82.5	-5.083
262.867	13.826		443.831	974.046		2903.87	87.482	82.69	-5.208
262.866	-287.25		443.825	1058.71		2902.84	87.562	82.896	-5.334
262.864	-24.703		443.819	1143.38		2901.81	87.646	83.106	-5.46
262.863	193.811		443.812	1138.38		2900.78	87.737	83.318	-5.581
262.861	130.514		443.806	1133.39		2899.75	87.831	83.532	-5.701
262.86	120.056		443.8	1069.84		2898.72	87.916	83.741	-5.825
262.858	109.598		443.794	1006.3		2897.69	87.977	83.925	-5.948
262.857	172.529		443.788	911.032		2896.66	88.023	84.089	-6.066
262.855	235.459		443.782	815.768		2895.63	88.097	84.28	-6.183
262.854	298.39		443.775	691.227		2894.6	88.193	84.502	-6.309
262.852	361.32		443.769	566.686		2893.56	88.258	84.695	-6.437
262.851	385.355		443.763	426.896		2892.53	88.279	84.836	-6.557
262.849	409.39		443.757	287.106		2891.5	88.274	84.941	-6.667
262.848	186.839		443.751	176.594		2890.47	88.246	85.014	-6.768
262.846	-35.711		443.745	66.081		2889.44	88.19	85.057	-6.867
262.845	-774.916		443.738	-51.141		2888.41	88.113	85.073	-6.96
262.843	-950.498		443.732	-168.362		2887.38	88.021	85.063	-7.042
262.842	-597.683		443.726	-256.307		2886.35	87.915	85.033	-7.118
262.84	-244.868		443.72	-344.252		2885.32	87.797	84.986	-7.189
262.839	-107.082		443.714	-317.834		2884.29	87.669	84.924	-7.255
262.837	30.705		443.708	-291.417		2883.26	87.534	84.849	-7.315
262.836	168.492		443.701	-206.445		2882.23	87.395	84.763	-7.368
262.834	306.279		443.695	-121.474		2881.19	87.246	84.661	-7.415
262.833	420.582		443.689	-65.779		2880.16	87.081	84.534	-7.453
262.831	534.884		443.683	-10.084		2879.13	86.898	84.379	-7.481
262.83	649.187		443.677	45.61		2878.1	86.702	84.195	-7.493
262.828	763.489		443.67	101.305		2877.07	86.489	83.971	-7.482
262.827	318.388		443.664	182.465		2876.04	86.238	83.683	-7.445
262.825	-126.713		443.658	263.624		2875.01	85.931	83.318	-7.387
262.824	85.747		443.652	374.06		2873.98	85.604	82.921	-7.317
262.822	298.206		443.646	484.497		2872.95	85.311	82.561	-7.25
262.821	410.857		443.64	596.763		2871.92	85.035	82.223	-7.188
262.819	523.509		443.633	709.029		2870.89	84.735	81.859	-7.124
262.818	166.474		443.627	762.741		2869.85	84.412	81.466	-7.054
262.816	-190.561		443.621	816.454		2868.82	84.078	81.065	-6.987
262.815	153.264		443.615	827.623		2867.79	83.744	80.667	-6.923
262.813	497.089		443.609	838.793		2866.76	83.428	80.292	-6.864
262.812	371.228		443.603	849.962		2865.73	83.155	79.961	-6.806
262.81	245.367		443.596	861.132		2864.7	82.937	79.68	-6.743
262.809	128.312		443.59	886.329		2863.67	82.786	79.458	-6.672
262.807	11.257		443.584	911.527		2862.64	82.719	79.32	-6.601
262.806	35.109		443.578	907.448		2861.61	82.752	79.289	-6.537
262.804	58.96		443.572	903.37		2860.58	82.903	79.393	-6.49
262.803	237.477		443.566	807.495		2859.55	83.186	79.655	-6.469
262.801	415.995		443.559	711.621		2858.52	83.578	80.048	-6.47
262.8	124.826		443.553	518.157		2857.48	84.021	80.508	-6.487
262.798	-166.343		443.547	324.694		2856.45	84.464	80.981	-6.517
262.797	-313.67		443.541	72.066		2855.42	84.879	81.443	-6.564
262.795	-460.997		443.535	-180.561		2854.39	85.252	81.887	-6.635
262.794	-332.384		443.529	-374.635		2853.36	85.581	82.311	-6.73
262.792	78.041		443.522	-568.708		2852.33	85.878	82.729	-6.851
262.791	442.965		443.516	-722.374		2851.3	86.148	83.157	-7.009
262.789	244.266		443.51	-876.039		2850.27	86.393	83.598	-7.205
262.788	45.567		443.504	-971.151		2849.24	86.613	84.042	-7.429
262.786	410.49		443.498	-1066.26		2848.21	86.816	84.495	-7.679
262.785	443.699		443.492	-1039.39		2847.18	87.017	84.965	-7.948
262.783	195.095		443.485	-1012.51		2846.15	87.213	85.432	-8.219
262.782	422.049		443.479	-985.637		2845.11	87.389	85.871	-8.482
262.78	649.003		443.473	-958.762		2844.08	87.54	86.275	-8.735
262.779	510.115		443.467	-950.07		2843.05	87.674	86.653	-8.979
262.778	371.228		443.461	-941.379		2842.02	87.798	87.007	-9.209
262.776	91.434		443.455	-932.687		2840.99	87.908	87.326	-9.418
262.775	-188.359		443.448	-923.995		2839.96	88.001	87.611	-9.61
262.773	-177.534		443.442	-787.218		2838.93	88.089	87.887	-9.798
262.772	-166.709		443.436	-650.44		2837.9	88.189	88.173	-9.984
262.77	125.927		443.43	-455.108		2836.87	88.293	88.446	-10.153
262.769	418.563		443.424	-259.776		2835.84	88.378	88.678	-10.3
262.767	497.639		443.418	-2.231		2834.81	88.45	88.885	-10.435
262.766	576.715		443.411	255.314		2833.78	88.524	89.082	-10.558
262.764	655.792		443.405	512.859		2832.74	88.59	89.258	-10.668
262.763	734.867		443.399	770.404		2831.71	88.647	89.415	-10.768
262.761	623.134		443.393	975.494		2830.68	88.701	89.561	-10.86
262.76	511.4		443.387	1180.59		2829.65	88.75	89.693	-10.943
262.758	258.76		443.381	1327.12		2828.62	88.797	89.813	-11.016
262.757	6.12		443.374	1473.66		2827.59	88.844	89.929	-11.085
262.755	-63.599		443.368	1550.21		2826.56	88.889	90.047	-11.158
262.754	-133.318		443.362	1626.75		2825.53	88.936	90.164	-11.228
262.752	78.775		443.356	1605.71		2824.5	88.983	90.279	-11.296
262.751	290.867		443.35	1584.67		2823.47	89.035	90.398	-11.363
262.749	450.12		443.344	1502.63		2822.44	89.093	90.521	-11.428
262.748	609.373		443.337	1420.59		2821.41	89.146	90.642	-11.496
262.746	486.814		443.331	1338.56		2820.37	89.19	90.757	-11.567
262.745	364.256		443.325	1256.52		2819.34	89.229	90.865	-11.636
262.743	547.727		443.319	1090.31		2818.31	89.265	90.962	-11.697
262.742	731.198		443.313	924.107		2817.28	89.299	91.046	-11.747
262.74	773.763		443.307	757.9		2816.25	89.323	91.116	-11.793
262.739	816.329		443.3	591.693		2815.22	89.333	91.174	-11.841
262.737	644.6		443.294	459.642		2814.19	89.334	91.221	-11.887
262.736	472.871		443.288	327.591		2813.16	89.331	91.253	-11.922
262.734	301.142		443.282	195.54		2812.13	89.316	91.265	-11.949
262.733	129.413		443.276	63.489		2811.1	89.29	91.265	-11.975
262.731	428.608		443.27	-67.952		2810.07	89.274	91.28	-12.006
262.73	727.804		443.263	-199.393		2809.04	89.278	91.321	-12.043
262.728	745.188		443.257	-330.834		2808	89.294	91.373	-12.079
262.727	762.572		443.251	-462.275		2806.97	89.317	91.434	-12.117
262.725	451.175		443.245	-568.099		2805.94	89.346	91.506	-12.16
262.724	139.779		443.239	-673.922		2804.91	89.381	91.589	-12.208
262.722	485.943		443.233	-643.12		2803.88	89.42	91.679	-12.259
262.721	832.107		443.226	-612.319		2802.85	89.458	91.774	-12.316
262.719	655.746		443.22	-490.027		2801.82	89.499	91.864	-12.365
262.718	479.384		443.214	-367.735		2800.79	89.531	91.939	-12.408
262.716	303.022		443.208	-245.443		2799.76	89.549	91.995	-12.446
262.715	126.661		443.202	-123.151		2798.73	89.569	92.057	-12.488
262.713	-35.023		443.196	-19.157		2797.7	89.597	92.136	-12.539
262.712	-196.707		443.189	84.837		2796.67	89.626	92.215	-12.589
262.71	-217.485		443.183	130.277		2795.63	89.652	92.287	-12.635
262.709	-238.263		443.177	175.717		2794.6	89.676	92.358	-12.682
262.707	144.595		443.171	148.728		2793.57	89.694	92.416	-12.722
262.706	527.453		443.165	121.738		2792.54	89.709	92.464	-12.755
262.704	628.5		443.159	-2.841		2791.51	89.729	92.521	-12.792
262.703	729.547		443.152	-127.42		2790.48	89.751	92.581	-12.83
262.701	642.719		443.146	-331.291		2789.45	89.775	92.641	-12.866
262.7	555.891		443.14	-535.162		2788.42	89.818	92.73	-12.912
262.698	609.969		443.134	-739.033		2787.39	89.873	92.84	-12.967
262.697	664.048		443.128	-942.904		2786.36	89.921	92.938	-13.017
262.695	204.407		443.122	-1043.09		2785.33	89.962	93.024	-13.062
262.694	-255.234		443.115	-1143.27		2784.3	89.996	93.103	-13.107
262.692	-245.189		443.109	-1067.79		2783.26	90.025	93.173	-13.148
262.691	-235.144		443.103	-992.308		2782.23	90.05	93.235	-13.185
262.689	68.455		443.097	-768.615		2781.2	90.08	93.299	-13.219
262.688	372.053		443.091	-544.921		2780.17	90.11	93.36	-13.25
262.686	393.841		443.085	-350.504		2779.14	90.13	93.412	-13.282
262.685	415.628		443.078	-156.087		2778.11	90.142	93.455	-13.313
262.683	295.271		443.072	-142.631		2777.08	90.146	93.476	-13.33
262.682	174.914		443.066	-129.174		2776.05	90.139	93.478	-13.339
262.68	-86.349		443.06	-252.343		2775.02	90.141	93.493	-13.352
262.679	-347.612		443.054	-375.511		2773.99	90.16	93.535	-13.375
262.677	-488.518		443.048	-450.495		2772.96	90.181	93.586	-13.405
262.676	-629.424		443.041	-525.479		2771.93	90.196	93.631	-13.435
262.674	-805.556		443.035	-502.874		2770.89	90.206	93.662	-13.456
262.673	-418.065		443.029	-480.268		2769.86	90.215	93.684	-13.469
262.671	-101.027		443.023	-451.563		2768.83	90.224	93.709	-13.485
262.67	216.011		443.017	-422.858		2767.8	90.23	93.733	-13.503
262.668	98.59		443.011	-335.599		2766.77	90.234	93.752	-13.518
262.667	-18.832		443.004	-248.34		2765.74	90.236	93.767	-13.531
262.665	216.011		442.998	-126.925		2764.71	90.239	93.785	-13.546
262.664	450.854		442.992	-5.51		2763.68	90.245	93.804	-13.559
262.662	403.886		442.986	57.352		2762.65	90.252	93.824	-13.572
262.661	356.917		442.98	120.213		2761.62	90.254	93.842	-13.588
262.659	502.96		442.974	110.645		2760.59	90.252	93.852	-13.6
262.658	649.003		442.967	101.076		2759.56	90.248	93.859	-13.611
262.656	548.461		442.961	-6.082		2758.52	90.248	93.867	-13.619
262.655	447.919		442.955	-113.24		2757.49	90.25	93.874	-13.624
262.653	-113.503		442.949	-230.156		2756.46	90.25	93.877	-13.627
262.652	-111.301		442.943	-347.073		2755.43	90.252	93.883	-13.631
262.65	-144.326		442.937	-405.437		2754.4	90.259	93.896	-13.637
262.649	-177.351		442.93	-463.8		2753.37	90.268	93.911	-13.643
262.647	59.694		442.924	-521.553		2752.34	90.277	93.922	-13.645
262.646	296.739		442.918	-579.306		2751.31	90.285	93.927	-13.642
262.644	392.877		442.912	-695.613		2750.28	90.297	93.94	-13.643
262.643	489.016		442.906	-811.92		2749.25	90.318	93.966	-13.648
262.641	599.833		442.899	-883.702		2748.22	90.341	93.996	-13.655
262.64	710.649		442.893	-955.483		2747.19	90.37	94.04	-13.67
262.638	668.818		442.887	-890.64		2746.15	90.407	94.099	-13.692
262.637	63.363		442.881	-825.796		2745.12	90.444	94.154	-13.71
262.635	-64.47		442.875	-649.105		2744.09	90.479	94.2	-13.721
262.634	-192.304		442.869	-472.415		2743.06	90.516	94.245	-13.729
262.632	302.197		442.862	-266.448		2742.03	90.548	94.287	-13.739
262.631	796.697		442.856	-60.48		2741	90.577	94.325	-13.748
262.629	915.449		442.85	89.983		2739.97	90.607	94.356	-13.749
262.628	1034.2		442.844	240.447		2738.94	90.634	94.38	-13.746
262.626	871.141		442.838	293.32		2737.91	90.659	94.396	-13.737
262.625	708.081		442.832	346.194		2736.88	90.683	94.415	-13.732
262.624	406.317		442.825	333.195		2735.85	90.708	94.441	-13.733
262.622	104.552		442.819	320.196		2734.82	90.732	94.465	-13.733
262.621	272.474		442.813	307.196		2733.78	90.753	94.481	-13.728
262.619	440.396		442.807	294.197		2732.75	90.775	94.494	-13.719
262.618	291.28		442.801	272.659		2731.72	90.795	94.507	-13.712
262.616	142.164		442.795	251.12		2730.69	90.812	94.517	-13.705
262.615	133.954		442.788	131.992		2729.66	90.827	94.52	-13.693
262.613	125.743		442.782	12.865		2728.63	90.84	94.51	-13.67
262.612	101.388		442.776	-140.115		2727.6	90.841	94.481	-13.64
262.61	77.032		442.77	-293.094		2726.57	90.839	94.453	-13.614
262.609	193.582		442.764	-348.484		2725.54	90.857	94.459	-13.602
262.607	310.132		442.758	-403.874		2724.51	90.889	94.484	-13.595
262.606	896.368		442.751	-349.475		2723.48	90.911	94.49	-13.579
262.604	1482.6		442.745	-295.076		2722.45	90.924	94.483	-13.559
262.603	1411.28		442.739	-240.678		2721.41	90.947	94.496	-13.549
262.601	1339.95		442.733	-186.279		2720.38	90.982	94.523	-13.541
262.6	1568.79		442.727	-191.654		2719.35	91.016	94.543	-13.527
262.598	1797.62		442.721	-197.029		2718.32	91.044	94.555	-13.511
262.597	1368.9		442.714	-202.404		2717.29	91.07	94.57	-13.5
262.595	940.172		442.708	-207.78		2716.26	91.103	94.594	-13.491
262.594	470.348		442.702	-188.757		2715.23	91.144	94.624	-13.48
262.592	0.524		442.696	-169.735		2714.2	91.183	94.654	-13.471
262.591	-187.488		442.69	-92.159		2713.17	91.218	94.682	-13.464
262.589	-375.5		442.684	-14.583		2712.14	91.256	94.706	-13.45
262.588	-62.314		442.677	58.495		2711.11	91.298	94.723	-13.425
262.586	250.871		442.671	131.573		2710.07	91.335	94.732	-13.397
262.585	528.829		442.665	263.205		2709.04	91.368	94.742	-13.374
262.583	806.788		442.659	394.836		2708.01	91.4	94.752	-13.352
262.582	1067.13		442.653	527.688		2706.98	91.43	94.758	-13.328
262.58	763.856		442.647	660.539		2705.95	91.461	94.762	-13.301
262.579	-9.108		442.64	695.801		2704.92	91.492	94.768	-13.276
262.577	-218.448		442.634	731.063		2703.89	91.519	94.772	-13.253
262.576	118.221		442.628	681.544		2702.86	91.546	94.775	-13.229
262.574	454.891		442.622	632.025		2701.83	91.575	94.775	-13.2
262.573	544.975		442.616	582.506		2700.8	91.602	94.774	-13.172
262.571	635.059		442.61	532.987		2699.77	91.627	94.77	-13.143
262.57	337.653		442.603	525.553		2698.74	91.651	94.765	-13.114
262.568	40.246		442.597	518.119		2697.7	91.673	94.758	-13.085
262.567	365.173		442.591	569.24		2696.67	91.695	94.747	-13.052
262.565	690.101		442.585	620.36		2695.64	91.715	94.727	-13.012
262.564	1169.14		442.579	662.865		2694.61	91.731	94.701	-12.97
262.562	1084.56		442.573	705.369		2693.58	91.746	94.673	-12.927
262.561	847.335		442.566	718.597		2692.55	91.761	94.646	-12.885
262.559	610.107		442.56	731.825		2691.52	91.776	94.621	-12.845
262.558	493.236		442.554	699.308		2690.49	91.794	94.597	-12.803
262.556	376.365		442.548	666.791		2689.46	91.816	94.579	-12.763
262.555	400.4		442.542	575.72		2688.43	91.846	94.565	-12.719
262.553	424.434		442.536	484.649		2687.4	91.881	94.555	-12.674
262.552	524.793		442.529	412.486		2686.37	91.912	94.541	-12.629
262.55	625.152		442.523	340.323		2685.33	91.939	94.524	-12.585
262.549	1042.55		442.517	326.714		2684.3	91.964	94.503	-12.539
262.547	896.322		442.511	313.105		2683.27	91.987	94.478	-12.491
262.546	667.901		442.505	355.61		2682.24	92.01	94.448	-12.438
262.544	439.479		442.499	398.115		2681.21	92.038	94.422	-12.384
262.543	175.831		442.492	440.619		2680.18	92.072	94.407	-12.335
262.541	-87.817		442.486	483.124		2679.15	92.11	94.4	-12.29
262.54	-14.062		442.48	448.053		2678.12	92.149	94.398	-12.249
262.538	59.694		442.474	412.982		2677.09	92.195	94.404	-12.209
262.537	-7.457		442.468	377.911		2676.06	92.253	94.416	-12.163
262.535	-74.607		442.462	342.839		2675.03	92.309	94.426	-12.117
262.534	-273.857		442.455	383.4		2674	92.36	94.435	-12.075
262.532	-473.106		442.449	423.961		2672.96	92.418	94.455	-12.037
262.531	-202.67		442.443	601.147		2671.93	92.486	94.482	-11.996
262.529	67.767		442.437	778.333		2670.9	92.559	94.507	-11.948
262.528	135.651		442.431	937.831		2669.87	92.634	94.535	-11.901
262.526	203.535		442.425	1097.33		2668.84	92.707	94.568	-11.861
262.525	-10.392		442.418	1120.2		2667.81	92.778	94.603	-11.825
262.523	-224.32		442.412	1143.07		2666.78	92.848	94.633	-11.785
262.522	2.084		442.406	1159.85		2665.75	92.915	94.66	-11.745
262.52	228.487		442.4	1176.62		2664.72	92.987	94.692	-11.705
262.519	771.929		442.394	1193.39		2663.69	93.065	94.726	-11.661
262.517	751.747		442.388	1210.17		2662.66	93.141	94.758	-11.617
262.516	311.783		442.381	1177.46		2661.63	93.214	94.789	-11.575
262.514	-128.181		442.375	1144.75		2660.59	93.283	94.817	-11.534
262.513	-450.723		442.369	975.418		2659.56	93.353	94.845	-11.492
262.511	-209.642		442.363	806.085		2658.53	93.427	94.872	-11.445
262.51	-9.658		442.357	620.283		2657.5	93.494	94.895	-11.401
262.508	190.325		442.351	434.482		2656.47	93.555	94.909	-11.354
262.507	425.535		442.344	277.958		2655.44	93.616	94.919	-11.303
262.505	660.745		442.338	121.433		2654.41	93.675	94.928	-11.253
262.504	904.762		442.332	-41.191		2653.38	93.733	94.935	-11.202
262.502	1148.78		442.326	-203.815		2652.35	93.794	94.942	-11.148
262.501	1357.57		442.32	-268.849		2651.32	93.854	94.947	-11.093
262.499	1566.36		442.314	-333.884		2650.29	93.912	94.952	-11.04
262.498	1599.02		442.307	-309.257		2649.26	93.974	94.957	-10.983
262.496	1068.05		442.301	-284.631		2648.22	94.043	94.963	-10.92
262.495	854.124		442.295	-230.728		2647.19	94.112	94.971	-10.859
262.493	640.197		442.289	-176.825		2646.16	94.174	94.978	-10.804
262.492	644.6		442.283	-136.989		2645.13	94.229	94.984	-10.755
262.49	649.003		442.277	-97.153		2644.1	94.284	94.985	-10.701
262.489	653.406		442.27	-86.593		2643.07	94.337	94.983	-10.646
262.487	657.81		442.264	-76.033		2642.04	94.385	94.978	-10.593
262.486	621.115		442.258	-126.468		2641.01	94.429	94.967	-10.538
262.484	584.421		442.252	-176.901		2639.98	94.474	94.952	-10.478
262.483	829.539		442.246	-285.889		2638.95	94.52	94.935	-10.415
262.481	1074.66		442.24	-394.877		2637.92	94.571	94.919	-10.348
262.48	773.763		442.233	-509.964		2636.89	94.625	94.908	-10.283
262.478	472.871		442.227	-625.051		2635.85	94.673	94.891	-10.218
262.477	171.978		442.221	-740.138		2634.82	94.713	94.864	-10.151
262.475	-128.915		442.215	-855.225		2633.79	94.751	94.835	-10.084
262.474	-189.093		442.209	-897.12		2632.76	94.796	94.813	-10.017
262.473	-249.271		442.203	-939.015		2631.73	94.843	94.796	-9.953
262.471	-27.638		442.196	-883.32		2630.7	94.89	94.774	-9.884
262.47	193.995		442.19	-827.626		2629.67	94.936	94.751	-9.815
262.468	35.476		442.184	-711.395		2628.64	94.983	94.728	-9.745
262.467	-123.043		442.178	-595.164		2627.61	95.027	94.702	-9.675
262.465	188.124		442.172	-478.934		2626.58	95.065	94.677	-9.612
262.464	499.291		442.166	-362.703		2625.55	95.1	94.652	-9.552
262.462	38.411		442.159	-203.777		2624.52	95.14	94.628	-9.488
262.461	-422.468		442.153	-44.851		2623.48	95.188	94.607	-9.419
262.459	-225.787		442.147	172.629		2622.45	95.233	94.584	-9.351
262.458	-29.106		442.141	390.109		2621.42	95.273	94.557	-9.284
262.456	6.12		442.135	495.666		2620.39	95.314	94.531	-9.217
262.455	41.347		442.128	601.223		2619.36	95.352	94.502	-9.15
262.453	217.479		442.122	492.083		2618.33	95.387	94.467	-9.08
262.452	393.611		442.116	382.943		2617.3	95.422	94.431	-9.009
262.45	496.355		442.11	234.766		2616.27	95.457	94.395	-8.938
262.449	599.099		442.104	86.59		2615.24	95.494	94.365	-8.871
262.447	420.031		442.098	36.004		2614.21	95.535	94.339	-8.804
262.446	240.963		442.091	-14.583		2613.18	95.577	94.314	-8.737
262.444	244.266		442.085	27.045		2612.15	95.623	94.293	-8.67
262.443	247.568		442.079	68.674		2611.11	95.676	94.278	-8.602
262.441	532.682		442.073	168.855		2610.08	95.73	94.268	-8.538
262.44	817.796		442.067	269.037		2609.05	95.783	94.263	-8.48
262.438	847.519		442.061	342.382		2608.02	95.838	94.258	-8.42
262.437	877.241		442.054	415.727		2606.99	95.897	94.255	-8.358
262.435	472.504		442.048	489.071		2605.96	95.957	94.256	-8.299
262.434	67.767		442.042	562.416		2604.93	96.015	94.259	-8.244
262.432	-276.058		442.036	611.058		2603.9	96.067	94.256	-8.189
262.431	-56.26		442.03	659.7		2602.87	96.117	94.249	-8.132
262.429	-47.82		442.024	708.343		2601.84	96.167	94.243	-8.076
262.428	-39.381		442.017	756.985		2600.81	96.218	94.24	-8.022
262.426	321.324		442.011	765.372		2599.78	96.269	94.233	-7.964
262.425	118.405		442.005	773.758		2598.74	96.316	94.222	-7.906
262.423	408.656		441.999	782.145		2597.71	96.364	94.211	-7.847
262.422	135.284		441.993	790.531		2596.68	96.417	94.202	-7.785
262.42	-192.396		441.987	778.028		2595.65	96.469	94.19	-7.721
262.419	-520.075		441.98	765.524		2594.62	96.519	94.18	-7.661
262.417	-413.295		441.974	655.431		2593.59	96.57	94.178	-7.608
262.416	-306.515		441.968	545.338		2592.56	96.62	94.18	-7.56
262.414	-361.189		441.962	419.386		2591.53	96.668	94.178	-7.51
262.413	-415.863		441.956	293.435		2590.5	96.718	94.174	-7.456
262.411	374.897		441.95	226.037		2589.47	96.773	94.173	-7.4
262.41	1165.66		441.943	158.639		2588.44	96.828	94.171	-7.343
262.408	1199.78		441.937	201.639		2587.41	96.878	94.167	-7.289
262.407	1233.91		441.931	244.64		2586.37	96.923	94.159	-7.236
262.405	1268.04		441.925	385.23		2585.34	96.968	94.151	-7.183
262.404	1302.16		441.919	525.82		2584.31	97.015	94.144	-7.129
262.402	1180.7		441.913	694.467		2583.28	97.061	94.137	-7.076
262.401	1059.24		441.906	863.114		2582.25	97.103	94.13	-7.027
262.399	796.881		441.9	1031.76		2581.22	97.144	94.123	-6.979
262.398	534.517		441.894	1200.41		2580.19	97.183	94.116	-6.933
262.396	490.851		441.888	1327.67		2579.16	97.219	94.102	-6.883
262.395	447.185		441.882	1454.94		2578.13	97.252	94.081	-6.829
262.393	685.33		441.876	1523.65		2577.1	97.286	94.058	-6.772
262.392	923.476		441.869	1592.37		2576.07	97.322	94.036	-6.714
262.39	671.386		441.863	1575.69		2575.04	97.355	94.016	-6.661
262.389	419.297		441.857	1559.01		2574	97.386	94.001	-6.615
262.387	449.02		441.851	1483.78		2572.97	97.417	93.985	-6.568
262.386	478.742		441.845	1408.55		2571.94	97.446	93.966	-6.52
262.384	464.431		441.839	1295.5		2570.91	97.476	93.943	-6.467
262.383	450.12		441.832	1182.45		2569.88	97.509	93.924	-6.415
262.381	435.81		441.826	1069.4		2568.85	97.54	93.91	-6.37
262.38	421.499		441.82	956.358		2567.82	97.573	93.899	-6.326
262.378	427.737		441.814	912.843		2566.79	97.606	93.89	-6.284
262.377	433.975		441.808	869.327		2565.76	97.638	93.884	-6.246
262.375	158.401		441.802	884.366		2564.73	97.67	93.878	-6.208
262.374	-117.172		441.795	899.405		2563.7	97.704	93.871	-6.167
262.372	-234.961		441.789	1007		2562.67	97.742	93.866	-6.124
262.371	-352.749		441.783	1114.6		2561.63	97.784	93.868	-6.084
262.369	-329.632		441.777	1280.75		2560.6	97.827	93.875	-6.048
262.368	-306.515		441.771	1446.9		2559.57	97.867	93.88	-6.013
262.366	-198.267		441.765	1585.6		2558.54	97.904	93.881	-5.977
262.365	-90.019		441.758	1724.3		2557.51	97.944	93.884	-5.94
262.363	18.229		441.752	1726.38		2556.48	97.985	93.889	-5.904
262.362	126.477		441.746	1728.46		2555.45	98.025	93.895	-5.87
262.36	340.405		441.74	1603.82		2554.42	98.069	93.905	-5.836
262.359	554.332		441.734	1479.19		2553.39	98.116	93.919	-5.803
262.357	298.573		441.728	1325.27		2552.36	98.159	93.935	-5.776
262.356	42.814		441.721	1171.36		2551.33	98.196	93.949	-5.753
262.354	27.77		441.715	1026.6		2550.29	98.231	93.957	-5.726
262.353	12.725		441.709	881.831		2549.26	98.268	93.965	-5.697
262.351	244.266		441.703	737.067		2548.23	98.306	93.975	-5.669
262.35	475.806		441.697	592.303		2547.2	98.341	93.983	-5.642
262.348	810.641		441.691	547.777		2546.17	98.374	93.991	-5.617
262.347	581.853		441.684	503.252		2545.14	98.408	94.003	-5.595
262.345	-116.622		441.678	595.352		2544.11	98.441	94.018	-5.577
262.344	-251.473		441.672	687.453		2543.08	98.474	94.036	-5.562
262.342	-189.643		441.666	821.028		2542.05	98.507	94.051	-5.544
262.341	-127.814		441.66	954.604		2541.02	98.538	94.057	-5.519
262.339	-312.569		441.654	990.59		2539.99	98.568	94.063	-5.495
262.338	-497.324		441.647	1026.58		2538.96	98.598	94.072	-5.474
262.336	-473.657		441.641	955.671		2537.92	98.629	94.08	-5.451
262.335	-449.989		441.635	884.767		2536.89	98.655	94.083	-5.428
262.333	-567.227		441.629	813.862		2535.86	98.679	94.087	-5.408
262.332	-684.465		441.623	742.957		2534.83	98.705	94.094	-5.389
262.33	-472.923		441.617	745.244		2533.8	98.732	94.102	-5.37
262.329	-261.381		441.61	747.531		2532.77	98.759	94.11	-5.351
262.327	-331.65		441.604	749.818		2531.74	98.787	94.115	-5.328
262.326	-401.92		441.598	752.106		2530.71	98.813	94.116	-5.303
262.324	1.9		441.592	751.038		2529.68	98.836	94.117	-5.281
262.323	405.72		441.586	749.971		2528.65	98.857	94.122	-5.265
262.321	668.635		441.58	690.35		2527.62	98.876	94.13	-5.254
262.32	931.549		441.573	630.729		2526.59	98.898	94.141	-5.243
262.319	783.487		441.567	537.561		2525.55	98.919	94.152	-5.233
262.317	635.426		441.561	444.394		2524.52	98.938	94.16	-5.222
262.316	769.177		441.555	380.503		2523.49	98.955	94.171	-5.216
262.314	902.927		441.549	316.612		2522.46	98.968	94.183	-5.215
262.313	960.354		441.543	337.198		2521.43	98.98	94.195	-5.215
262.311	1017.78		441.536	357.783		2520.4	98.994	94.209	-5.215
262.31	899.074		441.53	436.922		2519.37	99.006	94.221	-5.215
262.308	780.368		441.524	516.061		2518.34	99.011	94.231	-5.22
262.307	696.889		441.518	587.881		2517.31	99.011	94.24	-5.229
262.305	49.786		441.512	659.7		2516.28	99.009	94.25	-5.241
262.304	-456.41		441.506	672.967		2515.25	99.005	94.259	-5.254
262.302	-398.984		441.499	686.233		2514.22	98.999	94.268	-5.269
262.301	-522.46		441.493	627.66		2513.18	98.988	94.273	-5.285
262.299	-645.936		441.487	569.087		2512.15	98.97	94.274	-5.304
262.298	-804.639		441.481	481.237		2511.12	98.952	94.275	-5.323
262.296	-399.718		441.475	393.388		2510.09	98.939	94.28	-5.341
262.295	269.401		441.469	307.368		2509.06	98.928	94.289	-5.361
262.293	374.897		441.462	221.348		2508.03	98.919	94.301	-5.382
262.292	-12.777		441.456	164.605		2507	98.908	94.313	-5.405
262.29	-400.452		441.45	107.862		2505.97	98.897	94.328	-5.431
262.289	-240.648		441.444	63.013		2504.94	98.887	94.349	-5.462
262.287	-80.845		441.438	18.163		2503.91	98.876	94.37	-5.494
262.286	219.864		441.432	-55.963		2502.88	98.864	94.389	-5.525
262.284	520.573		441.425	-130.089		2501.85	98.852	94.41	-5.558
262.283	788.991		441.419	-194.456		2500.81	98.84	94.43	-5.59
262.281	1057.41		441.413	-258.823		2499.78	98.826	94.45	-5.624
262.28	856.142		441.407	-264.637		2498.75	98.809	94.47	-5.661
262.278	654.874		441.401	-270.45		2497.72	98.794	94.492	-5.698
262.277	645.884		441.395	-226.402		2496.69	98.783	94.52	-5.737
262.275	636.894		441.388	-182.353		2495.66	98.774	94.548	-5.774
262.274	627.904		441.382	-138.304		2494.63	98.764	94.574	-5.81
262.272	618.914		441.376	-94.255		2493.6	98.756	94.604	-5.848
262.271	439.663		441.37	-45.937		2492.57	98.751	94.641	-5.89
262.269	260.411		441.364	2.381		2491.54	98.749	94.679	-5.93
262.268	45.934		441.358	-7.854		2490.51	98.747	94.715	-5.968
262.266	395.079		441.351	-18.09		2489.48	98.742	94.752	-6.01
262.265	541.672		441.345	-107.617		2488.44	98.735	94.79	-6.055
262.263	688.266		441.339	-197.144		2487.41	98.731	94.83	-6.099
262.262	588.274		441.333	-257.394		2486.38	98.728	94.868	-6.14
262.26	488.282		441.327	-317.644		2485.35	98.723	94.899	-6.176
262.259	444.066		441.32	-249.198		2484.32	98.711	94.927	-6.216
262.257	399.849		441.314	-180.752		2483.29	98.695	94.955	-6.26
262.256	496.539		441.308	-14.716		2482.26	98.682	94.986	-6.304
262.254	593.228		441.302	151.32		2481.23	98.672	95.019	-6.347
262.253	972.83		441.296	291.376		2480.2	98.661	95.047	-6.386
262.251	1352.43		441.29	431.432		2479.17	98.643	95.07	-6.427
262.25	1391.51		441.283	473.899		2478.14	98.624	95.094	-6.47
262.248	866.967		441.277	516.366		2477.11	98.607	95.12	-6.513
262.247	870.82		441.271	468.562		2476.07	98.589	95.147	-6.558
262.245	874.673		441.265	420.759		2475.04	98.568	95.176	-6.608
262.244	948.978		441.259	275.365		2474.01	98.547	95.208	-6.661
262.242	1023.28		441.253	129.972		2472.98	98.527	95.238	-6.711
262.241	984.572		441.246	-80.837		2471.95	98.507	95.268	-6.761
262.239	382.236		441.24	-291.646		2470.92	98.486	95.301	-6.815
262.238	566.625		441.234	-443.901		2469.89	98.463	95.333	-6.87
262.236	751.013		441.228	-596.156		2468.86	98.438	95.36	-6.922
262.235	650.654		441.222	-665.459		2467.83	98.41	95.386	-6.976
262.233	550.296		441.216	-734.763		2466.8	98.383	95.416	-7.033
262.232	731.749		441.209	-745.513		2465.77	98.356	95.449	-7.093
262.23	913.201		441.203	-756.263		2464.74	98.326	95.479	-7.153
262.229	874.489		441.197	-728.283		2463.7	98.294	95.507	-7.213
262.227	835.777		441.191	-700.302		2462.67	98.266	95.535	-7.269
262.226	797.064		441.185	-613.767		2461.64	98.239	95.561	-7.322
262.224	758.352		441.179	-527.233		2460.61	98.213	95.585	-7.372
262.223	795.963		441.172	-418.741		2459.58	98.188	95.61	-7.422
262.221	833.575		441.166	-310.249		2458.55	98.16	95.638	-7.478
262.22	589.375		441.16	-299.346		2457.52	98.127	95.667	-7.54
262.218	345.175		441.154	-288.443		2456.49	98.095	95.697	-7.602
262.217	288.849		441.148	-309.257		2455.46	98.065	95.73	-7.665
262.215	232.524		441.142	-330.071		2454.43	98.034	95.765	-7.731
262.214	458.01		441.135	-292.332		2453.4	97.999	95.8	-7.801
262.212	683.496		441.129	-254.592		2452.37	97.963	95.834	-7.871
262.211	357.101		441.123	-248.569		2451.33	97.929	95.872	-7.943
262.209	30.705		441.117	-242.546		2450.3	97.897	95.913	-8.016
262.208	-366.143		441.111	-236.523		2449.27	97.866	95.954	-8.088
262.206	-199.367		441.105	-230.5		2448.24	97.833	95.994	-8.161
262.205	351.184		441.098	-161.462		2447.21	97.795	96.029	-8.234
262.203	338.111		441.092	-92.426		2446.18	97.758	96.061	-8.303
262.202	19.743		441.086	-23.388		2445.15	97.726	96.091	-8.365
262.2	-298.625		441.08	45.648		2444.12	97.69	96.119	-8.429
262.199	69.922		441.074	93.338		2443.09	97.655	96.146	-8.491
262.197	438.47		441.068	141.027		2442.06	97.623	96.173	-8.55
262.196	372.558		441.061	159.439		2441.03	97.589	96.194	-8.605
262.194	306.646		441.055	177.852		2440	97.55	96.213	-8.663
262.193	108.635		441.049	168.97		2438.96	97.513	96.231	-8.718
262.191	474.247		441.043	160.088		2437.93	97.479	96.252	-8.773
262.19	522.821		441.037	92.652		2436.9	97.448	96.275	-8.827
262.188	571.395		441.031	25.216		2435.87	97.415	96.295	-8.88
262.187	244.22		441.024	-35.511		2434.84	97.376	96.311	-8.935
262.185	-82.955		441.018	-96.238		2433.81	97.336	96.329	-8.993
262.184	59.556		441.012	-59.375		2432.78	97.298	96.347	-9.049
262.182	202.067		441.006	-22.512		2431.75	97.26	96.367	-9.107
262.181	133.587		441	68.635		2430.72	97.22	96.389	-9.169
262.179	65.106		440.994	159.782		2429.69	97.179	96.414	-9.235
262.178	-38.601		440.987	192.376		2428.66	97.139	96.444	-9.305
262.176	-142.308		440.981	224.969		2427.63	97.1	96.476	-9.376
262.175	-8.236		440.975	177.051		2426.59	97.058	96.508	-9.45
262.173	-437.788		440.969	129.133		2425.56	97.014	96.543	-9.529
262.172	-796.887		440.963	-16.374		2424.53	96.969	96.575	-9.606
262.17	-1155.99		440.957	-161.882		2423.5	96.924	96.602	-9.678
262.169	-942.655		440.95	-361.064		2422.47	96.878	96.631	-9.753
262.168	-165.7		440.944	-560.246		2421.44	96.828	96.662	-9.834
262.166	153.31		440.938	-661.838		2420.41	96.775	96.693	-9.918
262.165	472.32		440.932	-763.43		2419.38	96.727	96.721	-9.994
262.163	63.317		440.926	-791.22		2418.35	96.678	96.746	-10.068
262.162	-345.686		440.92	-819.01		2417.32	96.625	96.766	-10.141
262.16	-602.041		440.913	-905.354		2416.29	96.573	96.786	-10.213
262.159	-294.772		440.907	-991.698		2415.26	96.523	96.806	-10.283
262.157	-227.622		440.901	-1004.13		2414.22	96.474	96.829	-10.355
262.156	-160.471		440.895	-1016.55		2413.19	96.426	96.857	-10.431
262.154	-199		440.889	-882.596		2412.16	96.377	96.885	-10.508
262.153	-237.529		440.883	-748.639		2411.13	96.328	96.912	-10.584
262.151	-229.09		440.876	-640.909		2410.1	96.282	96.939	-10.657
262.15	-220.65		440.87	-533.18		2409.07	96.236	96.965	-10.729
262.148	-212.21		440.864	-513.281		2408.04	96.189	96.989	-10.8
262.147	-203.771		440.858	-493.381		2407.01	96.144	97.014	-10.87
262.145	-236.428		440.852	-564.973		2405.98	96.1	97.04	-10.94
262.144	-269.086		440.846	-636.564		2404.95	96.053	97.066	-11.013
262.142	-160.838		440.839	-776.468		2403.92	96.002	97.089	-11.087
262.141	-52.591		440.833	-916.371		2402.89	95.949	97.109	-11.16
262.139	-8.924		440.827	-1037.98		2401.85	95.897	97.126	-11.229
262.138	34.742		440.821	-1159.58		2400.82	95.846	97.141	-11.295
262.136	-156.435		440.815	-1154.32		2399.79	95.794	97.157	-11.363
262.135	-347.612		440.809	-1149.06		2398.76	95.742	97.173	-11.431
262.133	-231.658		440.802	-1054.44		2397.73	95.688	97.186	-11.498
262.132	-115.705		440.796	-959.829		2396.7	95.634	97.197	-11.563
262.13	0.249		440.79	-816.418		2395.67	95.582	97.209	-11.627
262.129	116.203		440.784	-673.007		2394.64	95.531	97.221	-11.69
262.127	284.996		440.778	-479.582		2393.61	95.479	97.233	-11.754
262.126	453.79		440.772	-286.156		2392.58	95.43	97.246	-11.816
262.124	293.803		440.765	-63.454		2391.55	95.382	97.26	-11.878
262.123	133.816		440.759	159.249		2390.51	95.337	97.273	-11.936
262.121	148.494		440.753	270.333		2389.48	95.294	97.285	-11.991
262.12	163.172		440.747	381.418		2388.45	95.254	97.297	-12.043
262.118	177.849		440.741	385.154		2387.42	95.221	97.306	-12.085
262.117	192.527		440.735	388.889		2386.39	95.195	97.306	-12.111
262.115	171.978		440.728	347.49		2385.36	95.173	97.295	-12.122
262.114	151.429		440.722	306.091		2384.33	95.154	97.271	-12.117
262.112	412.692		440.716	196.379		2383.3	95.139	97.234	-12.095
262.111	204.269		440.71	86.667		2382.27	95.129	97.182	-12.053
262.109	-24.29		440.704	-141.754		2381.24	95.123	97.116	-11.993
262.108	28.962		440.698	-370.175		2380.21	95.119	97.045	-11.926
262.106	129.184		440.691	-666.908		2379.18	95.126	96.975	-11.849
262.105	229.405		440.685	-963.641		2378.14	95.156	96.905	-11.749
262.103	-22.639		440.679	-1234.15		2377.11	95.201	96.843	-11.642
262.102	-274.682		440.673	-1504.65		2376.08	95.24	96.8	-11.56
262.1	-526.726		440.667	-1648.29		2375.05	95.27	96.77	-11.5
262.099	-778.769		440.661	-1791.93		2374.02	95.308	96.742	-11.434
262.097	-856.148		440.654	-1815.41		2372.99	95.366	96.707	-11.341
262.096	-933.527		440.648	-1838.9		2371.96	95.455	96.658	-11.203
262.094	-682.126		440.642	-1862.38		2370.93	95.554	96.609	-11.055
262.093	-430.724		440.636	-1885.86		2369.9	95.624	96.598	-10.974
262.091	-58.966		440.63	-1834.32		2368.87	95.663	96.634	-10.971
262.09	312.792		440.624	-1782.78		2367.84	95.727	96.662	-10.935
262.088	449.708		440.617	-1604.38		2366.81	95.845	96.631	-10.786
262.087	586.623		440.611	-1425.97		2365.77	95.95	96.573	-10.623
262.085	614.923		440.605	-1226.52		2364.74	95.965	96.552	-10.587
262.084	643.224		440.599	-1027.08		2363.71	95.915	96.583	-10.668
262.082	812.43		440.593	-876.421		2362.68	95.903	96.613	-10.71
262.081	981.636		440.587	-725.767		2361.65	95.965	96.601	-10.636
262.079	622.446		440.58	-683.681		2360.62	96.014	96.573	-10.559
262.078	263.255		440.574	-641.596		2359.59	95.964	96.581	-10.617
262.076	514.656		440.568	-726.377		2358.56	95.835	96.635	-10.8
262.075	766.058		440.562	-811.158		2357.53	95.693	96.713	-11.02
262.073	817.842		440.556	-972.79		2356.5	95.547	96.796	-11.249
262.072	869.627		440.549	-1134.42		2355.47	95.383	96.877	-11.494
262.07	592.632		440.543	-1227.74		2354.44	95.21	96.959	-11.749
262.069	315.636		440.537	-1321.06		2353.4	95.042	97.048	-12.006
262.067	194.224		440.531	-1289.96		2352.37	94.924	97.112	-12.188
262.066	72.812		440.525	-1258.85		2351.34	94.93	97.077	-12.147
262.064	-330.412		440.519	-1227.74		2350.31	95.037	96.934	-11.897
262.063	-263.949		440.512	-1196.64		2349.28	95.078	96.79	-11.712
262.061	134		440.506	-1261.71		2348.25	94.918	96.772	-11.854
262.06	250.137		440.5	-1326.78		2347.22	94.634	96.878	-12.244
262.058	113.818		440.494	-1391.85		2346.19	94.441	96.979	-12.538
262.057	-22.501		440.488	-1456.93		2345.16	94.47	96.986	-12.516
262.055	172.896		440.482	-1409.77		2344.13	94.628	96.934	-12.306
262.054	86.481		440.475	-1362.62		2343.1	94.746	96.916	-12.17
262.052	182.069		440.469	-1315.46		2342.07	94.77	96.954	-12.184
262.051	747.344		440.463	-1268.3		2341.03	94.757	96.996	-12.239
262.049	989.709		440.457	-1223.59		2340	94.76	97.018	-12.258
262.048	574.514		440.451	-1178.87		2338.97	94.782	97.024	-12.242
262.046	153.448		440.445	-1134.16		2337.94	94.795	97.028	-12.233
262.045	202.067		440.438	-1089.44		2336.91	94.76	97.054	-12.294
262.043	356.367		440.432	-1010.57		2335.88	94.674	97.103	-12.429
262.042	510.666		440.426	-931.696		2334.85	94.59	97.124	-12.534
262.04	553.415		440.42	-852.824		2333.82	94.543	97.096	-12.553
262.039	596.163		440.414	-773.952		2332.79	94.49	97.077	-12.587
262.037	702.026		440.408	-686.845		2331.76	94.425	97.079	-12.654
262.036	807.889		440.401	-599.739		2330.73	94.375	97.075	-12.7
262.034	491.034		440.395	-512.633		2329.7	94.322	97.085	-12.763
262.033	174.18		440.389	-425.526		2328.66	94.234	97.129	-12.895
262.031	236.01		440.383	-264.618		2327.63	94.154	97.157	-13.003
262.03	297.839		440.377	-103.709		2326.6	94.117	97.13	-13.013
262.028	218.763		440.371	125.512		2325.57	94.075	97.095	-13.02
262.027	139.687		440.364	354.733		2324.54	93.999	97.091	-13.092
262.025	351.229		440.358	566.876		2323.51	93.927	97.089	-13.162
262.024	562.771		440.352	779.019		2322.48	93.871	97.083	-13.212
262.022	774.314		440.346	991.162		2321.45	93.785	97.11	-13.325
262.021	985.856		440.34	1203.31		2320.42	93.675	97.161	-13.486
262.019	739.454		440.334	1455.09		2319.39	93.595	97.189	-13.594
262.018	493.052		440.327	1706.88		2318.36	93.556	97.189	-13.633
262.016	669.368		440.321	2007.47		2317.33	93.512	97.195	-13.683
262.015	845.684		440.315	2308.05		2316.29	93.443	97.212	-13.769
262.014	699.824		440.309	2498.84		2315.26	93.36	97.228	-13.868
262.012	553.965		440.303	2689.64		2314.23	93.288	97.231	-13.943
262.011	408.105		440.297	2714.53		2313.2	93.231	97.222	-13.991
262.009	262.246		440.29	2739.43		2312.17	93.18	97.208	-14.028
262.008	7.771		440.284	2633.79		2311.14	93.124	97.205	-14.081
262.006	-246.703		440.278	2528.16		2310.11	93.069	97.208	-14.139
262.005	15.477		440.272	2334.7		2309.08	93.022	97.212	-14.19
262.003	559.469		440.266	2141.23		2308.05	92.977	97.22	-14.243
262.002	962.555		440.26	1940.75		2307.02	92.929	97.236	-14.307
262	895.955		440.253	1740.28		2305.99	92.889	97.252	-14.363
261.999	582.77		440.247	1569.08		2304.96	92.865	97.263	-14.398
261.997	739.271		440.241	1397.87		2303.92	92.85	97.275	-14.425
261.996	1060.16		440.235	1229.11		2302.89	92.827	97.297	-14.47
261.994	911.367		440.229	1060.35		2301.86	92.802	97.322	-14.52
261.993	633.408		440.223	891.59		2300.83	92.783	97.339	-14.556
261.991	355.449		440.216	722.829		2299.8	92.772	97.345	-14.573
261.99	31.256		440.21	637.933		2298.77	92.761	97.349	-14.588
261.988	-292.938		440.204	553.038		2297.74	92.748	97.35	-14.602
261.987	-6.539		440.198	468.143		2296.71	92.732	97.351	-14.619
261.985	279.859		440.192	383.248		2295.68	92.715	97.351	-14.636
261.984	624.968		440.186	247.118		2294.65	92.7	97.347	-14.647
261.982	970.077		440.179	110.988		2293.62	92.687	97.34	-14.653
261.981	892.469		440.173	62.688		2292.59	92.677	97.332	-14.655
261.979	814.861		440.167	14.389		2291.55	92.663	97.323	-14.66
261.978	550.846		440.161	56.055		2290.52	92.645	97.315	-14.67
261.976	286.831		440.155	97.722		2289.49	92.627	97.308	-14.681
261.975	427.92		440.149	110.111		2288.46	92.612	97.3	-14.688
261.973	569.01		440.142	122.5		2287.43	92.598	97.289	-14.691
261.972	475.256		440.136	64.137		2286.4	92.585	97.276	-14.691
261.97	99.69		440.13	5.774		2285.37	92.577	97.261	-14.684
261.969	41.163		440.124	-52.589		2284.34	92.575	97.246	-14.671
261.967	452.322		440.118	-110.952		2283.31	92.574	97.228	-14.654
261.966	772.846		440.112	-127.306		2282.28	92.57	97.206	-14.636
261.964	1093.37		440.105	-143.66		2281.25	92.568	97.185	-14.617
261.963	1208.41		440.099	-160.014		2280.22	92.569	97.166	-14.597
261.961	759.82		440.093	-176.368		2279.18	92.574	97.147	-14.573
261.96	152.714		440.087	-233.587		2278.15	92.58	97.125	-14.545
261.958	484.98		440.081	-290.807		2277.12	92.587	97.105	-14.518
261.957	770.277		440.075	-348.026		2276.09	92.593	97.086	-14.493
261.955	1055.58		440.068	-405.246		2275.06	92.6	97.068	-14.468
261.954	1380.5		440.062	-400.862		2274.03	92.607	97.054	-14.447
261.952	1705.43		440.056	-396.478		2273	92.615	97.042	-14.427
261.951	1607.64		440.05	-343.299		2271.97	92.624	97.029	-14.405
261.949	1509.85		440.044	-290.121		2270.94	92.637	97.013	-14.376
261.948	1282.9		440.038	-178.998		2269.91	92.652	96.995	-14.343
261.946	1055.94		440.031	-67.876		2268.88	92.662	96.977	-14.315
261.945	594.145		440.025	-5.548		2267.85	92.667	96.958	-14.291
261.943	132.348		440.019	56.78		2266.81	92.672	96.939	-14.267
261.942	37.494		440.013	26.55		2265.78	92.676	96.919	-14.243
261.94	-57.361		440.007	-3.68		2264.75	92.679	96.899	-14.22
261.939	305.729		440.001	-121.74		2263.72	92.683	96.876	-14.193
261.937	105.195		439.994	-239.801		2262.69	92.687	96.849	-14.162
261.936	221.699		439.988	-384.699		2261.66	92.691	96.826	-14.135
261.934	338.203		439.982	-529.596		2260.63	92.693	96.808	-14.115
261.933	90.7		439.976	-674.494		2259.6	92.698	96.789	-14.091
261.931	-156.802		439.97	-819.392		2258.57	92.705	96.768	-14.063
261.93	-463.015		439.964	-966.119		2257.54	92.712	96.747	-14.035
261.928	-769.229		439.957	-1112.85		2256.51	92.717	96.726	-14.009
261.927	-652.724		439.951	-1259.57		2255.48	92.72	96.704	-13.984
261.925	-536.22		439.945	-1406.3		2254.44	92.721	96.679	-13.958
261.924	-296.424		439.939	-1512.77		2253.41	92.721	96.651	-13.93
261.922	-56.627		439.933	-1619.24		2252.38	92.722	96.623	-13.901
261.921	265.365		439.927	-1696.44		2251.35	92.724	96.595	-13.871
261.919	23.733		439.92	-1773.63		2250.32	92.726	96.567	-13.841
261.918	-239.915		439.914	-1723.39		2249.29	92.729	96.547	-13.818
261.916	-503.563		439.908	-1673.15		2248.26	92.733	96.517	-13.784
261.915	-379.719		439.902	-1417.97		2247.23	92.739	96.488	-13.749
261.913	-255.876		439.896	-1162.79		2246.2	92.748	96.459	-13.711
261.912	-93.872		439.89	-799.645		2245.17	92.758	96.43	-13.672
261.91	68.134		439.883	-436.505		2244.14	92.769	96.403	-13.634
261.909	89.233		439.877	-73.365		2243.11	92.782	96.378	-13.596
261.907	110.332		439.871	289.775		2242.07	92.798	96.353	-13.555
261.906	392.694		439.865	542.517		2241.04	92.817	96.331	-13.514
261.904	675.056		439.859	795.259		2240.01	92.837	96.308	-13.471
261.903	957.418		439.853	921.134		2238.98	92.855	96.285	-13.43
261.901	1239.78		439.846	1047.01		2237.95	92.876	96.269	-13.393
261.9	802.935		439.84	1136.29		2236.92	92.902	96.259	-13.357
261.898	366.091		439.834	1225.57		2235.89	92.93	96.251	-13.321
261.897	258.026		439.828	1314.85		2234.86	92.959	96.239	-13.28
261.895	149.962		439.822	1404.13		2233.83	92.989	96.222	-13.233
261.894	-112.402		439.816	1434.24		2232.8	93.018	96.204	-13.186
261.892	-374.766		439.809	1464.36		2231.77	93.047	96.187	-13.14
261.891	-719.325		439.803	1406.64		2230.73	93.077	96.171	-13.094
261.889	-500.26		439.797	1348.93		2229.7	93.107	96.155	-13.048
261.888	-292.938		439.791	1239.37		2228.67	93.139	96.14	-13.001
261.886	-85.615		439.785	1129.81		2227.64	93.172	96.126	-12.954
261.885	16.028		439.778	1049.53		2226.61	93.206	96.111	-12.905
261.883	117.671		439.772	969.242		2225.58	93.242	96.093	-12.851
261.882	151.796		439.766	890.79		2224.55	93.275	96.073	-12.798
261.88	185.922		439.76	812.337		2223.52	93.307	96.056	-12.749
261.879	20.431		439.754	704.607		2222.49	93.341	96.042	-12.701
261.877	-145.06		439.748	596.877		2221.46	93.375	96.029	-12.654
261.876	-563.007		439.741	416.565		2220.43	93.409	96.015	-12.606
261.874	-417.331		439.735	236.253		2219.4	93.442	96	-12.558
261.873	-165.976		439.729	55.941		2218.36	93.476	95.991	-12.515
261.871	85.38		439.723	-124.371		2217.33	93.51	95.984	-12.474
261.87	39.329		439.717	-258.328		2216.3	93.544	95.972	-12.428
261.868	-6.723		439.711	-392.285		2215.27	93.579	95.961	-12.382
261.867	182.069		439.704	-496.965		2214.24	93.613	95.955	-12.342
261.865	370.861		439.698	-601.645		2213.21	93.645	95.945	-12.3
261.864	612.492		439.692	-654.481		2212.18	93.672	95.93	-12.258
261.862	854.124		439.686	-707.316		2211.15	93.7	95.916	-12.216
261.861	673.038		439.68	-633.285		2210.12	93.729	95.907	-12.178
261.86	491.952		439.674	-559.254		2209.09	93.756	95.898	-12.142
261.858	190.509		439.667	-462.351		2208.06	93.782	95.885	-12.103
261.857	-110.934		439.661	-365.448		2207.03	93.805	95.871	-12.066
261.855	-518.057		439.655	-297.821		2205.99	93.826	95.86	-12.034
261.854	-925.179		439.649	-230.195		2204.96	93.849	95.85	-12.001
261.852	-1091.59		439.643	-160.128		2203.93	93.875	95.836	-11.961
261.851	-694.372		439.637	-90.062		2202.9	93.904	95.823	-11.919
261.849	-532		439.63	9.281		2201.87	93.939	95.817	-11.878
261.848	-933.252		439.624	108.624		2200.84	93.978	95.812	-11.834
261.846	-797.85		439.618	172.286		2199.81	94.016	95.799	-11.783
261.845	-662.448		439.612	235.948		2198.78	94.052	95.785	-11.733
261.843	-421.367		439.606	211.78		2197.75	94.089	95.775	-11.686
261.842	-180.286		439.6	187.611		2196.72	94.133	95.771	-11.638
261.84	101.892		439.593	208.577		2195.69	94.18	95.768	-11.588
261.839	384.071		439.587	229.544		2194.66	94.226	95.763	-11.537
261.837	149.595		439.581	377.377		2193.62	94.273	95.758	-11.485
261.836	-84.881		439.575	525.21		2192.59	94.319	95.752	-11.433
261.834	-137.354		439.569	647.73		2191.56	94.363	95.748	-11.385
261.833	-189.827		439.563	770.251		2190.53	94.404	95.743	-11.339
261.831	-101.394		439.556	765.906		2189.5	94.442	95.737	-11.295
261.83	-12.961		439.55	761.56		2188.47	94.48	95.731	-11.251
261.828	207.572		439.544	723.058		2187.44	94.522	95.727	-11.205
261.827	428.104		439.538	684.555		2186.41	94.565	95.725	-11.16
261.825	507.73		439.532	714.366		2185.38	94.604	95.722	-11.118
261.824	587.357		439.526	744.177		2184.35	94.64	95.716	-11.076
261.822	608.089		439.519	813.366		2183.32	94.679	95.711	-11.032
261.821	628.821		439.513	882.555		2182.29	94.72	95.709	-10.989
261.819	966.592		439.507	922.468		2181.25	94.763	95.707	-10.944
261.818	740.739		439.501	962.381		2180.22	94.807	95.708	-10.901
261.816	553.048		439.495	1008.39		2179.19	94.852	95.715	-10.863
261.815	365.357		439.489	1054.4		2178.16	94.895	95.723	-10.828
261.813	283.345		439.482	1100.42		2177.13	94.937	95.731	-10.794
261.812	201.333		439.476	1146.43		2176.1	94.985	95.743	-10.758
261.81	37.127		439.47	1170.63		2175.07	95.036	95.755	-10.719
261.809	-127.08		439.464	1194.84		2174.04	95.086	95.768	-10.682
261.807	37.494		439.458	1219.05		2173.01	95.14	95.781	-10.641
261.806	202.067		439.452	1243.26		2171.98	95.195	95.796	-10.601
261.804	73.087		439.445	1255.87		2170.95	95.245	95.812	-10.567
261.803	-55.893		439.439	1268.49		2169.92	95.29	95.828	-10.538
261.801	425.719		439.433	1281.11		2168.88	95.338	95.847	-10.509
261.8	907.33		439.427	1293.73		2167.85	95.39	95.867	-10.477
261.798	835.593		439.421	1275.54		2166.82	95.444	95.884	-10.44
261.797	763.856		439.415	1257.36		2165.79	95.496	95.9	-10.404
261.795	210.69		439.408	1170.86		2164.76	95.548	95.919	-10.371
261.794	-342.475		439.402	1084.37		2163.73	95.599	95.937	-10.338
261.792	-828.123		439.396	952.126		2162.7	95.649	95.951	-10.302
261.791	-750.148		439.39	819.885		2161.67	95.696	95.96	-10.264
261.789	-378.619		439.384	716.92		2160.64	95.736	95.962	-10.226
261.788	-7.09		439.378	613.955		2159.61	95.773	95.961	-10.188
261.786	106.112		439.371	569.392		2158.58	95.814	95.959	-10.145
261.785	219.314		439.365	524.829		2157.55	95.853	95.955	-10.102
261.783	332.515		439.359	568.096		2156.51	95.889	95.951	-10.062
261.782	445.717		439.353	611.363		2155.48	95.928	95.947	-10.019
261.78	817.246		439.347	689.397		2154.45	95.968	95.941	-9.973
261.779	1188.78		439.341	767.43		2153.42	96.004	95.935	-9.931
261.777	1043.65		439.334	777.151		2152.39	96.037	95.932	-9.895
261.776	898.524		439.328	786.872		2151.36	96.073	95.935	-9.862
261.774	955.95		439.322	736.438		2150.33	96.116	95.941	-9.825
261.773	1013.38		439.316	686.004		2149.3	96.161	95.948	-9.787
261.771	1070.8		439.31	635.57		2148.27	96.204	95.954	-9.75
261.77	1128.23		439.304	585.136		2147.24	96.246	95.953	-9.707
261.768	895.038		439.297	600.575		2146.21	96.282	95.932	-9.65
261.767	661.846		439.291	616.014		2145.18	96.309	95.879	-9.57
261.765	428.654		439.285	660.73		2144.14	96.329	95.791	-9.462
261.764	195.462		439.279	705.446		2143.11	96.34	95.666	-9.326
261.762	241.147		439.273	695.267		2142.08	96.342	95.507	-9.165
261.761	286.831		439.267	685.089		2141.05	96.338	95.337	-8.999
261.759	332.515		439.26	577.321		2140.02	96.338	95.185	-8.847
261.758	378.2		439.254	469.553		2138.99	96.35	95.082	-8.732
261.756	309.398		439.248	303.232		2137.96	96.384	95.061	-8.677
261.755	240.596		439.242	136.91		2136.93	96.445	95.133	-8.688
261.753	60.244		439.236	-0.135		2135.9	96.528	95.28	-8.752
261.752	-120.108		439.23	-137.179		2134.87	96.623	95.472	-8.849
261.75	-224.687		439.223	-204.997		2133.84	96.721	95.68	-8.959
261.749	140.421		439.217	-272.814		2132.81	96.817	95.881	-9.064
261.747	681.661		439.211	-282.077		2131.77	96.909	96.053	-9.144
261.746	941.089		439.205	-291.341		2130.74	96.993	96.191	-9.198
261.744	592.861		439.199	-267.667		2129.71	97.069	96.294	-9.225
261.743	244.633		439.193	-243.994		2128.68	97.132	96.366	-9.234
261.741	160.603		439.186	-249.598		2127.65	97.185	96.42	-9.235
261.74	358.385		439.18	-255.202		2126.62	97.237	96.464	-9.227
261.738	224.451		439.174	-275.444		2125.59	97.289	96.499	-9.21
261.737	-379.169		439.168	-295.686		2124.56	97.34	96.528	-9.188
261.735	-577.685		439.162	-257.375		2123.53	97.394	96.56	-9.166
261.734	-494.389		439.156	-219.063		2122.5	97.451	96.595	-9.144
261.732	-519.708		439.149	-136.227		2121.47	97.502	96.629	-9.127
261.731	-545.027		439.143	-53.39		2120.44	97.552	96.66	-9.108
261.729	-411.827		439.137	29.447		2119.4	97.603	96.691	-9.088
261.728	-278.627		439.131	112.284		2118.37	97.657	96.727	-9.07
261.726	-66.534		439.125	176.708		2117.34	97.71	96.765	-9.055
261.725	145.558		439.119	241.133		2116.31	97.763	96.803	-9.04
261.723	75.839		439.112	247.003		2115.28	97.816	96.841	-9.025
261.722	6.12		439.106	252.874		2114.25	97.864	96.871	-9.007
261.72	-236.795		439.1	198.971		2113.22	97.909	96.896	-8.987
261.719	-479.711		439.094	145.068		2112.19	97.957	96.923	-8.966
261.717	-440.815		439.088	32.611		2111.16	98.007	96.954	-8.947
261.716	-401.92		439.082	-79.846		2110.13	98.054	96.985	-8.931
261.714	-365.959		439.075	-211.21		2109.1	98.097	97.011	-8.914
261.713	-329.999		439.069	-342.575		2108.07	98.142	97.034	-8.892
261.711	-575.85		439.063	-376.35		2107.03	98.189	97.057	-8.868
261.71	-821.701		439.057	-410.125		2106	98.234	97.081	-8.847
261.709	-527.414		439.051	-384.127		2104.97	98.278	97.107	-8.829
261.707	-233.126		439.045	-358.128		2103.94	98.322	97.135	-8.813
261.706	-408.524		439.038	-332.13		2102.91	98.366	97.158	-8.792
261.704	-583.923		439.032	-306.131		2101.88	98.408	97.178	-8.77
261.703	-348.529		439.026	-284.86		2100.85	98.449	97.197	-8.748
261.701	-113.136		439.02	-263.588		2099.82	98.489	97.218	-8.729
261.7	-159.554		439.014	-300.871		2098.79	98.527	97.235	-8.708
261.698	-205.972		439.007	-338.153		2097.76	98.562	97.246	-8.684
261.697	-129.098		439.001	-415.691		2096.73	98.594	97.247	-8.653
261.695	-52.224		438.995	-493.229		2095.7	98.621	97.237	-8.616
261.694	-257.161		438.989	-395.106		2094.66	98.645	97.215	-8.57
261.692	-462.098		438.983	-296.982		2093.63	98.665	97.175	-8.51
261.691	-432.192		438.977	-64.673		2092.6	98.677	97.113	-8.436
261.689	-402.286		438.97	167.635		2091.57	98.679	97.026	-8.347
261.688	-372.381		438.964	263.319		2090.54	98.673	96.912	-8.239
261.686	-342.475		438.958	359.003		2089.51	98.659	96.774	-8.115
261.685	-327.247		438.952	318.061		2088.48	98.648	96.638	-7.99
261.683	-312.019		438.946	277.119		2087.45	98.636	96.51	-7.874
261.682	-449.438		438.94	265.454		2086.42	98.626	96.395	-7.769
261.68	-117.172		438.933	253.789		2085.39	98.624	96.309	-7.685
261.679	293.803		438.927	320.119		2084.36	98.631	96.261	-7.63
261.677	235.092		438.921	386.45		2083.33	98.648	96.254	-7.606
261.676	188.124		438.915	482.057		2082.29	98.68	96.293	-7.613
261.674	141.155		438.909	577.664		2081.26	98.726	96.376	-7.65
261.673	-123.043		438.903	642.775		2080.23	98.782	96.494	-7.712
261.671	-387.242		438.896	707.885		2079.2	98.84	96.633	-7.793
261.67	-510.534		438.89	636.371		2078.17	98.898	96.781	-7.883
261.668	-633.827		438.884	564.856		2077.14	98.955	96.932	-7.977
261.667	-535.486		438.878	384.772		2076.11	99.01	97.079	-8.069
261.665	-437.146		438.872	204.689		2075.08	99.061	97.215	-8.154
261.664	-620.617		438.866	24.606		2074.05	99.108	97.334	-8.226
261.662	-804.088		438.859	-155.478		2073.02	99.15	97.435	-8.285
261.661	-820.234		438.853	-190.396		2071.99	99.181	97.519	-8.338
261.659	-836.379		438.847	-225.315		2070.95	99.202	97.589	-8.387
261.658	-852.525		438.841	-201.68		2069.92	99.219	97.646	-8.427
261.656	-868.67		438.835	-178.045		2068.89	99.235	97.694	-8.459
261.655	-527.414		438.829	-264.808		2067.86	99.248	97.731	-8.483
261.653	-186.157		438.822	-351.572		2066.83	99.255	97.758	-8.503
261.652	155.099		438.816	-496.889		2065.8	99.256	97.776	-8.52
261.65	496.355		438.81	-642.206		2064.77	99.264	97.793	-8.529
261.649	353.248		438.804	-648.457		2063.74	99.286	97.811	-8.525
261.647	210.14		438.798	-654.709		2062.71	99.315	97.832	-8.517
261.646	67.033		438.792	-563.371		2061.68	99.345	97.851	-8.506
261.644	-76.075		438.785	-472.034		2060.65	99.371	97.863	-8.492
261.643	-72.405		438.779	-445.654		2059.62	99.399	97.872	-8.473
261.641	-68.736		438.773	-419.274		2058.58	99.433	97.884	-8.451
261.64	75.839		438.767	-451.448		2057.55	99.474	97.9	-8.426
261.638	220.415		438.761	-483.623		2056.52	99.516	97.919	-8.403
261.637	109.598		438.755	-507.867		2055.49	99.557	97.938	-8.381
261.635	-1.219		438.748	-532.112		2054.46	99.597	97.955	-8.358
261.634	169.776		438.742	-497.803		2053.43	99.636	97.969	-8.333
261.632	340.771		438.736	-463.495		2052.4	99.674	97.979	-8.305
261.631	496.355		438.73	-386.3		2051.37	99.713	97.989	-8.276
261.629	651.938		438.724	-309.105		2050.34	99.751	97.997	-8.246
261.628	525.71		438.718	-202.633		2049.31	99.785	98.002	-8.217
261.626	399.482		438.711	-96.161		2048.28	99.816	98.005	-8.189
261.625	558.001		438.705	-3.718		2047.25	99.845	98.005	-8.16
261.623	716.521		438.699	88.725		2046.21	99.871	97.998	-8.127
261.622	845.684		438.693	122.615		2045.18	99.895	97.988	-8.093
261.62	974.848		438.687	156.504		2044.15	99.915	97.974	-8.059
261.619	1096.67		438.681	127.265		2043.12	99.928	97.953	-8.025
261.617	748.811		438.674	98.027		2042.09	99.931	97.924	-7.993
261.616	242.431		438.668	68.788		2041.06	99.933	97.893	-7.96
261.614	205.737		438.662	39.549		2040.03	99.943	97.866	-7.923
261.613	606.438		438.656	17.63		2039	99.959	97.837	-7.878
261.611	725.327		438.65	-4.29		2037.97	99.968	97.794	-7.826
261.61	562.405		438.644	-26.209		2036.94	99.969	97.739	-7.77
261.608	399.482		438.637	-48.129		2035.91	99.968	97.677	-7.709
261.607	700.375		438.631	-121.474		2034.88	99.966	97.604	-7.638
261.605	1001.27		438.625	-194.818		2033.84	99.965	97.518	-7.553
261.604	832.474		438.619	-209.609		2032.81	99.962	97.42	-7.458
261.602	663.681		438.613	-224.4		2031.78	99.957	97.313	-7.356
261.601	753.215		438.607	-206.255		2030.75	99.951	97.197	-7.246
261.599	842.749		438.6	-188.109		2029.72	99.945	97.074	-7.129
261.598	650.471		438.594	-267.553		2028.69	99.938	96.949	-7.011
261.596	458.193		438.588	-346.997		2027.66	99.932	96.828	-6.896
261.595	19.33		438.582	-513.662		2026.63	99.927	96.714	-6.787
261.593	-419.533		438.576	-680.327		2025.6	99.918	96.614	-6.696
261.592	-652.908		438.57	-788.438		2024.57	99.907	96.532	-6.625
261.59	-416.597		438.563	-896.548		2023.54	99.898	96.473	-6.575
261.589	-156.802		438.557	-821.679		2022.51	99.892	96.438	-6.546
261.587	102.993		438.551	-746.809		2021.47	99.887	96.431	-6.544
261.586	480.21		438.545	-574.35		2020.44	99.883	96.452	-6.569
261.584	199.866		438.539	-401.891		2019.41	99.875	96.494	-6.619
261.583	-173.681		438.533	-277.998		2018.38	99.862	96.554	-6.692
261.581	-547.229		438.526	-154.105		2017.35	99.846	96.627	-6.781
261.58	-116.438		438.52	-205.873		2016.32	99.836	96.718	-6.882
261.578	314.352		438.514	-257.642		2015.29	99.846	96.825	-6.979
261.577	407.555		438.508	-369.184		2014.26	99.858	96.94	-7.082
261.575	500.758		438.502	-480.725		2013.23	99.858	97.047	-7.189
261.574	593.962		438.496	-533.713		2012.2	99.854	97.144	-7.29
261.572	687.165		438.489	-586.702		2011.17	99.848	97.23	-7.382
261.571	689.367		438.483	-608.888		2010.14	99.84	97.307	-7.467
261.569	691.568		438.477	-631.074		2009.1	99.826	97.372	-7.546
261.568	552.864		438.471	-653.261		2008.07	99.809	97.426	-7.617
261.566	414.16		438.465	-675.447		2007.04	99.794	97.469	-7.675
261.565	2.451		438.459	-696.414		2006.01	99.782	97.505	-7.723
261.563	-409.258		438.452	-717.38		2004.98	99.77	97.534	-7.764
261.562	-351.281		438.446	-679.793		2003.95	99.755	97.553	-7.798
261.56	-293.305		438.44	-642.206		2002.92	99.741	97.561	-7.82
261.559	-162.673		438.434	-600.463		2001.89	99.724	97.561	-7.837
261.557	-32.042		438.428	-558.721		2000.86	99.704	97.557	-7.853
261.556	-183.222		438.422	-575.532		1999.83	99.679	97.548	-7.869
261.555	-334.402		438.415	-592.343		1998.8	99.65	97.532	-7.882
261.553	-71.671		438.409	-605.495		1997.77	99.621	97.511	-7.89
261.552	191.059		438.403	-618.647		1996.73	99.593	97.49	-7.897
261.55	148.494		438.397	-573.245		1995.7	99.567	97.467	-7.9
261.549	-457.695		438.391	-527.843		1994.67	99.542	97.441	-7.899
261.547	-738.039		438.385	-471.919		1993.64	99.511	97.413	-7.902
261.546	-454.759		438.378	-415.996		1992.61	99.461	97.374	-7.913
261.544	-189.093		438.372	-360.073		1991.58	99.4	97.324	-7.924
261.543	-205.239		438.366	-304.149		1990.55	99.367	97.289	-7.922
261.541	-374.032		438.36	-177.473		1989.52	99.356	97.274	-7.918
261.54	20.798		438.354	-50.797		1988.49	99.33	97.252	-7.922
261.538	521.307		438.348	75.878		1987.46	99.298	97.224	-7.926
261.537	740.005		438.341	202.554		1986.43	99.278	97.203	-7.925
261.535	573.229		438.335	240.866		1985.4	99.259	97.185	-7.926
261.534	406.454		438.329	279.177		1984.36	99.23	97.16	-7.93
261.532	362.972		438.323	219.899		1983.33	99.196	97.131	-7.935
261.531	319.489		438.317	160.621		1982.3	99.161	97.099	-7.938
261.529	143.907		438.311	114.152		1981.27	99.123	97.066	-7.943
261.528	-31.675		438.304	67.682		1980.24	99.086	97.031	-7.945
261.526	262.429		438.298	79.767		1979.21	99.05	96.997	-7.947
261.525	556.534		438.292	91.851		1978.18	99.008	96.961	-7.953
261.523	862.38		438.286	94.939		1977.15	98.965	96.924	-7.959
261.522	1168.23		438.28	98.027		1976.12	98.926	96.889	-7.963
261.52	1192.26		438.274	71.838		1975.09	98.889	96.856	-7.967
261.519	1216.3		438.267	45.648		1974.06	98.848	96.821	-7.973
261.517	711.934		438.261	70.084		1973.03	98.801	96.783	-7.982
261.516	207.572		438.255	94.52		1971.99	98.755	96.743	-7.988
261.514	-14.979		438.249	177.509		1970.96	98.71	96.701	-7.991
261.513	-237.529		438.243	260.498		1969.93	98.665	96.659	-7.994
261.511	-228.906		438.236	243		1968.9	98.619	96.617	-7.998
261.51	-220.283		438.23	225.503		1967.87	98.558	96.564	-8.006
261.508	222.8		438.224	208.006		1966.84	98.485	96.498	-8.013
261.507	665.882		438.218	190.508		1965.81	98.43	96.446	-8.016
261.505	753.765		438.212	238.274		1964.78	98.402	96.413	-8.011
261.504	278.024		438.206	286.039		1963.75	98.373	96.377	-8.004
261.502	-56.81		438.199	333.805		1962.72	98.33	96.328	-7.998
261.501	171.978		438.193	381.57		1961.69	98.278	96.27	-7.992
261.499	157.117		438.187	415.002		1960.66	98.223	96.208	-7.985
261.498	142.256		438.181	448.434		1959.62	98.169	96.144	-7.975
261.496	444.433		438.175	452.589		1958.59	98.113	96.077	-7.964
261.495	746.61		438.169	456.745		1957.56	98.056	96.007	-7.951
261.493	793.395		438.162	452.971		1956.53	97.998	95.939	-7.941
261.492	840.18		438.156	449.197		1955.5	97.933	95.867	-7.934
261.49	417.279		438.15	386.869		1954.47	97.861	95.791	-7.93
261.489	-5.622		438.144	324.541		1953.44	97.793	95.719	-7.926
261.487	149.044		438.138	198.628		1952.41	97.734	95.658	-7.924
261.486	303.71		438.132	72.714		1951.38	97.672	95.601	-7.929
261.484	176.565		438.125	-111.753		1950.35	97.604	95.54	-7.936
261.483	49.419		438.119	-296.22		1949.32	97.532	95.479	-7.947
261.481	-83.597		438.113	-506.304		1948.29	97.463	95.421	-7.958
261.48	-216.614		438.107	-716.389		1947.25	97.393	95.365	-7.972
261.478	-349.63		438.101	-828.884		1946.22	97.317	95.306	-7.989
261.477	-482.647		438.095	-941.379		1945.19	97.244	95.246	-8.002
261.475	-733.085		438.088	-899.255		1944.16	97.182	95.193	-8.011
261.474	-983.523		438.082	-857.131		1943.13	97.086	95.113	-8.027
261.472	-764.275		438.076	-815.008		1942.1	96.954	95	-8.046
[truncated: 30,772 more rows]

## Sheet: Figure 5
15N NMR	4-15N		Effective magnetic moment	5		Magnetic Field Dependence of Magnetization as Function of Temperature (Complex 5)
(61 MHz, THF-d8)	(trace from 1H-15N HMBC)					2.2 K			3 K			4 K			5 K			6 K			7 K			8 K			9 K			10 K			11 K			12 K			13 K			14 K			15 K			16 K
delta	intensity		T	µeff		µ0 H T–1	M		µ0 H T–1	M		µ0 H T–1	M		µ0 H T–1	M		µ0 H T–1	M		µ0 H T–1	M		µ0 H T–1	M		µ0 H T–1	M		µ0 H T–1	M		µ0 H T–1	M		µ0 H T–1	M		µ0 H T–1	M		µ0 H T–1	M		µ0 H T–1	M		µ0 H T–1	M
(ppm)	(arb. units)		(K)	(µB)		(T K-1)	(µB)		(T K-1)	(µB)		(T K-1)	(µB)		(T K-1)	(µB)		(T K-1)	(µB)		(T K-1)	(µB)		(T K-1)	(µB)		(T K-1)	(µB)		(T K-1)	(µB)		(T K-1)	(µB)		(T K-1)	(µB)		(T K-1)	(µB)		(T K-1)	(µB)		(T K-1)	(µB)		(T K-1)	(µB)
1005.43	-152.296		2.99772	1.73627		-0.0512	-0.000620322		35.0123	0.000793257		20.9096	0.00041811		10.1792	-1.84969e-05		22.954	0.000923962		0.03816	-0.00020043		9.83741	0.00011199		4.35523	-7.52606e-05		10.4522	0.000239728		-0.01186	-0.000127108		0.0089	-0.000116723		7.23589	0.000130201		-0.03431	-0.000101071		1.92081	-6.7474e-05		3.83547	-1.27433e-05
1005.42	-914.474		3.0044	1.73621		5.17107	-0.000517681		3.10133	-0.000371379		4.09881	-0.00020628		1.79699	-0.000206002		2.29062	-0.000146692		0.98602	-0.000160579		2.9992	-5.49694e-05		2.66045	-5.21946e-05		0.88293	-0.00010795		1.03808	-8.99521e-05		1.77662	-4.72201e-05		0.87077	-7.73877e-05		1.01393	-7.1614e-05		1.61061	-4.3916e-05		0.72361	-6.21141e-05
1005.4	-545.809		4.04579	1.71579		259.805	0.01864		190.183	0.01314		145.924	0.00976		114.113	0.00742		97.113	0.00619		81.0721	0.00512		74.3219	0.0047		66.3451	0.00416		56.6774	0.00355		52.0089	0.00325		49.3523	0.00309		44.0061	0.00272		41.2496	0.00255		39.8391	0.00246		35.776	0.00223
1005.39	-183.033		5.04614	1.70242		486.224	0.03533		356.291	0.02484		270.236	0.01834		213.752	0.01419		179.842	0.01179		152.049	0.00984		136.843	0.00878		121.863	0.00774		106.637	0.00674		97.4392	0.00612		91.1682	0.00571		82.4209	0.00515		76.9206	0.0048		73.1454	0.00454		66.9875	0.00417
1005.38	179.742		6.04486	1.69333		713.146	0.05204		522.442	0.03667		396.637	0.02691		313.254	0.02089		263.123	0.01732		223.621	0.01454		199.155	0.01289		177.078	0.01139		156.623	0.00999		142.878	0.00905		132.603	0.00837		120.671	0.00758		112.627	0.00705		106.297	0.00664		98.2284	0.00612
1005.37	471.84		7.03842	1.68518		938.046	0.0685		689.274	0.04846		520.323	0.03545		413.685	0.0276		346.443	0.0228		294.823	0.01923		261.483	0.01697		232.848	0.01497		206.527	0.01322		188.271	0.01199		174.146	0.01105		159.274	0.01005		148.288	0.00933		139.417	0.00876		129.431	0.0081
1005.35	763.938		8.03891	1.67974		1165.01	0.08499		855.509	0.06012		644.803	0.04396		512.951	0.03428		429.244	0.02832		365.714	0.02387		324.083	0.02099		288.396	0.01854		256.519	0.01642		233.683	0.0149		215.997	0.01372		197.687	0.0125		183.965	0.01162		172.712	0.01088		160.667	0.01009
1005.34	779.214		9.03752	1.67574		1390.63	0.10124		1021.65	0.07172		769.646	0.05247		612.88	0.04095		512.503	0.0338		437.205	0.02853		386.585	0.02503		343.279	0.02209		306.455	0.01962		279.097	0.01779		257.517	0.01638		235.956	0.01494		219.453	0.01388		206.033	0.01298		191.87	0.01208
1005.33	794.491		10.0342	1.67109		1619.15	0.11753		1188.48	0.08338		895.242	0.06101		713.082	0.04764		595.678	0.03927		508.818	0.03317		449.015	0.02907		399.457	0.02567		356.156	0.0228		324.501	0.02066		299.162	0.019		274.194	0.01735		255.34	0.01612		239.327	0.01507		222.812	0.01403
1005.32	430.979		11.0351	1.66813		1845.77	0.13358		1355.29	0.09492		1019.71	0.06941		812.803	0.05428		679.097	0.04476		579.975	0.03782		511.275	0.03311		454.652	0.02922		405.946	0.02599		369.975	0.02355		340.764	0.02163		312.628	0.01978		291.02	0.01838		272.669	0.01717		254.357	0.01601
1005.3	67.468		12.1442	1.66342		2070.29	0.14924		1521.58	0.10638		1144.76	0.07789		912.831	0.06091		762.087	0.0502		651.259	0.04245		573.753	0.03712		510.105	0.03277		455.874	0.02917		415.379	0.02642		382.386	0.02425		351.074	0.02219		326.161	0.02058		305.946	0.01925		285.544	0.01795
1005.29	-572.865		13.032	1.66215		2294.85	0.16464		1687.19	0.11772		1268.98	0.08625		1012.78	0.06755		845.704	0.05567		722.603	0.04709		635.957	0.04112		565.407	0.03631		506.089	0.03234		460.561	0.0293		423.909	0.02688		389.554	0.02461		362.166	0.02282		339.289	0.02131		316.47	0.01988
1005.28	-1213.2		14.0368	1.6605		2523.25	0.18025		1855.17	0.12915		1395.18	0.0947		1112.46	0.07417		928.792	0.06109		794.064	0.0517		698.771	0.04515		620.896	0.03985		555.803	0.03549		506.154	0.03214		465.524	0.02951		427.934	0.02701		397.636	0.02504		372.546	0.0234		347.69	0.02182
1005.27	-1164.06		15.0297	1.65886		2752.42	0.19561		2019.29	0.14028		1518.92	0.103		1212.38	0.08076		1011.73	0.06652		865.386	0.05631		760.868	0.04914		676.41	0.04339		605.915	0.03864		551.434	0.03503		507.507	0.03208		466.365	0.02942		433.375	0.02728		405.909	0.02547		378.932	0.02377
1005.25	-1114.91		16.0385	1.65743		2978.56	0.2106		2186.49	0.15145		1642.91	0.1112		1312.71	0.08736		1095.42	0.07197		936.929	0.06092		823.416	0.05316		732.027	0.04692		655.788	0.04185		596.811	0.03789		548.961	0.03473		504.861	0.03184		469.189	0.02954		439.084	0.02754		410.021	0.02567
1005.24	-788.947		17.0087	1.65608		3205.42	0.22529		2353.82	0.16269		1769.43	0.11963		1411.93	0.09387		1178.82	0.07738		1008.12	0.06549		886.001	0.05716		787.489	0.05047		705.76	0.045		642.12	0.04076		590.47	0.03732		543.369	0.03424		505.077	0.03175		472.4	0.02962		441.277	0.0276
1005.23	-462.983		18.0146	1.65341		3429.74	0.23976		2523.39	0.17372		1894.73	0.12784		1512.19	0.10041		1261.72	0.08277		1079.5	0.07013		948.604	0.06116		843.082	0.05401		755.798	0.04816		687.579	0.04364		632.271	0.03996		581.717	0.03663		540.781	0.03398		505.926	0.03169		472.537	0.02954
1005.22	2.864		19.0113	1.65168		3655.24	0.25417		2686.51	0.18452		2018.33	0.13601		1611.93	0.10689		1344.78	0.08817		1150.58	0.07474		1010.79	0.06516		898.752	0.05754		805.907	0.05131		732.931	0.04649		673.789	0.04256		620.251	0.03906		576.511	0.03619		539.163	0.03375		503.788	0.03151
1005.2	468.711		20.0317	1.65224		3883.49	0.26823		2853.91	0.19526		2143.57	0.14422		1711.65	0.11343		1428.51	0.09355		1222.39	0.07936		1073.5	0.06914		953.801	0.06105		855.556	0.05446		778.461	0.04937		715.157	0.04516		658.672	0.04144		612.124	0.03842		572.447	0.03583		535.17	0.03344
1005.19	934.558		21.037	1.65041		4102.71	0.28181		3017.56	0.20593		2267.72	0.15231		1811.47	0.1199		1511.65	0.09897		1293.89	0.08389		1136.1	0.07317		1009.69	0.06459		905.754	0.05765		823.906	0.05223		756.826	0.04781		697.096	0.04386		647.35	0.04063		605.777	0.03791		566.275	0.03538
1005.18	1400.4		22.1078	1.64016		4326.11	0.29524		3188.02	0.21677		2393.73	0.16052		1911.82	0.12634		1594.99	0.1043		1365.37	0.08849		1198.23	0.07714		1065.03	0.06813		955.77	0.06081		869.298	0.0551		798.696	0.05042		735.376	0.04626		683.412	0.0429		638.979	0.04		597.84	0.03732
1005.17	1774.22		23.0195	1.65013		4557.13	0.30902		3350.69	0.22709		2516.43	0.16846		2011.43	0.13284		1677.99	0.10969		1436.76	0.09304		1260.42	0.08114		1120.49	0.07165		1005.67	0.06395		914.697	0.05795		840.109	0.05305		773.723	0.04868		719.166	0.04514		672.074	0.04208		628.827	0.03929
1005.15	2148.04		24.0168	1.64694		4784.75	0.32223		3520.24	0.23787		2644.08	0.17666		2111.27	0.13925		1760.96	0.115		1507.46	0.09759		1322.75	0.08507		1176.32	0.07518		1055.43	0.06712		960.272	0.06079		881.876	0.05563		812.281	0.05106		754.604	0.04734		705.29	0.04411		660.087	0.04121
1005.14	1962.33		25.0162	1.64793		5004.4	0.33493		3684.08	0.24797		2766	0.18445		2210.93	0.14564		1844.84	0.12038		1578.96	0.10218		1385.69	0.08908		1231.85	0.0787		1105.46	0.07025		1005.68	0.06368		923.634	0.05821		850.426	0.05347		789.97	0.04958		738.545	0.04624		690.982	0.04315
1005.13	1776.62		26.0056	1.64714		5232.23	0.34762		3853.55	0.25851		2893.77	0.19257		2311.7	0.15205		1927.7	0.12566		1650.07	0.10669		1447.66	0.09304		1287.11	0.08219		1155.76	0.07339		1051.04	0.06651		965.027	0.06086		889.128	0.05585		826.048	0.05182		771.829	0.04828		722.44	0.04508
1005.12	1233.47		27.0024	1.64774		5449.85	0.35958		4019.74	0.2686		3016.57	0.20031		2410.95	0.15843		2011.07	0.13092		1721.45	0.11123		1510.34	0.09701		1343.38	0.0857		1205.34	0.07658		1096.46	0.06934		1006.85	0.06344		927.378	0.05825		861.969	0.05403		805.254	0.05036		753.406	0.04702
1005.1	690.314		28.0448	1.64584		5679.18	0.37212		4184.76	0.27859		3143.68	0.20834		2511.77	0.16474		2094.46	0.13629		1793.37	0.11576		1572.59	0.10095		1398.21	0.08922		1255.43	0.07971		1141.82	0.07223		1048.68	0.06604		965.834	0.06066		897.404	0.05626		838.648	0.05243		784.876	0.04892
1005.09	147.164		29.0404	1.64753		5911.42	0.38447		4354.07	0.28873		3266.93	0.21597		2610.92	0.17105		2178.14	0.14159		1864.42	0.12026		1635.28	0.10489		1453.95	0.09268		1305.3	0.08288		1187.07	0.0751		1090.16	0.06864		1004.44	0.06308		932.907	0.0585		872.007	0.05447		816.119	0.05088
1005.08	-395.986		30.0359	1.64596		6139.7	0.39654		4519.55	0.29848		3394.56	0.22391		2711.76	0.1774		2261.44	0.14682		1936.35	0.12485		1697.83	0.10885		1509.17	0.09617		1355.68	0.08602		1232.54	0.07796		1131.74	0.07124		1042.96	0.06546		968.755	0.06074		905.278	0.05658		847.239	0.05281
1005.07	-864.778		31.0281	1.64734		6365.81	0.4081		4687.54	0.3082		3516.16	0.23145		2811.8	0.18366		2344.79	0.15207		2007.82	0.12935		1760.52	0.11277		1564.95	0.09969		1405.24	0.08917		1278.03	0.08076		1173.73	0.0739		1081.41	0.06789		1004.96	0.06293		938.858	0.05869		878.971	0.05479
1005.05	-1333.57		32.0211	1.64567		6591.58	0.41976		4849.97	0.31755		3644.21	0.23932		2911.24	0.18988		2428.55	0.15739		2079.63	0.13385		1823.34	0.11668		1620.52	0.10316		1455.58	0.09232		1323.86	0.08365		1215.06	0.07649		1119.98	0.07025		1040.18	0.06512		972.29	0.06073		910.096	0.05674
1005.04	-1242.83		33.0194	1.649		6814.91	0.43064		5023.2	0.32754		3767.59	0.24679		3011.95	0.19618		2511.67	0.16257		2150.91	0.13832		1886.02	0.12064		1676.09	0.10662		1505.47	0.09542		1369.09	0.08647		1257.36	0.07909		1158.52	0.07271		1075.74	0.06736		1005.33	0.06285		941.266	0.05865
1005.03	-1152.09		34.0121	1.64809		7029.71	0.44101		5181.82	0.33653		3893.32	0.25443		3110.79	0.2023		2595.16	0.16774		2221.95	0.14278		1948.12	0.12453		1731.89	0.11012		1555.7	0.09857		1414.65	0.0893		1298.62	0.08171		1197.04	0.0751		1111.92	0.06959		1039.15	0.06488		972.306	0.06053
1005.01	-577.973		35.0103	1.64802		7260.97	0.45215		5354.7	0.34615		4018.32	0.26201		3212.31	0.20849		2678.75	0.17294		2292.95	0.14723		2010.46	0.12847		1787.42	0.1136		1605.72	0.10171		1460.42	0.09217		1340.54	0.08427		1235.63	0.07748		1147.74	0.07181		1072.39	0.06702		1003.81	0.0625
1005	-3.854		36.002	1.64507		7502.82	0.46334		5519.12	0.3551		4144.65	0.26943		3312.02	0.21462		2761.83	0.17808		2365.56	0.15175		2073.38	0.13236		1843.23	0.11707		1655.38	0.10481		1505.7	0.09502		1381.73	0.08692		1274.12	0.07986		1183.19	0.07402		1106.14	0.06913		1035.56	0.06449
1004.99	570.264		37.0457	1.64311		7728.85	0.47391		5690.43	0.36439		4267.65	0.27683		3412.57	0.22085		2845.39	0.18327		2436.59	0.15615		2136.05	0.13627		1898.56	0.12055		1705.81	0.10798		1551.29	0.09787		1423.63	0.08946		1312.57	0.08225		1219.4	0.07623		1139.29	0.07125		1066.65	0.06643
1004.98	1144.38		38.0386	1.64782		7945.05	0.48359		5853.22	0.37314		4394.11	0.28424		3511.89	0.22683		2928.27	0.1885		2508.58	0.16063		2197.81	0.14015		1954.39	0.12401		1756.04	0.11107		1596.69	0.10062		1464.81	0.09205		1351.15	0.08462		1255.19	0.07851		1172.83	0.07334		1097.37	0.06842
1004.97	903.13		39.0289	1.64745		8180.44	0.49364		6018.36	0.38192		4519.72	0.29164		3612.83	0.2329		3012.09	0.19357		2578.43	0.1649		2261.15	0.14415		2009.63	0.12744		1805.7	0.11414		1642.23	0.1035		1507	0.09463		1389.81	0.08707		1290.55	0.08067		1206.14	0.07542		1128.55	0.07029
1004.95	661.878		40.0302	1.64378		8407.54	0.50352		6191.37	0.39105		4642.14	0.29871		3711.21	0.23889		3095.11	0.19865		2650.88	0.16951		2323.34	0.14793		2064.97	0.13091		1856.3	0.11726		1687.8	0.10633		1549.26	0.09722		1428.12	0.08938		1326.41	0.0829		1239.36	0.07745		1160.09	0.07225
1004.94	980.158		41.0172	1.64881		8628.67	0.51285		6353.19	0.39938		4770.08	0.30602		3812.18	0.24491		3179.27	0.2039		2722.5	0.17387		2385.6	0.15176		2121.04	0.13433		1905.44	0.12038		1733.28	0.10906		1591.22	0.09985		1466.21	0.09171		1362.72	0.0851		1272.72	0.07952		1191.56	0.07415
1004.93	1298.44		42.0124	1.6453		8867.3	0.52294		6520.01	0.4078		4890.7	0.31292		3912.96	0.25086		3261.36	0.20882		2794.08	0.17825		2448.6	0.15565		2176.41	0.1378		1955.85	0.12346		1778.86	0.11191		1632.58	0.10245		1505.14	0.09413		1397.91	0.08728		1306.17	0.08157		1223	0.07611
1004.91	1651.32		43.0099	1.6511		9097.04	0.53213		6691.19	0.41652		5023.36	0.32039		4012.33	0.2568		3346.15	0.21401		2865.53	0.18263		2511.1	0.15946		2231.94	0.14126		2005.94	0.12659		1823.95	0.11475		1674.03	0.10501		1543.33	0.09648		1433.61	0.08947		1339.36	0.0837		1254.24	0.07803
1004.9	2004.2		44.047	1.64571		9306.38	0.54034		6852.45	0.42443		5142.29	0.32708		4113.77	0.2628		3428.68	0.21898		2936.91	0.18701		2573.44	0.16322		2287.9	0.14468		2055.68	0.12967		1869.75	0.11751		1715.86	0.10759		1582.02	0.09887		1469.41	0.09169		1372.83	0.08578		1285.06	0.0799
1004.89	2080.26		45.0343	1.64795		9544.68	0.54956		7022.04	0.43271		5272.61	0.33427		4212.77	0.26863		3512.7	0.22412		3008.34	0.19136		2636.35	0.16715		2342.9	0.14811		2106.01	0.13277		1915.36	0.12039		1757.45	0.11015		1620.12	0.10133		1505.33	0.09395		1406.16	0.08786		1316.97	0.08192
1004.88	2156.32		46.0342	1.64575		9764.15	0.55811		7188.45	0.44075		5395.85	0.34114		4314.33	0.27452		3596.27	0.22897		3079.83	0.19566		2698.96	0.17102		2399.28	0.15156		2156	0.13575		1960.55	0.12318		1799.37	0.11276		1658.91	0.10362		1540.9	0.09604		1439.41	0.08989		1348.06	0.08388
1004.87	2091.03		47.0241	1.64653		9984.01	0.56646		7355.74	0.4487		5518.22	0.34785		4413.16	0.28028		3679.85	0.23401		3152.65	0.20006		2761.35	0.1748		2454.77	0.15498		2206.28	0.13889		2006.06	0.12596		1840.36	0.11533		1697.56	0.106		1576.41	0.09828		1472.92	0.09194		1379.27	0.08576
1004.85	2025.74		48.0175	1.64224		10221.3	0.57496		7520.53	0.45648		5647.08	0.35477		4514.28	0.28607		3762.14	0.23891		3223.07	0.20431		2823.8	0.17856		2510.31	0.15841		2256.22	0.14201		2051.53	0.12881		1881.36	0.1178		1735.94	0.10841		1612.4	0.10046		1506.33	0.09394		1410.8	0.08775
1004.84	2237.26		49.012	1.64417		10459.8	0.58356		7688.07	0.46421		5771.24	0.36144		4613.11	0.29187		3846.61	0.24383		3295	0.20865		2886.45	0.18243		2565.83	0.16181		2306.23	0.14507		2097.14	0.1316		1923.29	0.12033		1774.23	0.11076		1648.31	0.1027		1539.39	0.09608		1442.01	0.08967
1004.83	2448.79		50.0025	1.64089		10607.5	0.58869		7862.16	0.47213		5895.19	0.36805		4713.29	0.29753		3929.41	0.2488		3366.19	0.21296		2949.44	0.18625		2621.47	0.16517		2356.35	0.14808		2142.65	0.13438		1965.26	0.12295		1812.91	0.11308		1683.22	0.1048		1572.85	0.09814		1473.19	0.09153
1004.82	2800.52		51.0468	1.64287		10841.5	0.59667		8022.24	0.47945		6019.29	0.3746		4813.31	0.30317		4014.13	0.25387		3437.57	0.21718		3012.07	0.19005		2676.98	0.16857		2406.43	0.1512		2188.15	0.13714		2009.3	0.12561		1851.37	0.11543		1719.38	0.10701		1606	0.10017		1504.49	0.09353
1004.8	3152.26		52.0339	1.64213		11090.8	0.6051		8188.25	0.48674		6147.93	0.38139		4912.98	0.30872		4096.51	0.25857		3509.86	0.22156		3073.88	0.19386		2732.76	0.17195		2456.47	0.15424		2233.79	0.13986		2049.15	0.12807		1889.85	0.11776		1755.93	0.1093		1639.52	0.10217		1535.93	0.09542
1004.79	2944.45		53.0865	1.64459		11335.3	0.61319		8357.35	0.49412		6269.16	0.38765		5013.5	0.31437		4179.98	0.26348		3580.73	0.22577		3136.89	0.19763		2788.17	0.17526		2506.88	0.15732		2279.53	0.14267		2091.32	0.13064		1928.51	0.12016		1791.48	0.11149		1672.77	0.10419		1567.24	0.09733
1004.78	2736.66		54.0233	1.64582		11569	0.62077		8525.55	0.50129		6399.86	0.39433		5114.7	0.32005		4263.14	0.26825		3652.41	0.22998		3198.95	0.20142		2844.05	0.17868		2556.45	0.16033		2324.84	0.14542		2133.4	0.13314		1967.13	0.12254		1826.8	0.11358		1706.22	0.10623		1598.51	0.09925
1004.76	1812.14		55.0152	1.64849		11794.9	0.62761		8689.57	0.50824		6519.62	0.40053		5214.82	0.3256		4347.26	0.27323		3723.6	0.23418		3262.05	0.20513		2899.37	0.18206		2606.68	0.16337		2370.36	0.14819		2174.67	0.13575		2005.82	0.12493		1862.76	0.11576		1739.82	0.10819		1629.75	0.10122
1004.75	887.623		56.0096	1.64747		12012.1	0.6344		8861.37	0.51553		6649.36	0.40693		5315.21	0.33116		4430.93	0.278		3795.4	0.23842		3325.16	0.20891		2944.79	0.18475		2656.91	0.16644		2416.07	0.15104		2216.81	0.13826		2043.93	0.12731		1898.84	0.11804		1773.36	0.11028		1660.92	0.10309
1004.74	-36.893		57.0075	1.65129		12239.9	0.6413		9027.83	0.52235		6772.63	0.41309		5414.78	0.33657		4514.17	0.28285		3867.46	0.24271		3375.17	0.2119		3000.02	0.1881		2707.58	0.16952		2462.1	0.15365		2250.33	0.14038		2082.76	0.12963		1935.03	0.12022		1800.16	0.11193		1692.48	0.105
1004.73	-961.408		58.044	1.65077		12472.7	0.64801		9195.52	0.52908		6898.75	0.41937		5516.6	0.34201		4598.1	0.28756		3939.42	0.2469		3437.77	0.21556		3055.9	0.19143		2757.22	0.17251		2507.27	0.15646		2291.99	0.143		2121.43	0.13205		1970.42	0.1224		1833.6	0.11398		1723.78	0.10693
1004.71	-1340.38		59.0421	1.65223		12674.8	0.65404		9364.7	0.5358		7023.02	0.42547		5616.71	0.3475		4682.93	0.2923		4011.01	0.25113		3500.87	0.21929		3111.57	0.19482		2807.23	0.17541		2552.99	0.15927		2333.76	0.14548		2160.05	0.1344		2006.03	0.1246		1866.96	0.11614		1755.09	0.10888
1004.7	-1719.35		60.0329	1.65037		12866.7	0.65962		9528.35	0.54225		7152.38	0.43169		5714.67	0.35268		4765.83	0.29699		4082.88	0.25528		3563.86	0.22302		3168.22	0.19806		2857.66	0.17836		2598.97	0.16207		2376.19	0.14798		2198.82	0.13669		2041.84	0.12673		1900.48	0.11812		1786.69	0.11074
1004.69	-1538.79		61.0354	1.65078		13123.3	0.66645		9695.23	0.54873		7273.33	0.43751		5819.69	0.3583		4849.95	0.3018		4153.83	0.25938		3626.72	0.22673		3223.29	0.20137		2908.26	0.18159		2644.21	0.16483		2418.13	0.15053		2237.34	0.13894		2078.2	0.12891		1934.37	0.12		1817.71	0.11267
1004.68	-1358.23		62.0314	1.65036		13353.5	0.6726		9854.63	0.55481		7405.8	0.44379		5917.13	0.36336		4933.19	0.30639		4226.81	0.26362		3688.81	0.23037		3279.4	0.20465		2958.5	0.18463		2690.14	0.16756		2459.46	0.15308		2276.04	0.14139		2114.35	0.13115		1967.54	0.12206		1849.08	0.11453
1004.66	-976.316		63.0592	1.65056		13557.9	0.67818		10036	0.56172		7499.41	0.44799		6018.56	0.36867		5017.34	0.31109		4297.7	0.26772		3752.84	0.23412		3335.56	0.20804		3009.13	0.18755		2735.42	0.17027		2502.03	0.15561		2314.53	0.14379		2147.99	0.13327		2000.91	0.12417		1880.46	0.11634
1004.65	-594.399		64.0226	1.6529		13811.2	0.68462		10193.8	0.56746		7626.59	0.45413		6119.06	0.37397		5084.35	0.31484		4370.27	0.27181		3814.73	0.23775		3390.89	0.21135		3059.01	0.19065		2781.25	0.17303		2542.88	0.15815		2353.47	0.14603		2185.43	0.13544		2034.23	0.12624		1910.84	0.11814
1004.64	64.339		65.0117	1.647		14049.5	0.69067		10371.8	0.57391		7753.1	0.4599		6217.36	0.37905		5168.14	0.31925		4441.23	0.27587		3877.35	0.24141		3446.71	0.2146		3109.38	0.19367		2827.19	0.17572		2584.3	0.16067		2391.96	0.14836		2213.56	0.1373		2067.98	0.12814		1942.81	0.12008
1004.63	723.077		66.0049	1.65012		14245.7	0.69549		10532.6	0.57959		7885.29	0.46614		6322.41	0.38443		5251.7	0.32393		4512.72	0.27988		3940.39	0.24506		3502.77	0.21793		3159.59	0.19658		2863.52	0.17796		2627.1	0.16305		2423.09	0.15024		2251.24	0.13946		2101.25	0.13021		1968.14	0.12159
1004.61	1195.92		67.0077	1.65407		14470.1	0.70094		10700.8	0.58551		8003.12	0.47128		6400.19	0.38845		5334.43	0.32844		4584.11	0.28397		4003.56	0.24879		3558.89	0.22131		3209.64	0.1996		2909.12	0.18061		2668.49	0.16564		2468.99	0.15301		2285.88	0.14165		2134.82	0.13224		1999.83	0.12363
1004.6	1668.76		68.0028	1.64959		14699.3	0.70616		10829	0.59		8128.1	0.47679		6501.39	0.39364		5419.05	0.33311		4657.55	0.28813		4065.98	0.25229		3614.51	0.22442		3259.85	0.20253		2955.07	0.18346		2710.51	0.16816		2499.92	0.15489		2321.75	0.14378		2168.5	0.13426		2031.08	0.12548
1004.59	1582.07		69.0451	1.65133		14945.8	0.71188		11001	0.59614		8252.54	0.48241		6599.95	0.39843		5502.23	0.33746		4728.24	0.29211		4129.25	0.25594		3670.02	0.22785		3300.22	0.20495		3000.61	0.18615		2751.67	0.17063		2538.69	0.15717		2357.21	0.14592		2201.54	0.13622		2062.46	0.12747
1004.58	1495.38		70.0377	1.65037		15140.9	0.71624		11176.4	0.60183		8382.18	0.48813		6701.42	0.40355		5586.54	0.34195		4786.63	0.29529		4191.53	0.25951		3726.22	0.2311		3350.43	0.20796		3046.31	0.18889		2794.53	0.17321		2577.36	0.15948		2393.08	0.14806		2235.64	0.13825		2094.19	0.12937
1004.56	657.001		71.0435	1.6554		15358.4	0.72105		11339.1	0.6073		8507.11	0.49343		6802.28	0.40853		5670.56	0.34648		4857.97	0.29925		4253.57	0.26305		3781.51	0.2343		3400.25	0.21081		3092.37	0.19159		2835.58	0.17558		2615.94	0.16183		2429.28	0.15026		2268.88	0.14037		2125.5	0.13122
1004.55	-181.377		72.0321	1.65267		15581.4	0.72561		11501.2	0.61254		8630.84	0.49891		6900.82	0.41342		5753.36	0.35081		4930.38	0.30328		4317.36	0.26679		3837.08	0.2376		3450.71	0.21374		3138.14	0.19429		2878.71	0.17817		2654.62	0.16408		2464.6	0.15237		2302.24	0.14237		2158.34	0.13309
1004.54	-1019.75		73.0294	1.652		15803.2	0.73042		11671.7	0.61809		8758.54	0.50411		7002.64	0.41845		5838.51	0.35539		5000.34	0.30713		4380.09	0.27035		3893.37	0.2409		3500.64	0.21659		3183.49	0.19694		2919.03	0.18067		2693.25	0.16647		2500.61	0.15456		2335.73	0.14439		2188.81	0.13498
1004.53	-1858.13		74.0289	1.65377		16045.4	0.73527		11839.6	0.62323		8880.05	0.50909		7104.43	0.42335		5918.2	0.35954		5073	0.31129		4443.25	0.27396		3949.27	0.24411		3551.2	0.21952		3228.83	0.19963		2961.07	0.18311		2732.03	0.16872		2536.77	0.15675		2369.18	0.14636		2220.06	0.13678
1004.51	-2381.77		75.0292	1.65385		16290.1	0.7401		12003.9	0.62833		9013.17	0.5148		7204.5	0.42809		6005.49	0.36403		5144.74	0.31518		4505.61	0.27738		4004.92	0.24721		3601.19	0.22255		3274.5	0.20232		3003.01	0.18553		2770.65	0.17106		2573.69	0.15891		2402.69	0.14841		2251.37	0.13877
1004.5	-2905.41		76.0163	1.65035		16496.7	0.7441		12172.3	0.63349		9133.53	0.51965		7304.2	0.43294		6089.14	0.3685		5217.48	0.31913		4568.33	0.28095		4060.82	0.25052		3652.04	0.22548		3320.15	0.20509		3043.93	0.18796		2809.37	0.17328		2608.83	0.16096		2436.33	0.15045		2282.82	0.14058
1004.49	-3429.05		77.0165	1.6547		16727.5	0.74857		12344.1	0.63855		9258.2	0.52488		7400.99	0.43742		6171.65	0.37269		5288.26	0.3229		4632.1	0.28447		4116.58	0.25371		3701.28	0.2284		3365.98	0.20771		3088.38	0.19072		2847.8	0.17555		2644.76	0.16311		2469.64	0.15243		2312.15	0.1425
1004.48	-3952.69		78.0114	1.65926		16953.9	0.75269		12506.1	0.64351		9388.4	0.52998		7506.01	0.44245		6257.04	0.37704		5359.95	0.32679		4693.27	0.28795		4172.7	0.25691		3751.99	0.23127		3411.8	0.21036		3129.25	0.19313		2886.81	0.17788		2680.89	0.16526		2503.09	0.15442		2344.64	0.14448
1004.46	-4791.07		79.0101	1.65359		17177.6	0.75688		12682.1	0.6486		9507.73	0.53473		7607.68	0.44714		6340.6	0.38152		5432.96	0.33073		4756.9	0.29157		4228.5	0.26012		3802.48	0.23418		3457.41	0.21304		3171.44	0.19564		2925.21	0.18012		2717.76	0.16742		2537.23	0.15642		2376.14	0.14628
1004.45	-5629.45		80.0041	1.65366		17402.3	0.7609		12845.1	0.65329		9637.32	0.53966		7705.28	0.45153		6423.92	0.38575		5503.22	0.33449		4819.72	0.29491		4283.89	0.26319		3852.74	0.23707		3503	0.21565		3213.22	0.19805		2963.83	0.1824		2753.58	0.16957		2570.62	0.15853		2408.79	0.14828
1004.44	-5908.29		81.0024	1.65678		17654.2	0.76521		13006.7	0.65773		9767.25	0.54488		7807.98	0.45632		6505.69	0.38968		5574.35	0.33834		4882.77	0.29841		4340.36	0.26633		3903.15	0.23993		3548.67	0.21838		3254.88	0.20051		3002.73	0.18475		2789.7	0.17179		2603.64	0.16048		2438.67	0.15008
1004.43	-6187.14		82.0406	1.65776		17864.2	0.76877		13178.5	0.66249		9883.01	0.54915		7905.16	0.46058		6591.72	0.39398		5648.5	0.3423		4945.58	0.30199		4395.47	0.2695		3952.81	0.2427		3594.08	0.22106		3296.79	0.20306		3041	0.18695		2824.98	0.1738		2637.11	0.16251		2472.62	0.15205
1004.41	-6168.5		83.0454	1.65186		18102.8	0.77277		13353.6	0.66727		10016.4	0.55429		8008.02	0.46532		6674.11	0.39809		5718.63	0.34597		5007.88	0.30528		4451.91	0.27274		4002.89	0.24546		3639.83	0.2236		3338.91	0.20544		3079.79	0.18936		2860.8	0.17599		2670.77	0.16444		2500.76	0.15398
1004.4	-6149.87		84.0404	1.65743		18321.5	0.77613		13502.3	0.67107		10133.6	0.55865		8108.22	0.46983		6758.23	0.4024		5790.96	0.34981		5070.05	0.30897		4507.75	0.27594		4053.68	0.24832		3685.66	0.22631		3380.56	0.20781		3118.15	0.19165		2896.71	0.17811		2703.94	0.16644		2533.29	0.15583
1004.39	-6131.23		85.0343	1.67256		18536.5	0.77961		13676.7	0.67559		10271.5	0.56366		8208.71	0.47439		6842.77	0.40653		5861.33	0.35351		5133.21	0.31227		4562.86	0.2791		4103.57	0.25132		3731.31	0.22889		3422.41	0.21033		3156.49	0.19376		2932.42	0.18029		2737.69	0.16845		2563.87	0.15773
1004.38	-6112.6		86.0319	1.67953		18792.2	0.78344		13847	0.67997		10391.9	0.56807		8307.41	0.47853		6925.51	0.4104		5935.47	0.3573		5196.5	0.31579		4618.65	0.2822		4154.21	0.25429		3777.1	0.2316		3464.11	0.21272		3195.74	0.19612		2968.36	0.18245		2771.2	0.17044		2596.43	0.15955
1004.36	-5932.36		87.0272	1.67487		19019.4	0.78684		14008.4	0.68421		10517.1	0.57266		8411.21	0.48301		7009.91	0.4145		6006.04	0.36095		5258.82	0.31904		4674.57	0.2854		4204.24	0.25723		3822.74	0.23417		3505.96	0.21514		3234.5	0.19839		3004.39	0.1846		2804.67	0.17232		2628.07	0.16143
1004.35	-5752.12		88.0263	1.68458		19221.9	0.78984		14182.2	0.6886		10641.8	0.57702		8509.24	0.48733		7091.59	0.41852		6078.11	0.36468		5321.35	0.32255		4730.34	0.28839		4254.2	0.25996		3867.94	0.23675		3547.42	0.21765		3272.9	0.20065		3039.81	0.18673		2838.26	0.17433		2659.56	0.16301
1004.34	-5012.35		89.0283	1.68232		19427.5	0.79263		14349.8	0.6926		10770.5	0.58153		8610.59	0.49159		7176.63	0.42261		6147.74	0.36823		5384.69	0.32584		4786.13	0.29148		4304.71	0.26302		3913.49	0.23934		3589.75	0.22003		3310.93	0.20291		3075.28	0.18872		2871.52	0.17631		2692.17	0.16505
1004.33	-4272.58		90.0199	1.67877		19688.9	0.79632		14526	0.6967		10886.9	0.5857		8710.97	0.49593		7262.38	0.42669		6222.14	0.37206		5447.68	0.32921		4841.74	0.29452		4354.68	0.26571		3959.62	0.24184		3630.88	0.22239		3349.76	0.20527		3111.2	0.19093		2905.16	0.17831		2722.86	0.16686
1004.31	-2915.86		91.021	1.67466		19918.4	0.79947		14683	0.70043		11017.2	0.59021		8811.4	0.50017		7344.8	0.4307		6291.13	0.37556		5509.5	0.33249		4898.23	0.29762		4405.11	0.26867		4005	0.24457		3671.92	0.22481		3388.49	0.20736		3146.89	0.19292		2938.44	0.18027		2754	0.16873
1004.3	-1559.13		92.0157	1.66233		20157.4	0.80252		14849.4	0.70423		11145.5	0.59459		8909.86	0.50433		7428.85	0.43458		6365.16	0.3793		5573.51	0.33596		4953.58	0.30063		4455.1	0.27134		4050.79	0.24716		3714.36	0.22712		3427.01	0.2097		3182.86	0.19508		2972.04	0.18218		2783.61	0.17032
1004.29	74.416		93.0149	1.65758		20371	0.8055		15022.1	0.70825		11271.9	0.59874		9010.69	0.50847		7511.87	0.43836		6435.88	0.38299		5635.64	0.33916		5009.96	0.30374		4505.46	0.2743		4096.53	0.24988		3757.57	0.22984		3465.14	0.21204		3218.47	0.19719		3005.37	0.18412		2815.87	0.1723
1004.28	1707.96		94.1218	1.64739		20589.7	0.80821		15193.1	0.71216		11394.8	0.60278		9114.54	0.51269		7595.1	0.44235		6507.95	0.38644		5699.11	0.34269		5065.04	0.30673		4556.23	0.27699		4141.63	0.2524		3798.94	0.23201		3504.84	0.2143		3255.31	0.19924		3039.2	0.1861		2848.84	0.17431
1004.26	2533.87		95.0035	1.64645		20801.6	0.81075		15354.3	0.71607		11518.7	0.60691		9215.04	0.5168		7679.28	0.44619		6581.68	0.39031		5761.6	0.34591		5121.55	0.30981		4605.87	0.27973		4188.06	0.25501		3841.02	0.2345		3543.09	0.21645		3290.88	0.20134		3072.38	0.18808		2877.93	0.17603
1004.25	3359.78		96.004	1.6431		21059.9	0.81376		15526.7	0.71954		11648.1	0.61131		9313.25	0.52088		7762.65	0.45		6652.22	0.39371		5824.18	0.34918		5177.04	0.31278		4656.21	0.28246		4233.66	0.25755		3882.25	0.2368		3582.01	0.21869		3327.24	0.20328		3106.01	0.19001		2910.6	0.17797
1004.24	2872.26		97.0006	1.65047		21278.1	0.81634		15689.2	0.72321		11767	0.61483		9411.94	0.52473		7846.49	0.45384		6723.4	0.39724		5887.02	0.35248		5232.85	0.31574		4706.51	0.28534		4279.21	0.26019		3924.43	0.2392		3620.11	0.22092		3362.8	0.20537		3139.57	0.19197		2941.32	0.17976
1004.23	2384.74		98.0006	1.65531		21513.6	0.81913		15861.5	0.72654		11897.8	0.61904		9515.46	0.52874		7928.7	0.45741		6794.22	0.40065		5949.09	0.35584		5289.18	0.31865		4757.1	0.28814		4324.98	0.26273		3965.56	0.24156		3659.33	0.22317		3398.71	0.20747		3172.71	0.19387		2973.58	0.18178
1004.21	1164.63		99.0461	1.64345		21718.5	0.82131		16028.6	0.73015		12022.6	0.62302		9614.34	0.53283		8013.58	0.46142		6867.07	0.40432		6012.11	0.35894		5343.63	0.32157		4806.55	0.29082		4370.44	0.2653		4008.45	0.24408		3698.31	0.22533		3434.05	0.20969		3206.49	0.19583		3004.83	0.18364
1004.2	-55.482		100.048	1.64135		21928.5	0.8237		16197.2	0.73351		12149.9	0.62692		9718.06	0.53673		8098.85	0.46506		6939.13	0.40768		6075.55	0.36222		5400.42	0.32463		4857.21	0.29361		4416.12	0.26784		4050.21	0.24652		3736.77	0.2275		3469.81	0.21173		3239.76	0.19778		3035.34	0.18535
1004.19	-716.061		101.034	1.64324		22117.6	0.82553		16345.6	0.73621		12270.1	0.63059		9814.89	0.54042		8181.89	0.46878		7010.6	0.41111		6124.98	0.36477		5444.48	0.32706		4907.43	0.29647		4461.49	0.2704		4083.22	0.24832		3775.6	0.22982		3505.69	0.21379		3266.75	0.19936		3068.46	0.1872
1004.17	-1376.64		102.031	1.65111		22364.6	0.82801		16529.6	0.73986		12402.3	0.63458		9916.82	0.54426		8266.15	0.4727		7082.82	0.41457		6187.95	0.36792		5500.44	0.32997		4957.62	0.29915		4507.83	0.27306		4125.5	0.25076		3813.83	0.23197		3542.09	0.21591		3300.14	0.2014		3098.1	0.18909
1004.16	-1538.79		103.035	1.64188		22601.8	0.83045		16686.9	0.74289		12523.1	0.6383		10016.8	0.54807		8345.98	0.47602		7154.29	0.41814		6251.51	0.37113		5556.2	0.33307		5008.03	0.30184		4553.28	0.27561		4167.13	0.25299		3852.55	0.23415		3577.71	0.218		3333.69	0.20338		3129.2	0.19099
1004.15	-1700.95		104.114	1.64311		22806.8	0.83261		16870.7	0.74646		12649.3	0.64183		10115.8	0.55186		8434.68	0.47982		7225.18	0.42144		6313.48	0.37426		5612.88	0.33583		5058.12	0.30462		4598.67	0.27811		4208.95	0.25541		3891.34	0.23635		3613.43	0.22		3366.94	0.20529		3161.63	0.19284
1004.14	-1863.1		105.031	1.64632		23065.1	0.83516		17040	0.74966		12754.1	0.64503		10219.7	0.55566		8516.92	0.48338		7298.31	0.42479		6376.63	0.37752		5667.11	0.33878		5108.25	0.30742		4644.55	0.28082		4250.94	0.25757		3930.14	0.2386		3649.89	0.22219		3400.83	0.20719		3192.02	0.19474
1004.12	-2025.26		106.03	1.64984		23253.6	0.83684		17188	0.75224		12876.8	0.64855		10322.6	0.55964		8582.46	0.48606		7371.2	0.42844		6440.49	0.38067		5724.31	0.34184		5158.9	0.31027		4690.8	0.28332		4293.77	0.26009		3969.15	0.24076		3678.3	0.22376		3434.22	0.20921		3227.12	0.19659
1004.11	-1768.86		107.033	1.65105		23461	0.83851		17350.4	0.75513		13005.3	0.65224		10418.5	0.56293		8668.66	0.48986		7442.92	0.43181		6503.33	0.38374		5781.5	0.34487		5209.81	0.313		4726.82	0.28532		4335.45	0.26228		4000.65	0.24257		3714.22	0.22581		3468	0.2111		3251.37	0.19817
1004.1	-1512.47		108.027	1.65767		23687.1	0.84053		17509.4	0.7579		13129.7	0.65575		10502.4	0.56608		8753.65	0.49347		7514.85	0.43505		6566.72	0.38696		5836.52	0.34765		5250	0.31518		4773.61	0.28805		4377.62	0.26478		4039.04	0.24476		3751.12	0.22798		3498.64	0.21266		3282.34	0.19996
1004.09	-1256.08		109.025	1.6459		23913.4	0.84253		17658.1	0.76043		13255.3	0.6591		10602.4	0.56969		8837.06	0.49713		7573.26	0.43773		6629.63	0.39019		5893.13	0.35053		5300.77	0.31779		4819.25	0.29025		4420.32	0.26708		4076.93	0.24695		3787.46	0.23001		3534.12	0.21469		3314.17	0.20174
1004.08	-999.691		110.03	1.66013		24122.2	0.84446		17829.7	0.76348		13383.4	0.66259		10703.1	0.5732		8921.89	0.50053		7645.22	0.44107		6693.25	0.39328		5949.23	0.35354		5351.71	0.32069		4865.58	0.29284		4461.71	0.26928		4117.11	0.24925		3823.29	0.23192		3568.05	0.21668		3345.88	0.20359
1004.06	-929.566		111.029	1.6404		24387.4	0.84659		18008.4	0.76641		13509.1	0.66604		10806.6	0.57695		9005.18	0.50416		7717.55	0.44443		6756.4	0.39632		6006.52	0.35648		5402.22	0.32333		4911.67	0.29516		4504.23	0.27165		4156.14	0.25145		3858.76	0.23418		3602.49	0.21864		3377.26	0.20541
1004.05	-859.44		112.022	1.64673		24644.1	0.84853		18190.5	0.76948		13634.7	0.66939		10906.4	0.58036		9090.84	0.50746		7789.98	0.44767		6820	0.39945		6061.94	0.35929		5452.17	0.3259		4957.18	0.29796		4546.41	0.27396		4194.72	0.25365		3894.06	0.23624		3636.04	0.22052		3408.71	0.20717
1004.04	-1348.85		113.019	1.65487		24863.4	0.85023		18341.9	0.77194		13764.6	0.67285		11006.5	0.58385		9173.2	0.51085		7862.45	0.451		6882.82	0.40256		6118.11	0.36215		5503.63	0.32867		5004.25	0.30051		4588.72	0.27628		4233.46	0.25575		3931.88	0.23819		3671.18	0.22258		3440.05	0.20897
1004.02	-1838.25		114.02	1.6413		25136.3	0.85231		18508.3	0.77463		13894.7	0.67624		11108.5	0.58719		9258.59	0.51425		7933.86	0.45425		6944.79	0.40557		6174.06	0.36508		5554.34	0.33145		5049.44	0.30289		4629.82	0.27857		4272.65	0.25801		3967.86	0.24036		3704.39	0.22469		3471.73	0.21081
1004.01	-2692.14		115.019	1.65509		25356.5	0.85409		18675.6	0.77724		14011.2	0.67917		11209.9	0.59076		9344.29	0.51763		8006.35	0.4574		7009.59	0.40861		6230.48	0.36776		5604.29	0.33385		5095.48	0.30529		4672.31	0.28093		4310.68	0.26018		4003.9	0.24236		3737.68	0.2265		3503.06	0.21256
1004	-3546.02		116.019	1.65667		25579.1	0.85566		18846.8	0.77994		14147.4	0.68267		11311.8	0.59415		9426.6	0.5211		8078.44	0.46071		7069.68	0.41151		6287.23	0.37076		5654.89	0.33665		5141.62	0.30787		4715.58	0.28324		4348.21	0.26236		4039.86	0.24439		3771	0.22838		3534.86	0.21443
1003.99	-4123.08		117.015	1.65128		25774.2	0.85705		19009.1	0.78251		14261.2	0.68525		11411.9	0.59736		9511.43	0.52434		8150.14	0.46386		7135.86	0.41471		6343.3	0.37355		5705.77	0.33924		5187.28	0.31045		4756.78	0.28558		4387.58	0.26456		4075.77	0.24644		3805.43	0.23036		3566.29	0.21635
1003.98	-4700.15		118.021	1.65286		25981.9	0.85859		19188.4	0.78514		14399.8	0.68863		11511.7	0.6007		9596.05	0.52779		8224.52	0.46713		7199.96	0.41781		6398.34	0.37621		5755.72	0.34178		5233.52	0.31282		4798.72	0.2877		4428.68	0.26682		4111.97	0.24844		3840.17	0.23246		3597.7	0.21801
1003.96	-4639.64		119.015	1.65977		26237.6	0.86025		19356.8	0.78756		14518.8	0.69161		11613.5	0.60409		9681.4	0.53119		8295.41	0.47029		7262.14	0.42067		6455.36	0.37915		5806.59	0.34448		5279.08	0.31515		4841.88	0.29023		4467.46	0.26899		4147.77	0.25038		3874.64	0.23423		3628.84	0.22001
1003.95	-4579.13		120.014	1.66364		26428.8	0.86135		19525.8	0.78978		14655.7	0.69462		11721.3	0.60752		9764.85	0.53434		8367.17	0.47331		7313.26	0.4231		6500.49	0.38133		5857.73	0.34714		5326.11	0.31763		4875.59	0.292		4506.38	0.271		4184.21	0.25253		3908.06	0.23617		3660.63	0.2218
1003.94	-3959.09		121.015	1.65751		26634.2	0.86282		19693.3	0.79218		14772.1	0.69764		11811.6	0.61039		9848.96	0.53754		8440.66	0.47666		7376.93	0.42608		6556.18	0.38407		5906.99	0.34957		5371.12	0.32007		4916.85	0.29424		4545.16	0.27314		4220.41	0.25463		3934.95	0.23757		3692.07	0.2236
1003.92	-3339.05		122.009	1.65909		26836.1	0.86407		19857.5	0.79434		14880.4	0.70042		11920.3	0.61381		9934.44	0.54084		8510.03	0.47969		7439.34	0.42887		6612.92	0.38717		5958.65	0.35246		5417.02	0.32252		4959.84	0.29654		4583.91	0.27524		4255.87	0.25669		3968.34	0.23955		3721.56	0.22536
1003.91	-1858.73		123.01	1.65723		27034.8	0.86508		20048.6	0.79722		15006.7	0.70343		12020.5	0.61707		10000.7	0.54326		8585.32	0.48287		7501.44	0.43205		6669.45	0.39		6009.06	0.35494		5463.29	0.32495		5001.72	0.29883		4622.78	0.27742		4285.23	0.25836		4001.8	0.24151		3754.54	0.22718
1003.9	-378.409		124.009	1.64396		27206.7	0.86616		20207.7	0.79903		15127.6	0.70618		12119.8	0.62021		10086.2	0.54654		8655.13	0.4858		7566.73	0.43519		6723.89	0.39277		6059.38	0.35757		5500.39	0.32693		5043.28	0.30107		4662.1	0.27957		4321.6	0.26029		4035.29	0.24334		3780.06	0.22869
1003.89	542.38		125.015	1.67615		27466.8	0.8677		20349.9	0.80083		15257.3	0.70903		12202.9	0.62274		10169.9	0.5496		8729.96	0.48904		7628.28	0.43796		6781.09	0.3955		6100.18	0.35967		5545.85	0.32938		5085.65	0.30358		4693.49	0.28122		4357.58	0.26223		4068.63	0.24537		3812.61	0.23064
1003.88	1463.17		126.005	1.65697		27719.7	0.86916		20522.8	0.80315		15378.3	0.71159		12303.1	0.62576		10253.3	0.55274		8786.25	0.49138		7692.1	0.4408		6838.48	0.39835		6150.78	0.36219		5591.86	0.33177		5127	0.30603		4731.81	0.28338		4393.66	0.26432		4100.45	0.24699		3842.83	0.23215
1003.86	1416.56		127.002	1.65625		27999.6	0.87076		20655.5	0.80484		15507.9	0.71438		12404.9	0.62898		10337.6	0.55593		8858.97	0.49441		7756.01	0.44379		6893.66	0.40104		6201.46	0.36481		5638.32	0.33421		5169.81	0.30809		4770.82	0.28552		4430.39	0.26637		4134.8	0.24896		3875.39	0.23409
1003.85	1369.94		128.005	1.63921		28299.8	0.87239		20844.3	0.80715		15635.9	0.71734		12505	0.63196		10424.5	0.55892		8930.33	0.49734		7818.19	0.44637		6950.42	0.40378		6251.54	0.36728		5684.15	0.33661		5212.51	0.3104		4809.64	0.28758		4466.44	0.26842		4168.64	0.25087		3908.85	0.2359
1003.84	763.8		129.002	1.62792		28491.7	0.87333		20982.4	0.80888		15757.6	0.71973		12604.5	0.63493		10505.4	0.56182		9004.69	0.50049		7881.64	0.44931		7006.68	0.40638		6302.44	0.36982		5730.31	0.33925		5253.88	0.31283		4848.77	0.2897		4502.56	0.27042		4203.06	0.25284		3939.38	0.2377
1003.82	157.655		130.053	1.63415		28673.9	0.87431		21218.3	0.81149		15886.3	0.72246		12703.7	0.63767		10590.4	0.56525		9075.59	0.50323		7945.28	0.45225		7062.5	0.40913		6352.46	0.37219		5776.66	0.3416		5296.4	0.31517		4887.28	0.29188		4538.63	0.27234		4235.75	0.2547		3970.53	0.2395
1003.81	-294.617		131.002	1.63568		28873.6	0.87526		21331.7	0.81291		16015.1	0.72522		12812.4	0.64086		10674.7	0.56825		9148.31	0.50649		8008.13	0.45489		7117.46	0.41164		6403.95	0.37487		5821.81	0.3439		5338.43	0.31723		4926.32	0.29397		4575.22	0.27438		4269.23	0.25646		4000.88	0.24084
1003.8	-746.891		132.05	1.63494		29165.4	0.87689		21524.3	0.81493		16140.1	0.72778		12910	0.64371		10757.2	0.57104		9220.55	0.50926		8071.84	0.4578		7174.86	0.41451		6454.75	0.37746		5867.72	0.34628		5380.34	0.31946		4964.75	0.29608		4610.6	0.27648		4303.27	0.25842		4033.34	0.24273
1003.79	-922.342		133.001	1.62905		29356.7	0.87762		21683.7	0.81698		16266.8	0.73035		13010.2	0.64661		10843.8	0.57404		9292.19	0.51207		8134.47	0.4605		7230.36	0.41712		6504.73	0.37993		5914.12	0.3488		5422.8	0.32166		5004.06	0.29822		4646.83	0.27852		4340.92	0.26055		4065.01	0.24465
1003.77	-1097.79		134.05	1.6326		29571.8	0.87861		21877.4	0.81912		16399	0.73307		13112.6	0.64954		10929.5	0.57706		9367.52	0.51518		8197.79	0.46344		7287.55	0.41982		6555.23	0.38248		5959.64	0.35114		5465.26	0.32389		5043.24	0.30034		4683.36	0.28045		4373.34	0.26241		4099.66	0.24642
1003.76	-774.453		135.265	1.65959		29784.1	0.87942		22011.4	0.81992		16517	0.73543		13213.5	0.65229		11013.9	0.57991		9435.74	0.51789		8261.12	0.46619		7342.82	0.4224		6606.2	0.38505		6006.27	0.35335		5507.15	0.3261		5081.79	0.30248		4719.51	0.2825		4406.44	0.26429		4130.02	0.24823
1003.75	-451.111		136.043	1.65725		29980.2	0.88051		22194.2	0.82209		16651	0.73795		13313.8	0.65508		11097.1	0.5829		9510.09	0.52076		8323.85	0.46898		7400.13	0.42501		6656.93	0.38745		6051.96	0.35556		5549.37	0.32827		5121	0.3045		4755.56	0.28449		4440.24	0.26607		4161.03	0.24995
1003.74	-127.771		137.043	1.65705		30176.7	0.88127		22362.8	0.8237		16769.2	0.74024		13413.1	0.6578		11182.2	0.58565		9581.05	0.52355		8374.81	0.4712		7444.01	0.42714		6706.55	0.38999		6096.99	0.35777		5591.67	0.33059		5159.49	0.30657		4791.56	0.28639		4467.09	0.26753		4192.42	0.25196
1003.72	195.571		138.043	1.65702		30398.6	0.88203		22523.5	0.82519		16897.4	0.74259		13518	0.66079		11264.4	0.58845		9656.88	0.52663		8438.75	0.47397		7500.77	0.42978		6757.32	0.39246		6144.48	0.36034		5625.64	0.33247		5198.28	0.30865		4828.26	0.28848		4500.61	0.26945		4223.43	0.2538
1003.71	-357.196		139.046	1.66588		30644	0.88309		22701	0.82707		17005.2	0.74457		13617	0.66331		11351.4	0.59138		9722.27	0.52908		8501.21	0.47653		7557.07	0.43226		6808.43	0.39482		6190.23	0.36257		5666.79	0.3347		5237.05	0.3107		4863.5	0.29047		4532.85	0.27113		4253.68	0.25553
1003.7	-909.964		140.047	1.65617		30883.8	0.88399		22857	0.82863		17128.5	0.74672		13717.6	0.66596		11416.1	0.59362		9801.44	0.53237		8564.28	0.47933		7613.04	0.43488		6859.13	0.39734		6235.76	0.36501		5709.52	0.33686		5277.04	0.31287		4892.72	0.29212		4565.47	0.27295		4287.04	0.25725
1003.69	-1739.55		141.045	1.65025		31066.8	0.88465		23026.2	0.83026		17255.1	0.74913		13818.6	0.66861		11500.8	0.59639		9867.68	0.5348		8628.98	0.48203		7669.59	0.43741		6909.53	0.39981		6273	0.36683		5751.43	0.33916		5315.36	0.31482		4928.84	0.29398		4599.12	0.27477		4310.52	0.25867
1003.67	-2569.14		142.048	1.6509		31289.2	0.88547		23176.8	0.83166		17376.8	0.75133		13899.6	0.67087		11587.3	0.59935		9929.1	0.53703		8691.9	0.48472		7725.45	0.44011		6959.84	0.40213		6318.75	0.36909		5794.29	0.34134		5345.49	0.31641		4964.76	0.29607		4633.18	0.2768		4343.04	0.26027
1003.66	-2885.95		143.045	1.65425		31581.3	0.88632		23341	0.83336		17500.5	0.75385		14004.3	0.67381		11669	0.60194		10002.3	0.54008		8754.43	0.48741		7782.04	0.44255		7000.47	0.40433		6364.87	0.37161		5835.85	0.34339		5381.41	0.31838		5000.97	0.29796		4668.16	0.27854		4375.35	0.26214
1003.65	-3202.76		144.044	1.63943		31811	0.88714		23504.2	0.83486		17634.7	0.75613		14102	0.67625		11752.2	0.60465		10072.9	0.54267		8818.47	0.49019		7837.49	0.44512		7050.39	0.40658		6410.7	0.37371		5877.85	0.34568		5420.56	0.32067		5036.86	0.29994		4702.9	0.28044		4405.72	0.26394
1003.64	-2960.03		145.273	1.65359		32006.7	0.88784		23671.6	0.83624		17759.5	0.75804		14204.1	0.67867		11839.2	0.60743		10145.7	0.54537		8881.17	0.49276		7894.9	0.44768		7101.58	0.40909		6456.64	0.37604		5919.76	0.34781		5460.46	0.32275		5073.14	0.30191		4735.61	0.28222		4439.44	0.26575
1003.62	-2717.31		146.038	1.66842		32263.5	0.88856		23866.1	0.83829		17886.4	0.76027		14306.8	0.68135		11921.3	0.60992		10218.1	0.54804		8944.64	0.49538		7949.19	0.45008		7152.39	0.41136		6503.3	0.3783		5962.64	0.34991		5499.26	0.32492		5109.37	0.30364		4770.51	0.28399		4472.4	0.2676
1003.61	-2121.84		147.039	1.66956		32427.8	0.88919		24017.2	0.8394		18010.1	0.76225		14405.4	0.68375		12004.3	0.61269		10289.2	0.55068		9007.38	0.498		8006.57	0.45267		7202.07	0.41382		6548.32	0.38064		6004.64	0.35194		5539.29	0.32705		5143.51	0.30556		4802.65	0.28581		4502.76	0.26934
1003.6	-1526.37		148.038	1.6551		32682.6	0.8898		24179.3	0.84075		18140	0.76467		14508.7	0.68641		12094.4	0.61536		10362.2	0.55334		9070.28	0.50056		8062.6	0.45511		7253.49	0.41618		6594.82	0.38295		6047.08	0.35431		5578.23	0.32906		5177.83	0.30731		4835.66	0.28766		4534.57	0.27086
1003.59	-1490.43		149.04	1.64802		32900.1	0.89055		24357.1	0.84234		18264.8	0.76646		14608.2	0.6888		12174.8	0.61774		10433.4	0.55578		9133.47	0.50315		8118.77	0.45772		7303.3	0.41857		6640.28	0.38518		6088.62	0.35635		5616.83	0.33105		5217.8	0.30942		4871.39	0.28961		4565.38	0.27263
1003.57	-1454.5		150.035	1.63439		33071.7	0.89108		24526.7	0.84355		18387.9	0.76853		14713.9	0.69132		12259.5	0.62044		10507.4	0.55861		9197.09	0.50576		8174.83	0.46017		7354.2	0.421		6686.84	0.38747		6131	0.3585		5656.51	0.33321		5254.01	0.31142		4908.81	0.29193		4593.66	0.27411
1003.56	-1528.62		151.039	1.64859		33258.6	0.89167		24685.3	0.84488		18521.2	0.77074		14808.5	0.69371		12344.8	0.62298		10577.9	0.56107		9260.03	0.50835		8231.7	0.46266		7405.56	0.42344		6731.59	0.38975		6173.8	0.3608		5695.72	0.33514		5291.15	0.31333		4940.16	0.29366		4627.45	0.27591
1003.55	-1602.75		152.04	1.64093		33431.4	0.89218		24847.8	0.84628		18643	0.77273		14913.4	0.6961		12428.6	0.62561		10651.7	0.56367		9322.94	0.51092		8287.23	0.4651		7454.68	0.42576		6778.29	0.39209		6214.81	0.36286		5734.98	0.33709		5326.59	0.31498		4973.7	0.29543		4662.31	0.27809
1003.54	-1676.88		153.04	1.64749		33622.3	0.8927		25027.7	0.84768		18761.9	0.77443		15013.2	0.6985		12513.9	0.62824		10723	0.56639		9387.14	0.51346		8344.29	0.46759		7507.09	0.42809		6825.06	0.39412		6257.58	0.3649		5774.43	0.33924		5361.9	0.31705		5006.95	0.2972		4692.65	0.27959
1003.52	-1751.01		154.04	1.63691		33885.6	0.8936		25203.4	0.84907		18900.4	0.7765		15116.5	0.70069		12597.8	0.6308		10796.6	0.56896		9437.02	0.51547		8400.26	0.46998		7556.89	0.43044		6869.51	0.39633		6299.61	0.36699		5812.63	0.34118		5398.24	0.31884		5040.54	0.29901		4724.31	0.28135
1003.51	-2166.01		155.036	1.64835		34105.3	0.89419		25334.6	0.84998		19023.7	0.77847		15212	0.70284		12683.1	0.63343		10864.2	0.57141		9500.56	0.51803		8444.25	0.47186		7606.46	0.43275		6916.68	0.3986		6333.69	0.36891		5852.75	0.34326		5434.97	0.32081		5066.98	0.30036		4755.7	0.28311
1003.5	-2581.01		156.045	1.64711		34381	0.89492		25535.7	0.85153		19151.8	0.77991		15315.6	0.70538		12764.9	0.63582		10939.9	0.57406		9565.66	0.52058		8501.22	0.47443		7658.52	0.43509		6962.08	0.40076		6375.02	0.37082		5891.14	0.34524		5470.39	0.32258		5100.69	0.30206		4787.11	0.2848
1003.49	-2059.53		157.043	1.64983		34591.5	0.89556		25700.2	0.85262		19246.8	0.78187		15420.8	0.70744		12835.9	0.63781		11009.2	0.57657		9627.05	0.52302		8556.92	0.47678		7708.44	0.43736		7008.31	0.40311		6417.56	0.37297		5930.46	0.34736		5506.16	0.32451		5134	0.30381		4818.6	0.28647
1003.47	-1538.06		158.039	1.6497		34824.3	0.89613		25831.4	0.8535		19378.2	0.78368		15519.3	0.70979		12917.8	0.64015		11084.9	0.57908		9689.06	0.52545		8614.78	0.47922		7759.52	0.43973		7054.8	0.40524		6459.59	0.37512		5968.65	0.34933		5534.96	0.32642		5167.12	0.30548		4850.23	0.28838
1003.46	-981.608		159.036	1.65078		34964.2	0.89654		25987.6	0.85445		19509.6	0.78534		15603.7	0.7116		13000	0.64249		11156.7	0.58155		9756.06	0.52813		8669.65	0.48164		7799.8	0.44165		7090.79	0.40684		6501.63	0.37707		6000.22	0.35096		5568.55	0.3282		5197.45	0.30725		4875.52	0.28954
1003.45	-425.159		160.043	1.65258		35242.9	0.89726		26148	0.85563		19632.5	0.78725		15702.2	0.71389		13085.3	0.6451		11214.6	0.5835		9815.74	0.53049		8725.64	0.48394		7850.45	0.44389		7132.47	0.40892		6544.23	0.37927		6038.45	0.3522		5606.07	0.3299		5233.73	0.30898		4907.17	0.29137
1003.44	-805.19		161.041	1.64542		35470.2	0.89774		26327.7	0.85679		19754.6	0.78888		15804.5	0.71583		13172.4	0.64753		11286.4	0.5859		9880.77	0.53287		8781.83	0.4863		7901.17	0.44622		7181.31	0.41119		6586.6	0.38141		6080.3	0.35453		5647.44	0.33221		5267.5	0.31078		4938.24	0.29302
1003.42	-1185.22		162.043	1.64286		35647.1	0.89835		26505.1	0.85799		19878.5	0.7906		15901.3	0.71801		13255.1	0.64966		11359.1	0.58831		9942.09	0.53521		8838.97	0.48859		7950.98	0.44842		7229.13	0.41352		6628.41	0.38347		6118.38	0.35673		5684.22	0.33411		5302.15	0.31291		4969.69	0.29476
1003.41	-2274.28		163.046	1.63944		35901.8	0.89883		26672.2	0.85896		20013.9	0.79257		16007.6	0.72027		13340.4	0.65222		11431.8	0.59095		10006.5	0.53768		8894.11	0.49103		8002.53	0.45057		7276.36	0.41568		6669.94	0.38546		6157.87	0.35868		5718.04	0.33593		5336.82	0.31439		5001.35	0.2964
1003.4	-3363.34		164.049	1.63787		36129.3	0.89946		26848.9	0.86003		20132.6	0.79388		16108.5	0.72228		13422.2	0.65435		11504.7	0.59337		10069.9	0.54011		8951.09	0.49322		8051.84	0.45297		7321.07	0.41776		6712.04	0.38752		6196.27	0.36071		5753.15	0.3378		5370.03	0.31638		5032.25	0.29822
1003.39	-3892.88		165.048	1.63894		36384.7	0.89993		27002.2	0.86115		20267	0.79559		16205.5	0.72448		13506.8	0.65672		11575.5	0.59566		10133.2	0.54251		9007.04	0.49563		8103.83	0.45525		7368.13	0.41992		6754.16	0.38952		6235.15	0.36268		5788.24	0.33961		5403.97	0.31787		5060.36	0.29946
1003.37	-4422.41		166.115	1.64676		36657.5	0.90064		27171.8	0.86208		20375.9	0.7973		16312.8	0.7264		13593	0.65909		11650.1	0.59813		10195.4	0.54484		9062.42	0.49796		8154.32	0.4576		7413.49	0.42195		6797.14	0.39163		6273.46	0.36461		5820.28	0.34137		5437.98	0.31983		5093.69	0.30118
1003.36	-4551.43		167.003	1.64462		36831	0.90101		27345.2	0.86323		20518.3	0.7988		16407.4	0.7283		13677	0.66133		11721.6	0.60039		10259.5	0.54718		9119.34	0.50021		8204.08	0.45977		7457.87	0.42387		6839.22	0.39355		6313.13	0.36664		5857.18	0.34334		5471.24	0.32166		5127.99	0.30328
1003.35	-4680.45		168.003	1.64821		37063.3	0.90151		27515.2	0.86425		20639.9	0.80077		16512.3	0.73046		13760.6	0.66356		11792.2	0.60274		10322.6	0.54956		9175.4	0.50262		8255.09	0.46199		7507.43	0.4262		6883.02	0.39562		6351.56	0.36853		5898.1	0.34468		5505.95	0.32324		5156.5	0.30474
1003.34	-5369.01		169.006	1.64536		37239	0.90184		27649.1	0.86519		20767	0.80212		16614.2	0.73267		13845.6	0.66584		11864.1	0.60509		10384.7	0.55174		9231.52	0.50474		8305.74	0.46418		7552.43	0.42818		6923.83	0.39782		6389.26	0.37045		5930.99	0.34709		5539.62	0.32497		5188.45	0.30629
1003.32	-6057.56		170.005	1.64283		37493.6	0.90236		27897.1	0.86655		20893	0.80377		16712.2	0.73466		13930.2	0.66813		11938.6	0.60751		10448.6	0.55419		9288.19	0.50706		8355.12	0.46629		7596.06	0.43016		6963.62	0.39966		6429.35	0.37244		5967.97	0.34904		5571.73	0.32679		5221.79	0.30805
1003.31	-6619.86		171.007	1.64312		37741.3	0.90266		28063.4	0.86734		21024.8	0.80521		16814.2	0.73666		14015.4	0.67037		12008.9	0.60963		10511.6	0.55649		9344.48	0.50937		8406.73	0.46848		7643.76	0.43226		7006.13	0.40157		6467.3	0.37447		6003.57	0.35085		5605.84	0.32852		5254.57	0.30988
1003.3	-7182.15		172.01	1.64657		37953.1	0.90305		28225.9	0.86808		21143.4	0.80686		16918.6	0.73844		14097.5	0.67246		12082.9	0.61205		10563.3	0.55838		9388.93	0.51124		8457.36	0.47069		7688.64	0.43439		7042.43	0.40327		6506.65	0.37636		6040.92	0.35207		5639.35	0.33027		5284.92	0.31132
1003.29	-7184.91		173.014	1.64013		38225	0.90346		28381.7	0.8689		21277.2	0.80813		17012.1	0.74032		14179.5	0.67444		12151.2	0.61412		10625.2	0.56054		9446.41	0.51347		8507.54	0.47298		7735.76	0.43651		7082.74	0.40516		6544.9	0.37827		6078.58	0.35413		5666.84	0.33168		5320.77	0.31352
1003.27	-7187.67		174.013	1.64355		38411.9	0.90382		28552.6	0.86971		21373.5	0.80946		17120.7	0.74221		14267.9	0.67676		12226.5	0.61655		10689.5	0.5628		9500.39	0.51572		8558.78	0.47509		7781.4	0.43859		7125.85	0.40724		6583.48	0.38018		6112.98	0.35593		5700.66	0.33376		5351.55	0.31517
1003.26	-6900.36		175.015	1.63954		38650.9	0.90446		28692.8	0.87057		21504.2	0.81113		17220.5	0.74404		14333.9	0.67838		12297.2	0.61867		10750.3	0.56493		9559.15	0.51794		8609.11	0.47727		7826.37	0.44068		7168.57	0.4091		6623.44	0.38221		6141.62	0.35725		5737.6	0.33565		5381.69	0.31682
1003.25	-6613.05		176.101	1.65177		38833.4	0.90469		28874	0.87145		21631.3	0.81248		17319.7	0.74589		14418	0.68053		12370.8	0.62091		10815.4	0.56748		9613.77	0.52018		8658.73	0.47926		7863.75	0.44244		7210.91	0.41119		6654.29	0.38367		6179.11	0.3594		5769.97	0.33765		5407.62	0.31819
1003.24	-5012.31		177.013	1.64891		38983.5	0.905		29021.1	0.87196		21752.4	0.81355		17398.2	0.74725		14504.1	0.68275		12429.3	0.62273		10878.6	0.56973		9669.19	0.52246		8699.72	0.48114		7908.96	0.44448		7252.08	0.4133		6692.64	0.38556		6214.99	0.36094		5802.97	0.33923		5438.44	0.3198
1003.22	-3411.57		178.02	1.64871		39203.7	0.90527		29170.7	0.87273		21885	0.81522		17503.3	0.74932		14588	0.68477		12501.4	0.62483		10941.3	0.5719		9726.65	0.52452		8750.14	0.48344		7955.51	0.44652		7295.43	0.4151		6732.05	0.38745		6250.25	0.3626		5833.07	0.34059		5469.58	0.32159
1003.21	-1693.08		179.021	1.63897		39454.8	0.90563		29346.7	0.87376		22009.8	0.81657		17605.4	0.7512		14673.6	0.68685		12573.8	0.62698		11006.1	0.57394		9782.06	0.52668		8800.86	0.48538		8001.15	0.44864		7337.47	0.41711		6769.9	0.38914		6286.58	0.36443		5867.18	0.34222		5501.3	0.32324
1003.2	25.411		180.024	1.64454		39647.9	0.906		29521.5	0.87464		22138.1	0.8179		17704	0.75282		14755.3	0.6886		12645.4	0.62918		11069	0.57621		9838.83	0.52897		8851.05	0.48749		8047.39	0.45059		7379.47	0.41913		6809.66	0.39114		6330.15	0.36709		5902.5	0.344		5532.73	0.32484
1003.18	430.473		181.021	1.64592		39710.9	0.90628		29670.1	0.87528		22259	0.8192		17807.4	0.75473		14838.9	0.69072		12717.5	0.63141		11132	0.57847		9893.59	0.53119		8901.01	0.48972		8093.25	0.45272		7421.74	0.42106		6847.4	0.39302		6360.9	0.36884		5937.29	0.34581		5564.26	0.32649
1003.17	835.535		182.019	1.6488		40017.6	0.9066		29853.7	0.87621		22370.3	0.82033		17904.8	0.75648		14924.4	0.6929		12790.4	0.63344		11194.6	0.58057		9951.72	0.53347		8953.17	0.49188		8139.41	0.4547		7463.79	0.423		6886.34	0.39474		6392.15	0.3704		5970.96	0.34756		5595.68	0.32821
1003.16	102.393		183.02	1.64761		40122.4	0.90671		30025.2	0.87686		22508	0.82191		17999.4	0.75805		15000.9	0.69463		12857.5	0.63541		11250.6	0.58241		10000.9	0.53511		8999.43	0.49377		8181.93	0.45659		7499.8	0.42463		6923.04	0.39657		6427.57	0.37194		6000.94	0.34924		5622.3	0.32951
1003.15	-630.751		184.015	1.65119
1003.13	-1923.42		185.019	1.64902
1003.12	-3216.1		186.022	1.65023
1003.11	-3814.15		187.021	1.65321
1003.1	-4412.19		188.021	1.65091
1003.09	-4450.7		189.015	1.6483
1003.07	-4489.22		190.018	1.64281
1003.06	-5268.74		191.022	1.65328
1003.05	-6048.27		192.014	1.65137
1003.03	-6550.97		193.022	1.64862
1003.02	-7053.68		194.021	1.64805
1003.01	-6305.44		195.02	1.64423
1003	-5557.21		196.022	1.64343
1002.99	-4808.97		197.03	1.65276
1002.97	-4060.74		198.02	1.6521
1002.96	-3625.03		199.016	1.6479
1002.95	-3189.32		200.022	1.65656
1002.93	-2753.61		201.021	1.64174
1002.92	-2317.9		202.017	1.64784
1002.91	-2283.07		203.021	1.64422
1002.9	-2248.24		204.017	1.64345
1002.88	-2213.41		205.022	1.64787
1002.87	-2178.57		206.023	1.64241
1002.86	-1660.41		207.002	1.64471
1002.85	-1142.24		208.016	1.64805
1002.83	-624.078		209.013	1.66151
1002.82	-105.913		210.02	1.65536
1002.81	-157.588		211.016	1.64802
1002.8	-209.262		212.019	1.64167
1002.78	-820.467		213.018	1.64593
1002.77	-1431.67		214.019	1.64604
1002.76	-1914.41		215.018	1.64377
1002.75	-2397.14		216.015	1.64778
1002.73	-3439.41		217.259	1.63878
1002.72	-4481.67		218.019	1.64292
1002.71	-5240.86		219.023	1.65459
1002.7	-6000.05		220.02	1.65327
1002.68	-6482.41		221.023	1.65181
1002.67	-6964.78		222.026	1.64646
1002.66	-7374.99		223.024	1.65312
1002.65	-7785.21		224.021	1.65175
1002.63	-7635.9		225.026	1.64715
1002.62	-7486.58		226.024	1.63935
1002.61	-6636.84		227.024	1.64353
1002.6	-5787.09		228.032	1.65129
1002.58	-5496.88		229.031	1.65565
1002.57	-5206.67		230.032	1.65216
1002.56	-5629.13		231.031	1.65282
1002.55	-6051.58		232.029	1.65227
1002.53	-5537.56		233.033	1.65864
1002.52	-5023.53		234.03	1.65059
1002.51	-4159.8		235.026	1.64909
1002.5	-3296.07		236.032	1.65072
1002.48	-2709.16		237.036	1.64743
1002.47	-2122.25		238.157	1.65285
1002.46	-1374.48		239.035	1.6585
1002.45	-626.701		240.034	1.6514
1002.43	121.074		241.031	1.65647
1002.42	868.85		242.034	1.65093
1002.41	784.321		243.029	1.64776
1002.4	699.794		244.031	1.65488
1002.38	892.087		245.03	1.64214
1002.37	1084.38		246.031	1.64795
1002.36	1011.63		247.028	1.64798
1002.35	938.883		248.171	1.66694
1002.33	306.604		249.026	1.65098
1002.32	-325.677		250.03	1.66141
1002.31	-793.042		251.029	1.65479
1002.29	-1260.41		252.031	1.66147
1002.28	-1727.77		253.033	1.65538
1002.27	-2195.14		254.032	1.64925
1002.26	-2870.86		255.03	1.65267
1002.25	-3546.57		256.031	1.6471
1002.23	-3662.76		257.034	1.64876
1002.22	-3778.95		258.037	1.64023
1002.21	-2950.46		259.032	1.65905
1002.2	-2121.98		260.033	1.65578
1002.18	-1293.49		261.036	1.66092
1002.17	-465.008		262.038	1.64974
1002.16	-331.889		263.036	1.65134
1002.14	-198.771		264.038	1.65011
1002.13	-1102.26		265.04	1.65904
1002.12	-2005.74		266.035	1.63772
1002.11	-2547.38		267.038	1.64752
1002.1	-3089.01		268.037	1.65351
1002.08	-2782.51		269.056	1.65523
1002.07	-2476.01		270.036	1.64782
1002.06	-2475.78		271.035	1.65419
1002.04	-2475.55		272.006	1.65564
1002.03	-2475.32		273.024	1.65532
1002.02	-2475.09		274.039	1.64828
1002.01	-2389.46		275.008	1.6527
1001.99	-2303.82		276.032	1.64699
1001.98	-2218.19		277.002	1.65152
1001.97	-2132.56		278.019	1.65149
1001.96	-2205.95		279.079	1.64272
1001.94	-2279.34		280.052	1.65394
1001.93	-2070.03		281.017	1.65535
1001.92	-1860.71		282.031	1.65131
1001.91	-1182.78		283.003	1.66137
1001.89	-504.856		284.016	1.64152
1001.88	173.07		285.031	1.65518
1001.87	850.996		286.041	1.64065
1001.86	1104.86		287.004	1.64117
1001.84	1358.72		288.018	1.63271
1001.83	1141.39		289.027	1.63231
1001.82	924.066		290.037	1.64683
1001.81	-6.707		291.052	1.65347
1001.79	-937.48		292.011	1.64265
1001.78	-1868.25		293.023	1.64505
1001.77	-2799.03		294.032	1.62655
1001.76	-2710.86		295.038	1.63124
1001.74	-2622.7		296.051	1.63876
1001.73	-1874.88		297.014	1.63403
1001.72	-1127.06		298.019	1.64148
1001.71	-785.266		299.026	1.62773
1001.69	-443.474		300.229	1.64391
1001.68	-761.339		300.241	1.64085
1001.67	-1079.2		299.961	1.63691
1001.66	-1650.33		298.987	1.65196
1001.64	-2221.46		297.979	1.6372
1001.63	-2792.59		296.981	1.64809
1001.62	-3363.71		295.959	1.64673
1001.61	-3534.7		294.969	1.64381
1001.59	-3705.69		293.983	1.6353
1001.58	-3217.02		292.769	1.64505
1001.57	-2728.35		291.955	1.65074
1001.56	-2398.7		290.961	1.65557
1001.54	-2069.06		289.968	1.64318
1001.53	-2587.55		288.979	1.65131
1001.52	-3106.03		287.982	1.64296
1001.51	-3842.08		286.99	1.65122
1001.49	-4578.12		285.991	1.64377
1001.48	-4277.55		284.955	1.64763
1001.47	-3976.99		283.957	1.64319
1001.46	-2940.2		282.815
1001.44	-1903.41		282.821	1.66078
1001.43	-1714.75		281.971	1.64663
1001.42	-1526.09		280.975	1.64742
1001.4	-2491.1		279.979	1.65099
1001.39	-3456.11		278.981	1.64328
1001.38	-4421.12		277.984	1.654
1001.37	-5386.13		276.994	1.64481
1001.36	-5285.08		275.998	1.65137
1001.34	-5184.03		274.956	1.64413
1001.33	-4611.8		273.959	1.66094
1001.32	-4039.57		272.957	1.65909
1001.3	-3296.16		272.57
1001.29	-2552.76		271.969	1.65161
1001.28	-1526.65		270.967	1.65321
1001.27	-500.53		269.973	1.65344
1001.25	-369.667		268.976	1.65109
1001.24	-238.803		267.982	1.64873
1001.23	-956.07		266.988	1.65044
1001.22	-1673.34		265.991	1.66091
1001.21	-1716.59		264.99	1.65314
1001.19	-1759.85		263.994	1.65237
1001.18	-1331.91		262.952	1.65565
1001.17	-903.982		262.314
1001.15	-446.603		261.985	1.6553
1001.14	10.778		260.954	1.655
1001.13	468.158		259.959	1.6544
1001.12	925.539		258.962	1.65937
1001.11	1109.41		257.969	1.65764
1001.09	1293.28		256.975	1.65195
1001.08	1759.87		255.978	1.64713
1001.07	2226.45		254.976	1.64887
1001.05	2504.56		253.98	1.6617
1001.04	2782.67		252.988	1.65524
1001.03	3060.78		252.053
1001.02	3338.89		251.759	1.65045
1001	3818.35		250.992	1.65865
1000.99	4297.82		249.995	1.65458
1000.98	4306.1		248.996	1.65847
1000.97	4314.39		247.996	1.65578
1000.95	3692.46		246.999	1.64593
1000.94	3070.53		245.953	1.65452
1000.93	2448.61		244.952	1.6558
1000.92	1826.68		243.951	1.65553
1000.9	2026.75		242.96	1.65154
1000.89	2226.82		241.764
1000.88	2426.89		241.763	1.65093
1000.87	2626.96		240.97	1.65709
1000.85	2656.22		239.962	1.65868
1000.84	2685.49		238.963	1.65878
1000.83	2714.75		237.966	1.65411
1000.82	2744.02		236.962	1.66509
1000.8	3071.82		235.966	1.65395
1000.79	3399.63		234.97	1.65911
1000.78	3256.25		233.969	1.6534
1000.77	3112.87		232.965	1.65315
1000.75	2810.46		231.973	1.64677
1000.74	2508.06		231.489
1000.73	2205.65		230.97	1.6407
1000.72	1903.25		229.973	1.65093
1000.7	2390.44		228.977	1.64511
1000.69	2877.64		227.98	1.65065
1000.68	3364.84		226.979	1.64725
1000.67	3852.04		225.98	1.65993
1000.65	3443.98		224.985	1.64885
1000.64	3035.93		223.986	1.65141
1000.63	2627.88		222.982	1.65004
1000.62	2219.82		221.984	1.65392
1000.6	2277.07		221.202
1000.59	2334.31		220.908	1.64943
1000.58	2391.55		219.985	1.6462
1000.57	2448.79		218.99	1.6501
1000.55	1987.73		217.989	1.64053
1000.54	1526.67		216.993	1.65119
1000.53	782.896		215.994	1.64613
1000.51	39.123		214.995	1.64604
1000.5	349.994		213.994	1.65745
1000.49	660.866		212.994	1.65333
1000.48	1442.92		211.998	1.65297
1000.47	2224.98		210.913
1000.45	2312.04		210.91	1.63899
1000.44	2399.1		209.957	1.64061
1000.43	2014.97		208.959	1.64419
1000.41	1630.84		207.957	1.6377
1000.4	1448.08		206.959	1.64545
1000.39	1265.31		205.957	1.65084
1000.38	1553.72		204.961	1.64585
1000.37	1842.14		203.965	1.64681
1000.35	2083.44		202.967	1.64532
1000.34	2324.74		201.968	1.64826
1000.33	1906.38		200.968	1.64485
1000.32	1488.02		200.628
1000.3	1123.03		199.974	1.63846
1000.29	758.048		198.971	1.64452
1000.28	675.774		197.972	1.6514
1000.26	593.501		196.973	1.65177
1000.25	870.506		195.968	1.64716
1000.24	1147.51		194.972	1.64586
1000.23	1424.52		193.975	1.64143
1000.22	1701.52		192.977	1.64976
1000.2	2328.23		191.981	1.65363
1000.19	2954.95		190.975	1.64862
1000.18	2733.53		190.339
1000.16	2512.11		189.967	1.64857
1000.15	1672.26		188.978	1.64067
1000.14	832.406		187.982	1.64357
1000.13	-290.154		186.984	1.64479
1000.11	-1412.71		185.982	1.64205
1000.1	-1592.54		184.986	1.65243
1000.09	-1772.36		183.969	1.64539
1000.08	-1669.47		182.958	1.6525
1000.06	-1566.59		181.968	1.65344
1000.05	-1663.95		180.969	1.65195
1000.04	-1761.32		180.084
1000.03	-2518.34		179.794	1.64774
1000.01	-3275.37		178.963	1.65234
1000	-3368.73		177.964	1.6474
999.989	-3462.09		176.966	1.64725
999.976	-3084.27		175.962	1.64438
999.964	-2706.45		174.961	1.64926
999.951	-2475.87		173.961	1.64729
999.939	-2245.29		172.958	1.64897
999.926	-2014.72		171.959	1.65005
999.914	-1784.14		170.962	1.65058
999.901	-2112.73		169.817
999.889	-2441.31		169.818	1.64163
999.876	-2487.19		168.964	1.6467
999.864	-2533.07		167.955	1.64619
999.851	-1842.72		166.953	1.64563
999.839	-1152.37		165.951	1.64075
999.826	-462.017		164.955	1.64007
999.814	228.333		163.952	1.64524
999.801	433.51		162.955	1.64944
999.788	638.687		161.953	1.65203
999.776	843.864		160.95	1.65608
999.763	1049.04		159.952	1.65421
999.751	1837.31		159.52
999.738	2625.58		158.957	1.63826
999.726	3131.13		157.95	1.6385
999.713	3636.69		156.954	1.64066
999.701	3146.5		155.956	1.63383
999.688	2656.31		154.96	1.63126
999.676	2166.13		153.955	1.63059
999.663	1675.94		152.957	1.64166
999.651	1810.07		151.962	1.64318
999.638	1944.2		150.96	1.65336
999.626	2078.33		149.96	1.64531
999.613	2212.46		149.227
999.6	2616.47		148.942	1.63121
999.588	3020.47		147.955	1.62467
999.575	3895.66		146.96	1.61744
999.563	4770.85		145.979	1.61487
999.55	5145.4		144.977	1.61729
999.538	5519.96		143.974	1.6214
999.525	4292.48		142.975	1.63108
999.513	3065.01		141.972	1.63376
999.5	1616.3		140.974	1.64223
999.488	167.595		139.975	1.64198
999.475	-621.456		138.929
999.463	-1410.51		138.933	1.62714
999.45	-2099.43		137.981	1.62685
999.438	-2788.35		136.974	1.62344
999.425	-3477.28		135.978	1.62252
999.412	-4166.2		134.974	1.62411
999.4	-4396.61		133.97	1.62252
999.387	-4627.03		132.976	1.63048
999.375	-4009.31		131.974	1.63624
999.362	-3391.6		130.971	1.64525
999.35	-2850.45		129.974	1.6403
999.337	-2309.3		128.971	1.6419
999.325	-2427.81		128.629
999.312	-2546.32		127.975	1.62671
999.3	-2226.41		126.965	1.63482
999.287	-1906.49		125.967	1.63461
999.275	-1115.39		124.966	1.63811
999.262	-324.297		123.966	1.64233
999.249	-39.723		122.965	1.63767
999.237	244.853		121.965	1.63587
999.224	-130.232		120.96	1.65249
999.212	-505.316		119.965	1.64861
999.199	-772.014		118.966	1.6399
999.187	-1038.71		118.319
999.174	-645.751		117.958	1.62871
999.162	-252.791		116.963	1.62677
999.149	328.644		115.957	1.64478
999.137	910.078		114.958	1.65206
999.124	1208.8		113.956	1.64237
999.112	1507.53		112.956	1.64931
999.099	1383.65		111.953	1.64332
999.087	1259.79		110.953	1.63705
999.074	1418.63		109.948	1.63826
999.061	1577.47		108.999	1.63075
999.049	2172.15		108.002
999.036	2766.84		107.731	1.63981
999.024	2890.34		106.998	1.62863
999.011	3013.84		105.946	1.64306
998.999	2678.19		104.992	1.62456
998.986	2342.54		103.994	1.64093
998.974	2289.6		102.99	1.6476
998.961	2236.66		101.989	1.64417
998.949	2843.39		100.991	1.6413
998.936	3450.1		99.9913	1.643
998.924	3397.16		98.9845	1.65661
998.911	3344.23		97.7459
998.899	2815.32		97.7527	1.62951
998.886	2286.41		96.9927	1.62853
998.873	2228.68		95.9911	1.6332
998.861	2170.96		94.984	1.62295
998.848	2375.33		93.984	1.62375
998.836	2579.7		92.9828	1.62463
998.823	2501.36		91.9791	1.63313
998.811	2423.02		90.9819	1.64217
998.798	2013.04		89.9823	1.64773
998.786	1603.05		88.9796	1.64606
998.773	1334.42		87.968	1.63699
998.761	1065.79		87.4348
998.748	1241.84		86.977	1.6209
998.736	1417.89		85.9652	1.6274
998.723	2065.12		84.9644	1.6289
998.711	2712.36		83.9633	1.6259
998.698	3300.33		82.964	1.63108
998.685	3888.3		81.9574	1.63271
998.673	4193.55		80.9546	1.63507
998.66	4498.81		79.9566	1.646
998.648	3673.23		78.9542	1.64741
998.635	2847.64		77.9505	1.64595
998.623	1362.4		77.1486
998.61	-122.847		76.8918	1.64067
998.598	-443.105		75.9933	1.63648
998.585	-763.363		74.9915	1.63205
998.573	141.458		73.988	1.62817
998.56	1046.28		72.9888	1.62438
998.548	1656.61		71.9807	1.61078
998.535	2266.94		70.9862	1.61466
998.523	2217.61		69.9755	1.61485
998.51	2168.29		68.9754	1.61873
998.497	2669.29		67.9704	1.62799
998.485	3170.29		66.8704
998.472	2823.16		66.8861	1.6417
998.46	2476.03		65.9645	1.64668
998.447	715.347		64.9623	1.6368
998.435	-1045.34		63.9632	1.63853
998.422	-2146.36		62.9567	1.63148
998.41	-3247.39		61.9638	1.64429
998.397	-3788.52		60.9556	1.64853
998.385	-4329.64		59.9598	1.63887
998.372	-4022.64		58.9964	1.63775
998.36	-3715.63		57.9901	1.63969
998.347	-3361.51		56.9881	1.63405
998.334	-3007.38		56.5785
998.322	-2935.97		55.9924	1.62624
998.309	-2864.55		54.986	1.62827
998.297	-3700.54		53.9679	1.637
998.284	-4536.52		52.9604	1.6355
998.272	-5089.8		51.9594	1.63355
998.259	-5643.07		50.9558	1.63433
998.247	-5301.09		49.9985	1.63327
998.234	-4959.11		48.9916	1.62978
998.222	-4899.85		47.9856	1.63381
998.209	-4840.58		46.9825	1.62923
998.197	-5236.4		46.2651
998.184	-5632.21		45.9724	1.63403
998.172	-5368.36		44.9708	1.62288
998.159	-5104.52		43.9612	1.62673
998.146	-4145.68		42.9553	1.62251
998.134	-3186.84		41.9999	1.62501
998.121	-2369.35		40.9519	1.62337
998.109	-1551.86		39.9958	1.62594
998.096	-1204.45		38.95	1.6212
998.084	-857.048		37.9821	1.62382
998.071	-650.997		36.9628	1.6293
998.059	-444.945		35.9201
998.046	-79.869		35.9654	1.614
998.034	285.206		34.9605	1.61893
998.021	508.927		33.9591	1.62125
998.009	732.647		32.9509	1.62136
997.996	1429.39		31.9502	1.62608
997.984	2126.14		30.9989	1.62742
997.971	2964.24		29.9922	1.63259
997.958	3802.34		28.9884	1.63644
997.946	4622.77		27.9891	1.62906
997.933	5443.21		26.9824	1.62727
997.921	5038.56		25.9793	1.62138
997.908	4633.91		25.6386
997.896	3037.68		24.9771	1.62285
997.883	1441.45		23.9725	1.62392
997.871	127.931		22.9752	1.62462
997.858	-1185.59		21.9713	1.62246
997.846	-1839.45		20.9711	1.62722
997.833	-2493.31		19.9698	1.62806
997.821	-2487.51		18.9694	1.63089
997.808	-2481.72		17.9675	1.63129
997.796	-1392.65		16.9659	1.62987
997.783	-303.59		15.9687	1.63018
997.77	314.287		15.3163
997.758	932.165		14.9633	1.63414
997.745	890.384		13.9622	1.63445
997.733	848.604		12.9623	1.63386
997.72	524.111		11.9557	1.63333
997.708	199.62		10.9577	1.63485
997.695	-328.438		9.96286	1.63656
997.683	-856.496		8.99191	1.63614
997.67	-1667.27		7.99433	1.64013
997.658	-2478.03		6.95128	1.64265
997.645	-2688.04		5.94878	1.64561
997.633	-2898.05		5.03932
997.62	-2071.45		4.80007	1.65169
997.608	-1244.86		3.97048	1.65803
997.595	-409.009		2.99747	1.66499
997.582	426.838
997.57	979.974
997.557	1533.11
997.545	1815.31
997.532	2097.52
997.52	2097.01
997.507	2096.51
997.495	1910.1
997.482	1723.7
997.47	1254.59
997.457	785.472
997.445	163.223
997.432	-459.026
997.42	-798.564
997.407	-1138.1
997.394	-2400.55
997.382	-3662.99
997.369	-5208.14
997.357	-6753.3
997.344	-7138.16
997.332	-7523.02
997.319	-7436.7
997.307	-7350.38
997.294	-7234.24
997.282	-7118.1
997.269	-7001.96
997.257	-6885.82
997.244	-6260.21
997.231	-5634.6
997.219	-4867.64
997.206	-4100.68
997.194	-3740.16
997.181	-3379.63
997.169	-2736.4
997.156	-2093.17
997.144	-728.438
997.131	636.294
997.119	1341.37
997.106	2046.44
997.094	1322.87
997.081	599.299
997.069	-783.932
997.056	-2167.16
997.043	-2855.4
997.031	-3543.63
997.018	-3383.73
997.006	-3223.83
996.993	-2644.19
996.981	-2064.55
996.968	-1202.2
996.956	-339.85
996.943	-7.581
996.931	324.687
996.918	-191.178
996.906	-707.042
996.893	-1255.67
996.881	-1804.3
996.868	-2070.21
996.855	-2336.13
996.843	-2354.67
996.83	-2373.21
996.818	-2674.47
996.805	-2975.72
996.793	-3244.63
996.78	-3513.54
996.768	-3122.78
996.755	-2732.03
996.743	-2623.99
996.73	-2515.95
996.718	-3444.51
996.705	-4373.08
996.693	-4647.51
996.68	-4921.94
996.667	-4913.65
996.655	-4905.37
996.642	-5023.72
996.63	-5142.07
996.617	-4789.23
996.605	-4436.4
996.592	-3987.48
996.58	-3538.57
996.567	-2948.3
996.555	-2358.03
996.542	-1867.89
996.53	-1377.74
996.517	-1358.79
996.505	-1339.83
996.492	-1492.04
996.479	-1644.26
996.467	-1937.83
996.454	-2231.4
996.442	-1759.29
996.429	-1287.19
996.417	33.049
996.404	1353.29
996.392	1598.68
996.379	1844.07
996.367	1948.11
996.354	2052.15
996.342	2276.93
996.329	2501.71
996.316	3009.2
996.304	3516.69
996.291	4566.41
996.279	5616.13
996.266	6383.14
996.254	7150.15
996.241	7563.77
996.229	7977.39
996.216	8108.3
996.204	8239.21
996.191	7997.91
996.179	7756.61
996.166	6667.18
996.154	5577.75
996.141	4606.12
996.128	3634.48
996.116	2191.66
996.103	748.845
996.091	-516.912
996.078	-1782.67
996.066	-1823.35
996.053	-1864.02
996.041	-1515.97
996.028	-1167.92
996.016	-1102.58
996.003	-1037.24
995.991	-917.833
995.978	-798.426
995.966	-961.73
995.953	-1125.03
995.94	-1594.61
995.928	-2064.18
995.915	-2062.57
995.903	-2060.96
995.89	-1631.97
995.878	-1202.98
995.865	-302.808
995.853	597.366
995.84	1191.27
995.828	1785.17
995.815	1719.42
995.803	1653.67
995.79	1033.95
995.778	414.23
995.765	642.645
995.752	871.059
995.74	1912.27
995.727	2953.47
995.715	3146.55
995.702	3339.62
995.69	2557.57
995.677	1775.51
995.665	1464.64
995.652	1153.77
995.64	960.693
995.627	767.618
995.615	291.832
995.602	-183.953
995.59	-379.928
995.577	-575.901
995.564	-489.165
995.552	-402.429
995.539	-1099.04
995.527	-1795.64
995.514	-2209.54
995.502	-2623.44
995.489	-2372.89
995.477	-2122.34
995.464	-1871.8
995.452	-1621.25
995.439	-1394.26
995.427	-1167.28
995.414	-940.288
995.402	-713.3
995.389	-217.268
995.376	278.765
995.364	115.139
995.351	-48.488
995.339	-459.486
995.326	-870.484
995.314	-1281.48
995.301	-1692.48
995.289	-1864.57
995.276	-2036.67
995.264	-1926.05
995.251	-1815.43
995.239	-1427.99
995.226	-1040.55
995.213	-1312.77
995.201	-1584.99
995.188	-2174.16
995.176	-2763.32
995.163	-2315.88
995.151	-1868.44
995.138	-1397.44
995.126	-926.438
995.113	-1115.1
995.101	-1303.75
995.088	-975.212
995.076	-646.672
995.063	-35.42
995.051	575.832
995.038	1051.62
995.025	1527.4
995.013	1343.53
995	1159.66
994.988	634.178
994.975	108.696
994.963	-416.785
994.95	-942.267
994.938	-1532.54
994.925	-2122.8
994.913	-2430.36
994.9	-2737.92
994.888	-2632.82
994.875	-2527.73
994.863	-2139.92
994.85	-1752.12
994.837	-1010.92
994.825	-269.724
994.812	188.761
994.8	647.245
994.787	700.392
994.775	753.538
994.762	523.974
994.75	294.409
994.737	-300.323
994.725	-895.056
994.712	-1018.6
994.7	-1142.15
994.687	-964.951
994.675	-787.751
994.662	-327.84
994.649	132.071
994.637	309.271
994.624	486.473
994.612	1134.86
994.599	1783.24
994.587	2770.34
994.574	3757.43
994.562	3896.39
994.549	4035.36
994.537	3762.03
994.524	3488.71
994.512	3215.39
994.499	2942.06
994.487	1958.65
994.474	975.234
994.461	-8.18
994.449	-991.594
994.436	-1651.07
994.424	-2310.54
994.411	-2970.02
994.399	-3629.49
994.386	-4445
994.374	-5260.51
994.361	-5793.31
994.349	-6326.1
994.336	-6228.69
994.324	-6131.28
994.311	-5751.16
994.298	-5371.03
994.286	-5058.27
994.273	-4745.52
994.261	-4715.47
994.248	-4685.42
994.236	-4643.6
994.223	-4601.77
994.211	-3900.28
994.198	-3198.8
994.186	-2165.74
994.173	-1132.67
994.161	-947.742
994.148	-762.812
994.136	-1337.67
994.123	-1912.52
994.11	-2487.38
994.098	-3062.23
994.085	-3080.13
994.073	-3098.03
994.06	-2833.22
994.048	-2568.41
994.035	-2486.18
994.023	-2403.95
994.01	-2039.01
993.998	-1674.08
993.985	-904.213
993.973	-134.351
993.96	918.223
993.948	1970.8
993.935	2122.23
993.922	2273.66
993.91	2142.38
993.897	2011.1
993.885	2353.59
993.872	2696.07
993.86	3038.55
993.847	3381.04
993.835	3617.5
993.822	3853.97
993.81	4090.44
993.797	4326.9
993.785	4417.27
993.772	4507.65
993.76	4315.31
993.747	4122.97
993.734	4519.61
993.722	4916.25
993.709	5312.89
993.697	5709.53
993.684	6096.98
993.672	6484.41
993.659	6589.14
993.647	6693.87
993.634	5879.79
993.622	5065.71
993.609	4251.62
993.597	3437.54
993.584	3315.88
993.572	3194.22
993.559	3543.74
993.546	3893.27
993.534	3965.97
993.521	4038.67
993.509	3263.24
993.496	2487.81
993.484	1653.11
993.471	818.418
993.459	831.854
993.446	845.29
993.434	988.303
993.421	1131.31
993.409	803.142
993.396	474.969
993.383	-226.103
993.371	-927.174
993.358	-968.586
993.346	-1010
993.333	32.313
993.321	1074.62
993.308	2399.65
993.296	3724.67
993.283	4121.68
993.271	4518.69
993.258	4444.52
993.246	4370.34
993.233	4213.71
993.221	4057.08
993.208	3617.73
993.195	3178.39
993.183	2643.75
993.17	2109.11
993.158	1857.19
993.145	1605.26
993.133	1365.11
993.12	1124.96
993.108	1544.47
993.095	1963.98
993.083	2827.81
993.07	3691.63
993.058	3330.38
993.045	2969.12
993.033	1312.1
993.02	-344.911
993.007	-1530.74
992.995	-2716.57
992.982	-2015.87
992.97	-1315.16
992.957	-1274.12
992.945	-1233.08
992.932	-1250.93
992.92	-1268.78
992.907	-815.451
992.895	-362.12
992.882	-332.487
992.87	-302.854
992.857	9.49
992.845	321.834
992.832	840.321
992.819	1358.81
992.807	1406.11
992.794	1453.41
992.782	933.799
992.769	414.184
992.757	-105.431
992.744	-625.045
992.732	-867.839
992.719	-1110.63
992.707	-882.241
992.694	-653.85
992.682	-624.516
992.669	-595.182
992.657	-1602.45
992.644	-2609.73
992.631	-3711.24
992.619	-4812.74
992.606	-5254.6
992.594	-5696.44
992.581	-5490.19
992.569	-5283.93
992.556	-4794.96
992.544	-4305.99
992.531	-3933.34
992.519	-3560.7
992.506	-2905.34
992.494	-2249.99
992.481	-2074.93
992.469	-1899.87
992.456	-1442.1
992.443	-984.323
992.431	-348.385
992.418	287.553
992.406	640.78
992.393	994.008
992.381	1772.75
992.368	2551.49
992.356	3612.95
992.343	4674.4
992.331	4933.37
992.318	5192.34
992.306	4226.22
992.293	3260.11
992.28	2690.46
992.268	2120.8
992.255	2399.28
992.243	2677.76
992.23	2524.81
992.218	2371.85
992.205	1747.72
992.193	1123.58
992.18	940.079
992.168	756.575
992.155	573.071
992.143	389.566
992.13	319.441
992.118	249.315
992.105	179.19
992.092	109.064
992.08	-257.392
992.067	-623.849
992.055	-990.305
992.042	-1356.76
992.03	-1232.89
992.017	-1109.02
992.005	-985.151
991.992	-861.281
991.98	-414.576
991.967	32.129
991.955	7.649
991.942	-16.83
991.93	-390.281
991.917	-763.731
991.904	-665.997
991.892	-568.264
991.879	179.006
991.867	926.275
991.854	1390.83
991.842	1855.39
991.829	1405.56
991.817	955.725
991.804	505.891
991.792	56.057
991.779	-267.699
991.767	-591.454
991.754	-1197.92
991.742	-1804.39
991.729	-2406.44
991.716	-3008.48
991.704	-3893.24
991.691	-4778
991.679	-5456.8
991.666	-6135.6
991.654	-5023.9
991.641	-3912.2
991.629	-2834.37
991.616	-1756.53
991.604	-1903.78
991.591	-2051.02
991.579	-1879.11
991.566	-1707.2
991.554	-498.69
991.541	709.825
991.528	1698.94
991.516	2688.06
991.503	2640.58
991.491	2593.09
991.478	1950.73
991.466	1308.38
991.453	666.02
991.441	23.662
991.428	-505.316
991.416	-1034.3
991.403	-715.141
991.391	-395.986
991.378	51.639
991.365	499.265
991.353	98.757
991.34	-301.75
991.328	-756.737
991.315	-1211.72
991.303	-1666.71
991.29	-2121.7
991.278	-2276.12
991.265	-2430.55
991.253	-2113.79
991.24	-1797.02
991.228	-1455.23
991.215	-1113.44
991.203	-771.646
991.19	-429.853
991.177	-564.03
991.165	-698.207
991.152	-1492.04
991.14	-2285.88
991.127	-2059.3
991.115	-1832.73
991.102	-758.025
991.09	316.68
991.077	1326.6
991.065	2336.52
991.052	2498.3
991.04	2660.09
991.027	1742.57
991.015	825.044
991.002	-92.478
990.989	-1010
990.977	-919.259
990.964	-828.52
990.952	-78.121
990.939	672.277
990.927	761.545
990.914	850.813
990.902	940.079
990.889	1029.35
990.877	1440.9
990.864	1852.45
990.852	1415.87
990.839	979.283
990.827	915.231
990.814	851.181
990.801	1635.26
990.789	2419.34
990.776	2919.24
990.764	3419.14
990.751	3070.9
990.739	2722.67
990.726	2526.09
990.714	2329.52
990.701	2604.13
990.689	2878.75
990.676	2542.29
990.664	2205.84
990.651	1209.72
990.639	213.608
990.626	184.896
990.613	156.183
990.601	975.603
990.588	1795.02
990.576	2528.21
990.563	3261.4
990.551	3334.93
990.538	3408.46
990.526	2620.61
990.513	1832.75
990.501	762.188
990.488	-308.376
990.476	-880.239
990.463	-1452.1
990.451	-1741.26
990.438	-2030.41
990.425	-2496.26
990.413	-2962.1
990.4	-3427.95
990.388	-3893.8
990.375	-3781.98
990.363	-3670.17
990.35	-3558.35
990.338	-3446.54
990.325	-3121.22
990.313	-2795.9
990.3	-1810.92
990.288	-825.942
990.275	-38.181
990.262	749.581
990.25	1066.16
990.237	1382.73
990.225	955.725
990.212	528.713
990.2	-557.956
990.187	-1644.63
990.175	-2505.64
990.162	-3366.66
990.15	-3568.02
990.137	-3769.37
990.125	-2649.94
990.112	-1530.51
990.1	-128.368
990.087	1273.77
990.074	2351.98
990.062	3430.18
990.049	3848.72
990.037	4267.27
990.024	3971.67
990.012	3676.08
989.999	2909.3
989.987	2142.52
989.974	1642.35
989.962	1142.17
989.949	642
989.937	141.826
989.924	-186.07
989.912	-513.967
989.899	-182.205
989.886	149.557
989.874	400.794
989.861	652.031
989.849	243.609
989.836	-164.812
989.824	-585.013
989.811	-1005.21
989.799	-765.756
989.786	-526.299
989.774	-346.936
989.761	-167.572
989.749	-836.342
989.736	-1505.11
989.724	-2422.72
989.711	-3340.34
989.698	-3786.77
989.686	-4233.2
989.673	-4753.34
989.661	-5273.48
989.648	-5510.92
989.636	-5748.35
989.623	-5424.78
989.611	-5101.21
989.598	-4777.64
989.586	-4454.06
989.573	-3666.85
989.561	-2879.64
989.548	-2375.15
989.536	-1870.65
989.523	-2433.68
989.51	-2996.7
989.498	-2711.6
989.485	-2426.5
989.473	-1503.45
989.46	-580.411
989.448	-317.026
989.435	-53.642
989.423	-298.253
989.41	-542.863
989.398	-1258.66
989.385	-1974.45
989.373	-2906.33
989.36	-3838.21
989.347	-3545.01
989.335	-3251.81
989.322	-1573.03
989.31	105.751
989.297	1313.35
989.285	2520.94
989.272	2719.72
989.26	2918.5
989.247	3117.28
989.235	3316.06
989.222	3710.68
989.21	4105.3
989.197	4782.63
989.185	5459.95
989.172	5263.94
989.159	5067.91
989.147	4212.23
989.134	3356.56
989.122	2973.53
989.109	2590.51
989.097	3244.1
989.084	3897.68
989.072	4619.09
989.059	5340.5
989.047	5402.25
989.034	5464
989.022	5488.94
989.009	5513.88
988.997	5256.11
988.984	4998.34
988.971	4687.65
988.959	4376.97
988.946	3783.57
988.934	3190.17
988.921	2549.65
988.909	1909.14
988.896	1551.33
988.884	1193.53
988.871	1045.64
988.859	897.746
988.846	278.673
988.834	-340.401
988.821	-1243.66
988.809	-2146.92
988.796	-2767.46
988.783	-3388.01
988.771	-3631.52
988.758	-3875.02
988.746	-3835.82
988.733	-3796.61
988.721	-3320.09
988.708	-2843.57
988.696	-3026.71
988.683	-3209.84
988.671	-3347.52
988.658	-3485.19
988.646	-2586.26
988.633	-1687.33
988.621	-645.567
988.608	396.192
988.595	966.768
988.583	1537.34
988.57	1341.88
988.558	1146.41
988.545	668.229
988.533	190.049
988.52	579.145
988.508	968.24
988.495	1357.34
988.483	1746.43
988.47	1745.14
988.458	1743.85
988.445	2213.75
988.432	2683.65
988.42	3643.87
988.407	4604.09
988.395	5093.13
988.382	5582.17
988.37	5274.61
988.357	4967.05
988.345	4188.31
988.332	3409.57
988.32	2199.39
988.307	989.223
988.295	-220.949
988.282	-1431.12
988.27	-1585.36
988.257	-1739.6
988.244	-1234.18
988.232	-728.761
988.219	-737.228
988.207	-745.694
988.194	-1036.87
988.182	-1328.05
988.169	-664.894
988.157	-1.737
988.144	1132.6
988.132	2266.94
988.119	2563.46
988.107	2859.97
988.094	2685.3
988.082	2510.63
988.069	2309.37
988.056	2108.1
988.044	1624.12
988.031	1140.15
988.019	745.992
988.006	351.835
987.994	617.336
987.981	882.838
987.969	979.468
987.956	1076.1
987.944	1172.73
987.931	1269.36
987.919	1548.57
987.906	1827.78
987.894	1824.29
987.881	1820.79
987.868	1838.73
987.856	1856.68
987.843	1591.92
987.831	1327.15
987.818	660.405
987.806	-6.339
987.793	-13.425
987.781	-20.512
987.768	-145.67
987.756	-270.828
987.743	-867.171
987.731	-1463.51
987.718	-2550.18
987.706	-3636.85
987.693	-4063.86
987.68	-4490.88
987.668	-3549.79
987.655	-2608.71
987.643	-1667.63
987.63	-726.552
987.618	-688.084
987.605	-649.616
987.593	-1270.81
987.58	-1892
987.568	-1921.45
987.555	-1950.9
987.543	-1132.21
987.53	-313.529
987.518	812.896
987.505	1939.32
987.492	2217.61
987.48	2495.91
987.467	2043.87
987.455	1591.82
987.442	1422.49
987.43	1253.16
987.417	1094.13
987.405	935.11
987.392	-260.521
987.38	-1456.15
987.367	-2215.57
987.355	-2974.99
987.342	-2697.8
987.329	-2420.61
987.317	-2100.72
987.304	-1780.83
987.292	-1460.94
987.279	-1141.05
987.267	-791.708
987.254	-442.369
987.242	-375.74
987.229	-309.112
987.217	-479.548
987.204	-649.984
987.192	-537.71
987.179	-425.436
987.167	-395.435
987.154	-365.434
987.141	-335.432
987.129	-305.431
987.116	273.795
987.104	853.021
987.091	1149.54
987.079	1446.05
987.066	1307.92
987.054	1169.78
987.041	1691.31
987.029	2212.83
987.016	2953.75
987.004	3694.67
986.991	3775.93
986.979	3857.19
986.966	3120.23
986.953	2383.27
986.941	1646.31
986.928	909.342
986.916	160.601
986.903	-588.142
986.891	-1336.88
986.878	-2085.62
986.866	-3060.3
986.853	-4034.97
986.841	-4538.45
986.828	-5041.94
986.816	-5196.46
986.803	-5350.97
986.791	-5505.49
986.778	-5660
986.765	-5383.36
986.753	-5106.73
986.74	-4830.09
986.728	-4553.45
986.715	-4234.12
986.703	-3914.78
986.69	-3595.44
986.678	-3276.1
986.665	-2787.25
986.653	-2298.39
986.64	-2280.72
986.628	-2263.06
986.615	-2741.6
986.603	-3220.15
986.59	-3698.7
986.577	-4177.24
986.565	-4594.31
986.552	-5011.39
986.54	-4768.8
986.527	-4526.21
986.515	-3740.29
986.502	-2954.37
986.49	-2168.45
986.477	-1382.53
986.465	-555.563
986.452	271.402
986.44	1381.08
986.427	2490.76
986.414	2845.06
986.402	3199.37
986.389	3553.68
986.377	3907.99
986.364	4210.95
986.352	4513.9
986.339	3591.78
986.327	2669.66
986.314	1616.49
986.302	563.315
986.289	546.751
986.277	530.186
986.264	1386.97
986.252	2243.75
986.239	3100.53
986.226	3957.32
986.214	4418.01
986.201	4878.7
986.189	4491.27
986.176	4103.83
986.164	3860.87
986.151	3617.92
986.139	4223.1
986.126	4828.27
986.114	4975.52
986.101	5122.76
986.089	4421.88
986.076	3720.99
986.064	3028.84
986.051	2336.7
986.038	1927.27
986.026	1517.83
986.013	1142.27
986.001	766.698
985.988	673.842
985.976	580.985
985.963	1039.65
985.951	1498.32
985.938	1674.28
985.926	1850.24
985.913	2202.89
985.901	2555.54
985.888	2908.2
985.876	3260.85
985.863	3145.9
985.85	3030.96
985.838	2916.02
985.825	2801.07
985.813	3202.96
985.8	3604.85
985.788	3535.55
985.775	3466.26
985.763	2975.74
985.75	2485.23
985.738	2277.43
985.725	2069.63
985.713	1919.26
985.7	1768.89
985.688	2466.64
985.675	3164.4
985.662	3750.25
985.65	4336.1
985.637	3696.88
985.625	3057.65
985.612	1465.74
985.6	-126.16
985.587	-940.609
985.575	-624.217
985.562	423.801
985.55	1471.82
985.537	1365.43
985.525	1259.05
985.512	694.732
985.499	130.415
985.487	602.704
985.474	1074.99
985.462	2158.16
985.449	3241.34
985.437	3664.85
985.424	4088.37
985.412	3476.75
985.399	2865.13
985.387	1970.8
985.374	1076.47
985.362	736.697
985.349	396.929
985.337	339.871
985.324	282.813
985.311	-58.427
985.299	-399.668
985.286	-81.25
985.274	237.168
985.261	538.101
985.249	839.032
985.236	103.358
985.224	-632.315
985.211	-1737.57
985.199	-2842.83
985.186	-3099.96
985.174	-3357.09
985.161	-2804.37
985.149	-2251.64
985.136	-1698.92
985.123	-1146.2
985.111	-1387.13
985.098	-1628.06
985.086	-2528.65
985.073	-3429.24
985.061	-4088.16
985.048	-4747.08
985.036	-4557.87
985.023	-4368.66
985.011	-3350.46
984.998	-2332.26
984.986	-1314.06
984.973	-295.859
984.961	187.841
984.948	671.541
984.935	872.53
984.923	1073.52
984.91	893.146
984.898	712.77
984.885	815.105
984.873	917.44
984.86	666.203
984.848	414.967
984.835	823.388
984.823	1231.81
984.81	1892.02
984.798	2552.23
984.785	2552.78
984.773	2553.34
984.76	2157.06
984.747	1760.79
984.735	1364.51
984.722	968.24
984.71	794.307
984.697	620.373
984.685	729.15
984.672	837.928
984.66	940.815
984.647	1043.7
984.635	1146.59
984.622	1249.48
984.61	694.18
984.597	138.882
984.585	-416.417
984.572	-971.715
984.559	-1061.17
984.547	-1150.62
984.534	-768.885
984.522	-387.152
984.509	37.282
984.497	461.717
984.484	-150.455
984.472	-762.627
984.459	-740.172
984.447	-717.718
984.434	152.87
984.422	1023.46
984.409	1424.33
984.396	1825.21
984.384	1566.42
984.371	1307.64
984.359	1373.35
984.346	1439.06
984.334	1975.95
984.321	2512.84
984.309	2862.73
984.296	3212.62
984.284	2525.91
984.271	1839.19
984.259	775.533
984.246	-288.13
984.234	-503.659
984.221	-719.189
984.208	-317.763
984.196	83.665
984.183	485.092
984.171	886.519
984.158	923.146
984.146	959.773
984.133	713.69
984.121	467.606
984.108	361.406
984.096	255.205
984.083	431.716
984.071	608.226
984.058	1402.98
984.046	2197.74
984.033	2992.49
984.02	3787.25
984.008	3199.37
983.995	2611.5
983.983	1363.96
983.97	116.427
983.958	-472.922
983.945	-1062.27
983.933	-615.014
983.92	-167.757
983.908	872.898
983.895	1913.56
983.883	2954.21
983.87	3994.86
983.858	4652.68
983.845	5310.5
983.832	5120.19
983.82	4929.87
983.807	4364.08
983.795	3798.29
983.782	3232.5
983.77	2666.71
983.757	2295.29
983.745	1923.86
983.732	2212.09
983.72	2500.33
983.707	3358.4
983.695	4216.47
983.682	4791.83
983.67	5367.19
983.657	5106.38
983.644	4845.57
983.632	4302.06
983.619	3758.54
983.607	3163.48
983.594	2568.43
983.582	1973.37
983.569	1378.32
983.557	1444.03
983.544	1509.73
983.532	2235.1
983.519	2960.47
983.507	3045.32
983.494	3130.17
983.481	2178.41
983.469	1226.65
983.456	444.415
983.444	-337.825
983.431	-460.406
983.419	-582.988
983.406	-783.609
983.394	-984.231
983.381	-902.142
983.369	-820.053
983.356	-493.444
983.344	-166.836
983.331	159.772
983.319	486.38
983.306	1173.74
983.293	1861.1
983.281	1888.8
983.268	1916.5
983.256	1464.64
983.243	1012.78
983.231	1220.58
983.218	1428.38
983.206	1700.97
983.193	1973.56
983.181	1398.01
983.168	822.468
983.156	343.46
983.143	-135.547
983.131	-614.554
983.118	-1093.56
983.105	-1297.22
983.093	-1500.88
983.08	-1987.25
983.068	-2473.62
983.055	-2934.77
983.043	-3395.92
983.03	-3385.89
983.018	-3375.86
983.005	-3414.42
982.993	-3452.98
982.98	-3491.54
982.968	-3530.1
982.955	-3302.97
982.943	-3075.85
982.93	-2848.72
982.917	-2621.6
982.905	-2571.17
982.892	-2520.74
982.88	-2187.59
982.867	-1854.45
982.855	-1800.43
982.842	-1746.41
982.83	-1975.1
982.817	-2203.79
982.805	-1391.46
982.792	-579.123
982.78	233.211
982.767	1045.54
982.755	1105.73
982.742	1165.92
982.729	754.919
982.717	343.921
982.704	161.152
982.692	-21.615
982.679	643.748
982.667	1309.11
982.654	2427.99
982.642	3546.87
982.629	3440.67
982.617	3334.47
982.604	2305.04
982.592	1275.61
982.579	246.187
982.567	-783.241
982.554	-1137.18
982.541	-1491.12
982.529	-619.983
982.516	251.156
982.504	799.828
982.491	1348.5
982.479	860.567
982.466	372.634
982.454	-146.222
982.441	-665.077
982.429	-901.222
982.416	-1137.37
982.404	-1528.12
982.391	-1918.87
982.378	-2309.62
982.366	-2700.37
982.353	-2481.16
982.341	-2261.95
982.328	-2042.74
982.316	-1823.53
982.303	-1529.22
982.291	-1234.92
982.278	-657.899
982.266	-80.882
982.253	727.126
982.241	1535.13
982.228	2343.14
982.216	3151.15
982.203	4084.32
982.19	5017.48
982.178	5290.99
982.165	5564.5
982.153	4484.27
982.14	3404.04
982.128	1852.63
982.115	301.22
982.103	-980.734
982.09	-2262.69
982.078	-2508.03
982.065	-2753.38
982.053	-3120.76
982.04	-3488.14
982.028	-3572.8
982.015	-3657.47
982.002	-3496.23
981.99	-3335
981.977	-3456.48
981.965	-3577.95
981.952	-3987.85
981.94	-4397.74
981.927	-4147.98
981.915	-3898.21
981.902	-3237.64
981.89	-2577.06
981.877	-2387.66
981.865	-2198.27
981.852	-1490.57
981.84	-782.873
981.827	207.534
981.814	1197.94
981.802	1117.88
981.789	1037.81
981.777	1240.46
981.764	1443.11
981.752	1880.7
981.739	2318.3
981.727	2473.18
981.714	2628.06
981.702	3008.23
981.689	3388.4
981.677	3485.86
981.664	3583.31
981.652	3064.46
981.639	2545.6
981.626	2497.93
981.614	2450.26
981.601	2426.15
981.589	2402.04
981.576	1906.74
981.564	1411.45
981.551	637.398
981.539	-136.651
981.526	-251.042
981.514	-365.434
981.501	31.116
981.489	427.666
981.476	824.216
981.463	1220.77
981.451	1720.3
981.438	2219.82
981.426	3002.06
981.413	3784.3
981.401	4450.22
981.388	5116.14
981.376	5122.4
981.363	5128.65
981.351	4268.01
981.338	3407.36
981.326	2546.71
981.313	1686.06
981.301	912.287
981.288	138.514
981.275	-164.075
981.263	-466.664
981.25	-244.876
981.238	-23.088
981.225	-272.484
981.213	-521.881
981.2	-1930.1
981.188	-3338.31
981.175	-4086.87
981.163	-4835.43
981.15	-4310.68
981.138	-3785.94
981.125	-3261.19
981.113	-2736.45
981.1	-2746.2
981.087	-2755.96
981.075	-3048.43
981.062	-3340.89
981.05	-4027.79
981.037	-4714.69
981.025	-5872.77
981.012	-7030.85
981	-7872.36
980.987	-8713.87
980.975	-7953.35
980.962	-7192.82
980.95	-6445.92
980.937	-5699.02
980.925	-5234.83
980.912	-4770.64
980.899	-4446.33
980.887	-4122.03
980.874	-4268.9
980.862	-4415.78
980.849	-4274.24
980.837	-4132.7
980.824	-3331.5
980.812	-2530.31
980.799	-1642.23
980.787	-754.16
980.774	-148.799
980.762	456.563
980.749	711.85
980.737	967.136
980.724	1222.42
980.711	1477.71
980.699	2485.42
980.686	3493.13
980.674	4500.84
980.661	5508.55
980.649	5497.32
980.636	5486.09
980.624	5003.68
980.611	4521.27
980.599	4087.45
980.586	3653.62
980.574	3219.8
980.561	2785.98
980.548	2657.14
980.536	2528.3
980.523	2682.17
980.511	2836.05
980.498	2832.36
980.486	2828.68
980.473	2542.29
980.461	2255.9
980.448	1569.18
980.436	882.47
980.423	-86.956
[truncated: 6,196 more rows]

## Sheet: Figure 6
Phosphorus K-edge XANES	Complex 3	Complex 4	Complex 5		Osmium L3- and L2-edge XANES of Complex 2					Osmium L3- and L2-edge XANES of Complex 3					Osmium L3- and L2-edge XANES of Complex 4					Osmium L3- and L2-edge XANES of Complex 5					Overlay of Osmium L3 and L2-edge XANES (Common Energy Range)						Overlay of Osmium L3 and L2-edge XANES (Common Energy Range)						Overlay of Osmium L3 and L2-edge XANES (Common Energy Range)						Overlay of Osmium L3 and L2-edge XANES (Common Energy Range)
																									Complex 2						Complex 3						Complex 4						Complex 5
	K	K	K		L3	L3	L2	L2		L3	L3	L2	L2		L3	L3	L2	L2		L3	L3	L2	L2
Energy	Absorption	Absorption	Absorption		Energy	Absorption	Energy	Absorption		Energy	Absorption	Energy	Absorption		Energy	Absorption	Energy	Absorption		Energy	Absorption	Energy	Absorption		Relative Energy L3	Absorption	Step	Relative Energy L2	Absorption		Relative Energy L3	Absorption	Step	Relative Energy L2	Absorption		Relative Energy L3	Absorption	Step	Relative Energy L2	Absorption		Relative Energy L3	Absorption	Step	Relative Energy L2	Absorption
(eV)	(arb. units)	(arb. units)	(arb. units)		(eV)	(arb. units)	(eV)	(arb. units)		(eV)	(arb. units)	(eV)	(arb. units)		(eV)	(arb. units)	(eV)	(arb. units)		(eV)	(arb. units)	(eV)	(arb. units)		(eV)	(arb. units)		(eV)	(arb. units)		(eV)	(arb. units)		(eV)	(arb. units)		(eV)	(arb. units)		(eV)	(arb. units)		(eV)	(arb. units)		(eV)	(arb. units)
2131.61	0.04469	0.00564	0.06285		10821.2	0	12314.9	1		10821.2	0	12314.9	1.00524		10821.2	0	12314.9	1.00384		10821.2	0	12314.9	0.99677		-59.7905	0	-0.000605995	-81.4279	0		-59.7905	0	-0.000605995	-81.4279	0.01084		-59.7905	0	-0.000605995	-81.4279	0.00795		-59.7905	0	-0.000605995	-81.4279	-0.00669
2131.78	0.03493	0.01107	0.07681		10821.5	-0.000214749	12315.2	0.99777		10821.5	-0.000153891	12315.2	1.0005		10821.5	0.000787396	12315.2	0.99988		10821.5	9.29345e-05	12315.2	1.00097		-59.5082	-0.000214749	-0.000541931	-81.0608	-0.00461		-59.5082	-0.000153891	-0.000541931	-81.0608	0.00103		-59.5082	0.000787396	-0.000541931	-81.0608	-0.000246024		-59.5082	9.29345e-05	-0.000541931	-81.0608	0.00201
2131.94	0.04571	-0.01383	0.07442		10821.8	0.000184712	12315.6	0.99704		10821.8	-7.09735e-05	12315.6	0.99907		10821.8	0.000772138	12315.6	0.99921		10821.8	8.98507e-05	12315.6	1.00434		-59.2259	0.000184712	-0.000477387	-80.6937	-0.00613		-59.2259	-7.09735e-05	-0.000477387	-80.6937	-0.00193		-59.2259	0.000772138	-0.000477387	-80.6937	-0.00163		-59.2259	8.98507e-05	-0.000477387	-80.6937	0.00898
2132.11	0.02348	-0.00179	0.04619		10822.1	0.000227093	12316	0.99754		10822.1	-1.59789e-05	12316	0.99892		10822.1	0.000346569	12316	0.99977		10822.1	-0.000103922	12316	1.0034		-58.9435	0.000227093	-0.000412365	-80.3267	-0.00509		-58.9435	-1.59789e-05	-0.000412365	-80.3267	-0.00223		-58.9435	0.000346569	-0.000412365	-80.3267	-0.00047323		-58.9435	-0.000103922	-0.000412365	-80.3267	0.00703
2132.28	0.02242	-0.01516	0.01696		10822.3	-1.73837e-05	12316.3	0.997		10822.3	6.19689e-05	12316.3	0.99892		10822.3	0.000345334	12316.3	1		10822.3	5.45191e-05	12316.3	1.00082		-58.6612	-1.73837e-05	-0.000346853	-79.9595	-0.00621		-58.6612	6.19689e-05	-0.000346853	-79.9595	-0.00223		-58.6612	0.000345334	-0.000346853	-79.9595	8.29256e-06		-58.6612	5.45191e-05	-0.000346853	-79.9595	0.0017
2132.44	0.01643	-0.00485	-0.02477		10822.6	0.000123198	12316.7	0.99667		10822.6	0.000353289	12316.7	0.99792		10822.6	0.000644209	12316.7	1.00075		10822.6	0.000508037	12316.7	1.00071		-58.3788	0.000123198	-0.000280848	-79.5924	-0.0069		-58.3788	0.000353289	-0.000280848	-79.5924	-0.00431		-58.3788	0.000644209	-0.000280848	-79.5924	0.00155		-58.3788	0.000508037	-0.000280848	-79.5924	0.00147
2132.61	0.03017	0.01892	0.05407		10822.9	0.000583201	12317.1	0.99755		10822.9	0.000524696	12317.1	0.99897		10822.9	0.000890964	12317.1	1.00162		10822.9	0.000838118	12317.1	1.00005		-58.0964	0.000583201	-0.000214345	-79.2252	-0.00508		-58.0964	0.000524696	-0.000214345	-79.2252	-0.00213		-58.0964	0.000890964	-0.000214345	-79.2252	0.00335		-58.0964	0.000838118	-0.000214345	-79.2252	9.49698e-05
2132.78	0.01872	-0.01227	0.08395		10823.2	0.000606031	12317.4	0.99835		10823.2	0.00019888	12317.4	1.00135		10823.2	0.00105	12317.4	1.00136		10823.2	0.00109	12317.4	0.99775		-57.814	0.000606031	-0.000147337	-78.858	-0.00342		-57.814	0.00019888	-0.000147337	-78.858	0.00279		-57.814	0.00105	-0.000147337	-78.858	0.00281		-57.814	0.00109	-0.000147337	-78.858	-0.00466
2132.95	0.01925	-0.01665	0.06646		10823.5	0.000321326	12317.8	0.99843		10823.5	0.000129063	12317.8	1.00155		10823.5	0.000914674	12317.8	1.00001		10823.5	0.00128	12317.8	0.99761		-57.5316	0.000321326	-7.98207e-05	-78.4908	-0.00326		-57.5316	0.000129063	-7.98207e-05	-78.4908	0.00321		-57.5316	0.000914674	-7.98207e-05	-78.4908	1.63185e-05		-57.5316	0.00128	-7.98207e-05	-78.4908	-0.00496
2133.11	0.00704	-0.00831	0.07066		10823.8	0.000348803	12318.2	0.99849		10823.8	0.000713441	12318.2	1.00101		10823.8	0.000814395	12318.2	0.99914		10823.8	0.00137	12318.2	0.99785		-57.2492	0.000348803	-1.1787e-05	-78.1236	-0.00312		-57.2492	0.000713441	-1.1787e-05	-78.1236	0.00208		-57.2492	0.000814395	-1.1787e-05	-78.1236	-0.00179		-57.2492	0.00137	-1.1787e-05	-78.1236	-0.00445
2133.28	0.01573	-0.01289	0.03703		10824	0.000404666	12318.5	0.99855		10824	0.000941749	12318.5	1.00059		10824	0.000947057	12318.5	0.9996		10824	0.00135	12318.5	0.99776		-56.9668	0.000404666	5.67672e-05	-77.7563	-0.003		-56.9668	0.000941749	5.67672e-05	-77.7563	0.00123		-56.9668	0.000947057	5.67672e-05	-77.7563	-0.000831766		-56.9668	0.00135	5.67672e-05	-77.7563	-0.00464
2133.45	0.01765	-0.00382	0.05021		10824.3	0.00050107	12318.9	0.99911		10824.3	0.00074552	12318.9	0.99977		10824.3	0.00117	12318.9	0.99921		10824.3	0.00116	12318.9	0.99889		-56.6843	0.00050107	0.00012585	-77.389	-0.00185		-56.6843	0.00074552	0.00012585	-77.389	-0.000484691		-56.6843	0.00117	0.00012585	-77.389	-0.00163		-56.6843	0.00116	0.00012585	-77.389	-0.00229
2133.62	0.01585	-0.01029	0.01733		10824.6	0.000668777	12319.3	0.99984		10824.6	0.000804998	12319.3	0.99888		10824.6	0.00137	12319.3	0.9983		10824.6	0.00118	12319.3	1.0004		-56.4018	0.000668777	0.000195466	-77.0217	-0.000332057		-56.4018	0.000804998	0.000195466	-77.0217	-0.00232		-56.4018	0.00137	0.000195466	-77.0217	-0.00351		-56.4018	0.00118	0.000195466	-77.0217	0.000834345
2133.78	0.01498	-0.00876	0.09727		10824.9	0.000676116	12319.6	0.99858		10824.9	0.00071704	12319.6	0.99926		10824.9	0.00162	12319.6	0.99794		10824.9	0.0016	12319.6	1.00066		-56.1193	0.000676116	0.000265623	-76.6544	-0.00293		-56.1193	0.00071704	0.000265623	-76.6544	-0.00153		-56.1193	0.00162	0.000265623	-76.6544	-0.00426		-56.1193	0.0016	0.000265623	-76.6544	0.00136
2133.95	0.00759	-0.01117	-0.04255		10825.2	0.000818567	12320	0.99898		10825.2	0.000688587	12320	1.00073		10825.2	0.00185	12320	0.99873		10825.2	0.00187	12320	1.00002		-55.8368	0.000818567	0.000336325	-76.2871	-0.0021		-55.8368	0.000688587	0.000336325	-76.2871	0.00151		-55.8368	0.00185	0.000336325	-76.2871	-0.00262		-55.8368	0.00187	0.000336325	-76.2871	4.86627e-05
2134.12	0.01995	-0.000886856	0.01917		10825.4	0.00116	12320.4	1.00093		10825.4	0.00105	12320.4	1.00203		10825.4	0.0017	12320.4	1.00042		10825.4	0.00178	12320.4	1.0009		-55.5543	0.00116	0.000407581	-75.9197	0.00193		-55.5543	0.00105	0.000407581	-75.9197	0.0042		-55.5543	0.0017	0.000407581	-75.9197	0.000868268		-55.5543	0.00178	0.000407581	-75.9197	0.00185
2134.29	0.01444	0.00392	-0.03132		10825.7	0.000915473	12320.7	1.00043		10825.7	0.00119	12320.7	1.00235		10825.7	0.00184	12320.7	1.00107		10825.7	0.00146	12320.7	1.00087		-55.2718	0.000915473	0.000479395	-75.5523	0.000888941		-55.2718	0.00119	0.000479395	-75.5523	0.00486		-55.2718	0.00184	0.000479395	-75.5523	0.00221		-55.2718	0.00146	0.000479395	-75.5523	0.0018
2134.46	0.00958	-0.00972	-0.06148		10826	0.00043447	12321.1	0.99975		10826	0.00103	12321.1	1.00039		10826	0.00232	12321.1	1.0008		10826	0.00126	12321.1	0.99971		-54.9892	0.00043447	0.000551773	-75.1849	-0.000523876		-54.9892	0.00103	0.000551773	-75.1849	0.000802848		-54.9892	0.00232	0.000551773	-75.1849	0.00165		-54.9892	0.00126	0.000551773	-75.1849	-0.000602917
2134.62	0.00794	-0.00032256	0.03557		10826.3	0.000592826	12321.5	0.99952		10826.3	0.000994935	12321.5	0.99918		10826.3	0.00224	12321.5	1.0004		10826.3	0.00138	12321.5	0.99937		-54.7067	0.000592826	0.000624728	-74.8175	-0.000988871		-54.7067	0.000994935	0.000624728	-74.8175	-0.00169		-54.7067	0.00224	0.000624728	-74.8175	0.000835014		-54.7067	0.00138	0.000624728	-74.8175	-0.00131
2134.79	0.0139	0.00642	0.03369		10826.6	0.000818529	12321.8	0.9993		10826.6	0.00133	12321.8	0.99987		10826.6	0.00211	12321.8	1.00049		10826.6	0.00146	12321.8	0.99999		-54.4241	0.000818529	0.000698258	-74.45	-0.00144		-54.4241	0.00133	0.000698258	-74.45	-0.000265483		-54.4241	0.00211	0.000698258	-74.45	0.00101		-54.4241	0.00146	0.000698258	-74.45	-1.08337e-05
2134.96	0.00853	-0.00607	-0.02917		10826.9	0.00086227	12322.2	0.99868		10826.9	0.00154	12322.2	1.00039		10826.9	0.00244	12322.2	1.00077		10826.9	0.00149	12322.2	1.00081		-54.1415	0.00086227	0.000772379	-74.0825	-0.00274		-54.1415	0.00154	0.000772379	-74.0825	0.000812675		-54.1415	0.00244	0.000772379	-74.0825	0.00159		-54.1415	0.00149	0.000772379	-74.0825	0.00168
2135.13	0.01328	-0.0019	-0.02852		10827.1	0.00115	12322.6	0.99882		10827.1	0.00156	12322.6	1.00014		10827.1	0.00269	12322.6	1.00202		10827.1	0.00168	12322.6	1.00027		-53.8589	0.00115	0.000847089	-73.715	-0.00244		-53.8589	0.00156	0.000847089	-73.715	0.000293239		-53.8589	0.00269	0.000847089	-73.715	0.00417		-53.8589	0.00168	0.000847089	-73.715	0.000556278
2135.3	0.01097	-0.00891	0.02567		10827.4	0.00173	12323	0.99937		10827.4	0.00184	12323	0.99919		10827.4	0.00269	12323	1.00222		10827.4	0.00179	12323	1.00025		-53.5763	0.00173	0.0009224	-73.3475	-0.0013		-53.5763	0.00184	0.0009224	-73.3475	-0.00167		-53.5763	0.00269	0.0009224	-73.3475	0.0046		-53.5763	0.00179	0.0009224	-73.3475	0.000509494
2135.47	0.01557	-0.0099	-0.02111		10827.7	0.00201	12323.3	0.99866		10827.7	0.00197	12323.3	1.00032		10827.7	0.00277	12323.3	1.00096		10827.7	0.00173	12323.3	1.0001		-53.2936	0.00201	0.000998321	-72.98	-0.00276		-53.2936	0.00197	0.000998321	-72.98	0.000659582		-53.2936	0.00277	0.000998321	-72.98	0.00198		-53.2936	0.00173	0.000998321	-72.98	0.000198795
2135.64	-0.00197	-0.00615	0.00142		10828	0.0019	12323.7	0.99861		10828	0.00181	12323.7	1.00128		10828	0.0028	12323.7	1.00147		10828	0.00192	12323.7	0.99919		-53.011	0.0019	0.00107	-72.6124	-0.00287		-53.011	0.00181	0.00107	-72.6124	0.00266		-53.011	0.0028	0.00107	-72.6124	0.00304		-53.011	0.00192	0.00107	-72.6124	-0.00169
2135.81	0.00456	-0.0141	0.03812		10828.3	0.0023	12324.1	0.99752		10828.3	0.0016	12324.1	1.00063		10828.3	0.00259	12324.1	1.00131		10828.3	0.0023	12324.1	0.99969		-52.7283	0.0023	0.00115	-72.2448	-0.00513		-52.7283	0.0016	0.00115	-72.2448	0.00131		-52.7283	0.00259	0.00115	-72.2448	0.00271		-52.7283	0.0023	0.00115	-72.2448	-0.00063552
2135.98	0.01547	0.00766	-0.01585		10828.6	0.00254	12324.4	0.99756		10828.6	0.00187	12324.4	1.00082		10828.6	0.00265	12324.4	1.00021		10828.6	0.00266	12324.4	1.00089		-52.4457	0.00254	0.00123	-71.8772	-0.00505		-52.4457	0.00187	0.00123	-71.8772	0.0017		-52.4457	0.00265	0.00123	-71.8772	0.000444012		-52.4457	0.00266	0.00123	-71.8772	0.00184
2136.14	0.01136	-0.00838	-0.04501		10828.8	0.0021	12324.8	0.99881		10828.8	0.0024	12324.8	1.0004		10828.8	0.00282	12324.8	1.00095		10828.8	0.00283	12324.8	1.00139		-52.163	0.0021	0.00131	-71.5096	-0.00247		-52.163	0.0024	0.00131	-71.5096	0.000831676		-52.163	0.00282	0.00131	-71.5096	0.00196		-52.163	0.00283	0.00131	-71.5096	0.00288
2136.31	0.01167	0.00308	-0.00417		10829.1	0.00221	12325.2	0.99896		10829.1	0.00244	12325.2	0.99856		10829.1	0.00292	12325.2	1.00125		10829.1	0.00278	12325.2	1.00091		-51.8802	0.00221	0.00139	-71.1419	-0.00215		-51.8802	0.00244	0.00139	-71.1419	-0.00299		-51.8802	0.00292	0.00139	-71.1419	0.00258		-51.8802	0.00278	0.00139	-71.1419	0.00188
2136.48	-0.00401	-0.000785599	-0.01812		10829.4	0.00247	12325.5	1.00017		10829.4	0.00226	12325.5	0.99829		10829.4	0.00325	12325.5	1.00006		10829.4	0.00272	12325.5	1.00078		-51.5975	0.00247	0.00147	-70.7742	0.000356473		-51.5975	0.00226	0.00147	-70.7742	-0.00354		-51.5975	0.00325	0.00147	-70.7742	0.000125315		-51.5975	0.00272	0.00147	-70.7742	0.00162
2136.65	0.00846	-0.00846	-0.0442		10829.7	0.00256	12325.9	1.00029		10829.7	0.00232	12325.9	0.99987		10829.7	0.00346	12325.9	0.9999		10829.7	0.00275	12325.9	0.99987		-51.3148	0.00256	0.00155	-70.4065	0.000607457		-51.3148	0.00232	0.00155	-70.4065	-0.000277195		-51.3148	0.00346	0.00155	-70.4065	-0.000206361		-51.3148	0.00275	0.00155	-70.4065	-0.000262881
2136.82	0.00547	-0.000990875	0.0082		10830	0.00256	12326.3	0.99998		10830	0.00246	12326.3	1.00058		10830	0.00338	12326.3	0.99964		10830	0.00295	12326.3	0.99874		-51.032	0.00256	0.00163	-70.0388	-4.43966e-05		-51.032	0.00246	0.00163	-70.0388	0.0012		-51.032	0.00338	0.00163	-70.0388	-0.00074279		-51.032	0.00295	0.00163	-70.0388	-0.0026
2136.99	-0.00533	0.00835	0.00711		10830.3	0.00247	12326.6	1.00011		10830.3	0.0025	12326.6	1.00175		10830.3	0.00341	12326.6	0.99806		10830.3	0.00302	12326.6	0.99941		-50.7492	0.00247	0.00171	-69.671	0.000228048		-50.7492	0.0025	0.00171	-69.671	0.00363		-50.7492	0.00341	0.00171	-69.671	-0.00401		-50.7492	0.00302	0.00171	-69.671	-0.00123
2137.16	0.000158174	-0.00427	0.02715		10830.5	0.00274	12327	0.99953		10830.5	0.00274	12327	1.00228		10830.5	0.00346	12327	0.99823		10830.5	0.00328	12327	0.99989		-50.4665	0.00274	0.00179	-69.3033	-0.000981367		-50.4665	0.00274	0.00179	-69.3033	0.00473		-50.4665	0.00346	0.00179	-69.3033	-0.00367		-50.4665	0.00328	0.00179	-69.3033	-0.000224895
2137.33	0.01841	-0.01072	0.02773		10830.8	0.00274	12327.4	0.99927		10830.8	0.00298	12327.4	1.00089		10830.8	0.00331	12327.4	1.00011		10830.8	0.00356	12327.4	1.00024		-50.1837	0.00274	0.00188	-68.9355	-0.00151		-50.1837	0.00298	0.00188	-68.9355	0.00184		-50.1837	0.00331	0.00188	-68.9355	0.000221532		-50.1837	0.00356	0.00188	-68.9355	0.000498656
2137.5	-0.000528909	-0.00277	0.0563		10831.1	0.00272	12327.7	0.99957		10831.1	0.00296	12327.7	1.00058		10831.1	0.0031	12327.7	1.00085		10831.1	0.00352	12327.7	1.00115		-49.9008	0.00272	0.00196	-68.5677	-0.000887214		-49.9008	0.00296	0.00196	-68.5677	0.0012		-49.9008	0.0031	0.00196	-68.5677	0.00176		-49.9008	0.00352	0.00196	-68.5677	0.00239
2137.67	-0.000974022	-0.000895631	-0.00851		10831.4	0.00307	12328.1	0.99995		10831.4	0.00297	12328.1	1.00043		10831.4	0.0033	12328.1	1.00011		10831.4	0.00378	12328.1	1.00202		-49.618	0.00307	0.00204	-68.1998	-0.000111969		-49.618	0.00297	0.00204	-68.1998	0.000883429		-49.618	0.0033	0.00204	-68.1998	0.000237357		-49.618	0.00378	0.00204	-68.1998	0.00418
2137.84	0.0044	-0.00382	0.0245		10831.7	0.00331	12328.5	0.99878		10831.7	0.00309	12328.5	1.00056		10831.7	0.00399	12328.5	0.99912		10831.7	0.00389	12328.5	1.00121		-49.3351	0.00331	0.00213	-67.832	-0.00253		-49.3351	0.00309	0.00213	-67.832	0.00115		-49.3351	0.00399	0.00213	-67.832	-0.00182		-49.3351	0.00389	0.00213	-67.832	0.00251
2138.02	-0.00125	0.000777535	0.02255		10831.9	0.0034	12328.8	0.99753		10831.9	0.0033	12328.8	1.00057		10831.9	0.00452	12328.8	0.99992		10831.9	0.00373	12328.8	1.00047		-49.0523	0.0034	0.00222	-67.4641	-0.00511		-49.0523	0.0033	0.00222	-67.4641	0.00117		-49.0523	0.00452	0.00222	-67.4641	-0.000158123		-49.0523	0.00373	0.00222	-67.4641	0.000977983
2138.19	0.00869	-0.01334	0.00852		10832.2	0.00359	12329.2	0.99748		10832.2	0.00341	12329.2	0.9993		10832.2	0.00472	12329.2	1.00146		10832.2	0.00372	12329.2	1.00003		-48.7694	0.00359	0.0023	-67.0962	-0.00521		-48.7694	0.00341	0.0023	-67.0962	-0.00145		-48.7694	0.00472	0.0023	-67.0962	0.00302		-48.7694	0.00372	0.0023	-67.0962	6.4148e-05
2138.36	0.01066	-0.00235	0.01779		10832.5	0.00376	12329.6	0.99891		10832.5	0.00333	12329.6	0.99964		10832.5	0.00491	12329.6	1.00118		10832.5	0.00378	12329.6	0.99856		-48.4865	0.00376	0.00239	-66.7283	-0.00225		-48.4865	0.00333	0.00239	-66.7283	-0.000744569		-48.4865	0.00491	0.00239	-66.7283	0.00244		-48.4865	0.00378	0.00239	-66.7283	-0.00299
2138.53	0.00775	-0.00119	-0.02517		10832.8	0.00372	12329.9	1.00003		10832.8	0.00327	12329.9	0.99997		10832.8	0.00498	12329.9	1.00009		10832.8	0.00395	12329.9	0.99941		-48.2036	0.00372	0.00248	-66.3603	6.78661e-05		-48.2036	0.00327	0.00248	-66.3603	-5.96607e-05		-48.2036	0.00498	0.00248	-66.3603	0.000188479		-48.2036	0.00395	0.00248	-66.3603	-0.00121
2138.7	0.00625	-0.00758	-0.03049		10833.1	0.00371	12330.3	0.99798		10833.1	0.00386	12330.3	0.99994		10833.1	0.00486	12330.3	0.99884		10833.1	0.00411	12330.3	1.0001		-47.9207	0.00371	0.00257	-65.9924	-0.00418		-47.9207	0.00386	0.00257	-65.9924	-0.000132973		-47.9207	0.00486	0.00257	-65.9924	-0.00241		-47.9207	0.00411	0.00257	-65.9924	0.000202217
2138.87	0.01585	-0.01228	0.04603		10833.4	0.00359	12330.7	0.99763		10833.4	0.00449	12330.7	1.00034		10833.4	0.00498	12330.7	0.99825		10833.4	0.00438	12330.7	0.99867		-47.6378	0.00359	0.00266	-65.6244	-0.00492		-47.6378	0.00449	0.00266	-65.6244	0.000710632		-47.6378	0.00498	0.00266	-65.6244	-0.00362		-47.6378	0.00438	0.00266	-65.6244	-0.00275
2139.04	-0.000132074	-0.00661	0.05796		10833.6	0.00363	12331	0.99875		10833.6	0.00434	12331	0.99944		10833.6	0.0053	12331	0.99846		10833.6	0.00456	12331	0.99852		-47.3548	0.00363	0.00275	-65.2564	-0.00259		-47.3548	0.00434	0.00275	-65.2564	-0.00116		-47.3548	0.0053	0.00275	-65.2564	-0.00319		-47.3548	0.00456	0.00275	-65.2564	-0.00307
2139.21	0.007	-0.00205	0.02972		10833.9	0.00386	12331.4	0.99918		10833.9	0.0041	12331.4	0.99809		10833.9	0.00539	12331.4	0.99763		10833.9	0.00432	12331.4	0.99903		-47.0718	0.00386	0.00284	-64.8883	-0.00169		-47.0718	0.0041	0.00284	-64.8883	-0.00396		-47.0718	0.00539	0.00284	-64.8883	-0.00492		-47.0718	0.00432	0.00284	-64.8883	-0.002
2139.38	0.00406	0.00996	0.06416		10834.2	0.00404	12331.8	1.00039		10834.2	0.00414	12331.8	0.99826		10834.2	0.00522	12331.8	0.99736		10834.2	0.00439	12331.8	0.99989		-46.7888	0.00404	0.00293	-64.5203	0.000808188		-46.7888	0.00414	0.00293	-64.5203	-0.0036		-46.7888	0.00522	0.00293	-64.5203	-0.00546		-46.7888	0.00439	0.00293	-64.5203	-0.000219794
2139.55	0.00624	-0.00229	0.07994		10834.5	0.00474	12332.1	1.00059		10834.5	0.00446	12332.1	1.00071		10834.5	0.00534	12332.1	0.99835		10834.5	0.00491	12332.1	1.00047		-46.5059	0.00474	0.00302	-64.1522	0.00122		-46.5059	0.00446	0.00302	-64.1522	0.00146		-46.5059	0.00534	0.00302	-64.1522	-0.00341		-46.5059	0.00491	0.00302	-64.1522	0.00097302
2139.73	0.01668	-0.00186	0.05447		10834.8	0.00513	12332.5	1.00024		10834.8	0.00471	12332.5	1.00049		10834.8	0.00578	12332.5	0.99934		10834.8	0.00518	12332.5	1.00028		-46.2228	0.00513	0.00312	-63.7841	0.000496817		-46.2228	0.00471	0.00312	-63.7841	0.00101		-46.2228	0.00578	0.00312	-63.7841	-0.00137		-46.2228	0.00518	0.00312	-63.7841	0.00057402
2139.9	0.01476	-0.00232	0.10582		10835.1	0.00507	12332.9	1.00035		10835.1	0.00474	12332.9	0.99861		10835.1	0.00609	12332.9	1.0001		10835.1	0.00494	12332.9	1.00011		-45.9398	0.00507	0.00321	-63.416	0.000726501		-45.9398	0.00474	0.00321	-63.416	-0.00287		-45.9398	0.00609	0.00321	-63.416	0.000208978		-45.9398	0.00494	0.00321	-63.416	0.000228935
2140.07	0.01068	0.01152	0.03444		10835.3	0.00514	12333.3	1.00158		10835.3	0.00478	12333.3	0.99971		10835.3	0.00615	12333.3	1.00051		10835.3	0.00476	12333.3	0.99932		-45.6568	0.00514	0.00331	-63.0478	0.00326		-45.6568	0.00478	0.00331	-63.0478	-0.000594837		-45.6568	0.00615	0.00331	-63.0478	0.00107		-45.6568	0.00476	0.00331	-63.0478	-0.00141
2140.24	0.02135	-0.00572	-0.0152		10835.6	0.00507	12333.6	1.00251		10835.6	0.00482	12333.6	1.00108		10835.6	0.00629	12333.6	1.00075		10835.6	0.00511	12333.6	0.99925		-45.3737	0.00507	0.0034	-62.6797	0.0052		-45.3737	0.00482	0.0034	-62.6797	0.00223		-45.3737	0.00629	0.0034	-62.6797	0.00155		-45.3737	0.00511	0.0034	-62.6797	-0.00154
2140.41	0.02669	-0.01202	-0.0105		10835.9	0.00509	12334	1.00166		10835.9	0.005	12334	1.00058		10835.9	0.00666	12334	1.00024		10835.9	0.00541	12334	0.99949		-45.0906	0.00509	0.0035	-62.3115	0.00343		-45.0906	0.005	0.0035	-62.3115	0.00121		-45.0906	0.00666	0.0035	-62.3115	0.00048948		-45.0906	0.00541	0.0035	-62.3115	-0.00106
2140.59	0.03977	-0.00826	-0.00461		10836.2	0.00522	12334.4	1.00115		10836.2	0.00514	12334.4	0.99844		10836.2	0.00676	12334.4	0.99951		10836.2	0.00569	12334.4	0.99867		-44.8075	0.00522	0.0036	-61.9433	0.00239		-44.8075	0.00514	0.0036	-61.9433	-0.00324		-44.8075	0.00676	0.0036	-61.9433	-0.00101		-44.8075	0.00569	0.0036	-61.9433	-0.00275
2140.76	0.02346	-0.01367	-0.00782		10836.5	0.00553	12334.7	1.0008		10836.5	0.00511	12334.7	0.99712		10836.5	0.00662	12334.7	0.99909		10836.5	0.00597	12334.7	0.99828		-44.5245	0.00553	0.0037	-61.575	0.00166		-44.5245	0.00511	0.0037	-61.575	-0.00595		-44.5245	0.00662	0.0037	-61.575	-0.00189		-44.5245	0.00597	0.0037	-61.575	-0.00357
2140.93	0.03562	-0.00999	0.00693		10836.8	0.0057	12335.1	0.99983		10836.8	0.00523	12335.1	0.99742		10836.8	0.0066	12335.1	0.99989		10836.8	0.006	12335.1	0.99989		-44.2413	0.0057	0.0038	-61.2068	-0.000359576		-44.2413	0.00523	0.0038	-61.2068	-0.00533		-44.2413	0.0066	0.0038	-61.2068	-0.000231404		-44.2413	0.006	0.0038	-61.2068	-0.000236435
2141.1	0.05291	-0.00795	0.01238		10837	0.00565	12335.5	0.99941		10837	0.00535	12335.5	0.9987		10837	0.00696	12335.5	1.00084		10837	0.00606	12335.5	1.00096		-43.9582	0.00565	0.0039	-60.8385	-0.00123		-43.9582	0.00535	0.0039	-60.8385	-0.00268		-43.9582	0.00696	0.0039	-60.8385	0.00174		-43.9582	0.00606	0.0039	-60.8385	0.00198
2141.28	0.06984	0.00182	0.00722		10837.3	0.00589	12335.8	0.9999		10837.3	0.00539	12335.8	1.00028		10837.3	0.0072	12335.8	1.00057		10837.3	0.00622	12335.8	1.00008		-43.675	0.00589	0.004	-60.4702	-0.00021481		-43.675	0.00539	0.004	-60.4702	0.000586673		-43.675	0.0072	0.004	-60.4702	0.00118		-43.675	0.00622	0.004	-60.4702	0.000174913
2141.45	0.07412	0.00209	0.05071		10837.6	0.00629	12336.2	0.99989		10837.6	0.00555	12336.2	1.00017		10837.6	0.00699	12336.2	0.99974		10837.6	0.00645	12336.2	1.00123		-43.3919	0.00629	0.0041	-60.1019	-0.000230628		-43.3919	0.00555	0.0041	-60.1019	0.000346355		-43.3919	0.00699	0.0041	-60.1019	-0.000527938		-43.3919	0.00645	0.0041	-60.1019	0.00255
2141.62	0.10341	0.00219	0.00398		10837.9	0.00656	12336.6	0.99968		10837.9	0.00571	12336.6	1.00004		10837.9	0.00708	12336.6	0.99813		10837.9	0.00644	12336.6	1.00244		-43.1087	0.00656	0.00421	-59.7335	-0.000657337		-43.1087	0.00571	0.00421	-59.7335	8.74838e-05		-43.1087	0.00708	0.00421	-59.7335	-0.00386		-43.1087	0.00644	0.00421	-59.7335	0.00505
2141.79	0.14916	-0.00989	-0.01755		10838.2	0.00678	12336.9	1.00101		10838.2	0.00612	12336.9	1.00018		10838.2	0.00736	12336.9	0.99772		10838.2	0.00642	12336.9	1.00095		-42.8255	0.00678	0.00431	-59.3651	0.00209		-42.8255	0.00612	0.00431	-59.3651	0.000378813		-42.8255	0.00736	0.00431	-59.3651	-0.00471		-42.8255	0.00642	0.00431	-59.3651	0.00196
2141.97	0.19766	-0.00428	-0.00989		10838.5	0.00716	12337.3	1.00169		10838.5	0.00646	12337.3	0.99931		10838.5	0.00769	12337.3	0.99775		10838.5	0.00684	12337.3	1.0005		-42.5423	0.00716	0.00442	-58.9968	0.0035		-42.5423	0.00646	0.00442	-58.9968	-0.00143		-42.5423	0.00769	0.00442	-58.9968	-0.00465		-42.5423	0.00684	0.00442	-58.9968	0.00103
2142.14	0.29626	0.00364	-0.02188		10838.7	0.00705	12337.7	1.0008		10838.7	0.00664	12337.7	0.99856		10838.7	0.00809	12337.7	0.99817		10838.7	0.00715	12337.7	1.00094		-42.2591	0.00705	0.00453	-58.6283	0.00165		-42.2591	0.00664	0.00453	-58.6283	-0.00298		-42.2591	0.00809	0.00453	-58.6283	-0.00379		-42.2591	0.00715	0.00453	-58.6283	0.00195
2142.31	0.47149	0.00557	-0.01415		10839	0.0068	12338	1.00088		10839	0.00678	12338	0.99813		10839	0.0084	12338	0.99995		10839	0.00718	12338	1.00027		-41.9759	0.0068	0.00463	-58.2599	0.00183		-41.9759	0.00678	0.00463	-58.2599	-0.00388		-41.9759	0.0084	0.00463	-58.2599	-9.50191e-05		-41.9759	0.00718	0.00463	-58.2599	0.000549602
2142.49	0.79249	-0.000152984	-0.03208		10839.3	0.0072	12338.4	1.00163		10839.3	0.00677	12338.4	0.99876		10839.3	0.00866	12338.4	1.00021		10839.3	0.00739	12338.4	0.99936		-41.6926	0.0072	0.00474	-57.8914	0.00338		-41.6926	0.00677	0.00474	-57.8914	-0.00256		-41.6926	0.00866	0.00474	-57.8914	0.000431366		-41.6926	0.00739	0.00474	-57.8914	-0.00132
2142.66	1.28737	0.01502	0.01598		10839.6	0.00731	12338.8	1.00196		10839.6	0.00699	12338.8	0.9992		10839.6	0.00835	12338.8	0.99958		10839.6	0.00788	12338.8	0.99941		-41.4093	0.00731	0.00485	-57.523	0.00406		-41.4093	0.00699	0.00485	-57.523	-0.00165		-41.4093	0.00835	0.00485	-57.523	-0.000865576		-41.4093	0.00788	0.00485	-57.523	-0.00122
2142.83	1.76681	0.00457	0.0276		10839.9	0.00723	12339.1	1.00213		10839.9	0.0071	12339.1	0.99948		10839.9	0.00813	12339.1	0.99947		10839.9	0.00818	12339.1	0.99931		-41.126	0.00723	0.00496	-57.1545	0.00441		-41.126	0.0071	0.00496	-57.1545	-0.00108		-41.126	0.00813	0.00496	-57.1545	-0.00109		-41.126	0.00818	0.00496	-57.1545	-0.00142
2143.01	1.94684	0.00276	0.00913		10840.2	0.00744	12339.5	1.00161		10840.2	0.00723	12339.5	0.99928		10840.2	0.0086	12339.5	0.99956		10840.2	0.00802	12339.5	0.99763		-40.8427	0.00744	0.00508	-56.7859	0.00334		-40.8427	0.00723	0.00508	-56.7859	-0.00149		-40.8427	0.0086	0.00508	-56.7859	-0.000912923		-40.8427	0.00802	0.00508	-56.7859	-0.00492
2143.18	1.55321	0.00805	-0.00251		10840.4	0.00763	12339.9	1.00217		10840.4	0.00758	12339.9	0.99859		10840.4	0.00905	12339.9	0.9996		10840.4	0.00804	12339.9	0.99736		-40.5594	0.00763	0.00519	-56.4174	0.00448		-40.5594	0.00758	0.00519	-56.4174	-0.00291		-40.5594	0.00905	0.00519	-56.4174	-0.000823935		-40.5594	0.00804	0.00519	-56.4174	-0.00545
2143.36	1.0163	0.00638	0.01555		10840.7	0.00814	12340.3	1.00432		10840.7	0.00786	12340.3	0.99939		10840.7	0.00931	12340.3	1.00007		10840.7	0.00828	12340.3	0.99928		-40.2761	0.00814	0.0053	-56.0488	0.00893		-40.2761	0.00786	0.0053	-56.0488	-0.00127		-40.2761	0.00931	0.0053	-56.0488	0.00013712		-40.2761	0.00828	0.0053	-56.0488	-0.00149
2143.53	0.63763	0.0041	0.00213		10841	0.00872	12340.6	1.00429		10841	0.00815	12340.6	0.9993		10841	0.00953	12340.6	1.00072		10841	0.00849	12340.6	1.00075		-39.9928	0.00872	0.00542	-55.6802	0.00887		-39.9928	0.00815	0.00542	-55.6802	-0.00144		-39.9928	0.00953	0.00542	-55.6802	0.00149		-39.9928	0.00849	0.00542	-55.6802	0.00155
2143.7	0.44457	0.01171	-0.000483024		10841.3	0.00891	12341	1.00292		10841.3	0.00816	12341	0.99921		10841.3	0.00948	12341	0.99967		10841.3	0.00868	12341	1.00193		-39.7094	0.00891	0.00554	-55.3116	0.00605		-39.7094	0.00816	0.00554	-55.3116	-0.00164		-39.7094	0.00948	0.00554	-55.3116	-0.000688301		-39.7094	0.00868	0.00554	-55.3116	0.004
2143.88	0.34565	0.00616	-0.00298		10841.6	0.00872	12341.4	1.0024		10841.6	0.00815	12341.4	0.99953		10841.6	0.0094	12341.4	0.99865		10841.6	0.00892	12341.4	1.00255		-39.426	0.00872	0.00565	-54.943	0.00496		-39.426	0.00815	0.00565	-54.943	-0.000967497		-39.426	0.0094	0.00565	-54.943	-0.00279		-39.426	0.00892	0.00565	-54.943	0.00528
2144.05	0.31719	0.00915	-0.0186		10841.9	0.00874	12341.7	1.00173		10841.9	0.00869	12341.7	0.99971		10841.9	0.00976	12341.7	0.99907		10841.9	0.0091	12341.7	1.00158		-39.1426	0.00874	0.00577	-54.5743	0.00358		-39.1426	0.00869	0.00577	-54.5743	-0.000603014		-39.1426	0.00976	0.00577	-54.5743	-0.00193		-39.1426	0.0091	0.00577	-54.5743	0.00327
2144.23	0.30777	0.02413	0.01278		10842.1	0.00901	12342.1	1.00231		10842.1	0.00936	12342.1	0.99886		10842.1	0.01025	12342.1	0.99949		10842.1	0.00923	12342.1	1.00012		-38.8592	0.00901	0.00589	-54.2056	0.00477		-38.8592	0.00936	0.00589	-54.2056	-0.00235		-38.8592	0.01025	0.00589	-54.2056	-0.00106		-38.8592	0.00923	0.00589	-54.2056	0.000238382
2144.4	0.30156	0.03081	-0.01029		10842.4	0.00913	12342.5	1.00288		10842.4	0.0095	12342.5	0.99721		10842.4	0.01049	12342.5	0.99961		10842.4	0.00972	12342.5	0.99855		-38.5758	0.00913	0.00601	-53.8369	0.00595		-38.5758	0.0095	0.00601	-53.8369	-0.00579		-38.5758	0.01049	0.00601	-53.8369	-0.000814215		-38.5758	0.00972	0.00601	-53.8369	-0.003
2144.58	0.29029	0.02743	0.01698		10842.7	0.00956	12342.8	1.00287		10842.7	0.00955	12342.8	0.99869		10842.7	0.01067	12342.8	0.99976		10842.7	0.01018	12342.8	0.99743		-38.2924	0.00956	0.00614	-53.4682	0.00595		-38.2924	0.00955	0.00614	-53.4682	-0.00272		-38.2924	0.01067	0.00614	-53.4682	-0.000502433		-38.2924	0.01018	0.00614	-53.4682	-0.00531
2144.75	0.2653	0.0294	-0.01269		10843	0.00988	12343.2	1.00479		10843	0.00985	12343.2	1.00025		10843	0.01085	12343.2	0.99994		10843	0.01033	12343.2	0.99875		-38.0089	0.00988	0.00626	-53.0995	0.00991		-38.0089	0.00985	0.00626	-53.0995	0.000527314		-38.0089	0.01085	0.00626	-53.0995	-0.0001173		-38.0089	0.01033	0.00626	-53.0995	-0.00258
2144.93	0.28359	0.03445	0.03169		10843.3	0.00988	12343.6	1.00471		10843.3	0.0101	12343.6	1.00007		10843.3	0.01104	12343.6	0.9987		10843.3	0.01029	12343.6	1.00004		-37.7255	0.00988	0.00639	-52.7307	0.00974		-37.7255	0.0101	0.00639	-52.7307	0.000154635		-37.7255	0.01104	0.00639	-52.7307	-0.00269		-37.7255	0.01029	0.00639	-52.7307	8.95841e-05
2145.1	0.34005	0.03124	0.01449		10843.6	0.01009	12343.9	1.00239		10843.6	0.01042	12343.9	0.99998		10843.6	0.01144	12343.9	0.99831		10843.6	0.01034	12343.9	0.99938		-37.442	0.01009	0.00651	-52.3619	0.00494		-37.442	0.01042	0.00651	-52.3619	-3.54746e-05		-37.442	0.01144	0.00651	-52.3619	-0.0035		-37.442	0.01034	0.00651	-52.3619	-0.00128
2145.28	0.41394	0.03659	0.0506		10843.8	0.01033	12344.3	1.00134		10843.8	0.01069	12344.3	0.99963		10843.8	0.01186	12344.3	1.00096		10843.8	0.01083	12344.3	0.99969		-37.1585	0.01033	0.00664	-51.9931	0.00278		-37.1585	0.01069	0.00664	-51.9931	-0.00075964		-37.1585	0.01186	0.00664	-51.9931	0.00198		-37.1585	0.01083	0.00664	-51.9931	-0.000647039
2145.45	0.48796	0.04911	0.04861		10844.1	0.01037	12344.7	1.00108		10844.1	0.01085	12344.7	0.99987		10844.1	0.01216	12344.7	1.00224		10844.1	0.01108	12344.7	1.00033		-36.875	0.01037	0.00677	-51.6243	0.00223		-36.875	0.01085	0.00677	-51.6243	-0.000267274		-36.875	0.01216	0.00677	-51.6243	0.00463		-36.875	0.01108	0.00677	-51.6243	0.000682867
2145.63	0.52109	0.04734	0.02693		10844.4	0.01075	12345	1.00234		10844.4	0.01108	12345	0.99973		10844.4	0.01233	12345	1.00157		10844.4	0.01137	12345	1.00082		-36.5915	0.01075	0.0069	-51.2554	0.00483		-36.5915	0.01108	0.0069	-51.2554	-0.000566399		-36.5915	0.01233	0.0069	-51.2554	0.00325		-36.5915	0.01137	0.0069	-51.2554	0.00169
2145.8	0.53875	0.06	0.01181		10844.7	0.01137	12345.4	1.00303		10844.7	0.01114	12345.4	0.99856		10844.7	0.01246	12345.4	1.00137		10844.7	0.01182	12345.4	1.00109		-36.3079	0.01137	0.00703	-50.8865	0.00628		-36.3079	0.01114	0.00703	-50.8865	-0.00299		-36.3079	0.01246	0.00703	-50.8865	0.00283		-36.3079	0.01182	0.00703	-50.8865	0.00225
2145.98	0.56142	0.06793	-0.00632		10845	0.01149	12345.8	1.00193		10845	0.01111	12345.8	0.99761		10845	0.01262	12345.8	1.00088		10845	0.01198	12345.8	1.00053		-36.0244	0.01149	0.00717	-50.5176	0.00401		-36.0244	0.01111	0.00717	-50.5176	-0.00495		-36.0244	0.01262	0.00717	-50.5176	0.00182		-36.0244	0.01198	0.00717	-50.5176	0.00109
2146.15	0.59568	0.07317	-0.0054		10845.3	0.0115	12346.2	1.00085		10845.3	0.01138	12346.2	0.99921		10845.3	0.01266	12346.2	1.00033		10845.3	0.01227	12346.2	0.99945		-35.7408	0.0115	0.0073	-50.1487	0.00176		-35.7408	0.01138	0.0073	-50.1487	-0.00163		-35.7408	0.01266	0.0073	-50.1487	0.000678792		-35.7408	0.01227	0.0073	-50.1487	-0.00113
2146.33	0.62124	0.08785	0.01017		10845.5	0.0118	12346.5	1.00099		10845.5	0.0119	12346.5	1.00085		10845.5	0.01274	12346.5	1.00066		10845.5	0.01262	12346.5	0.99748		-35.4572	0.0118	0.00744	-49.7797	0.00206		-35.4572	0.0119	0.00744	-49.7797	0.00175		-35.4572	0.01274	0.00744	-49.7797	0.00137		-35.4572	0.01262	0.00744	-49.7797	-0.00522
2146.5	0.64352	0.10154	-0.01815		10845.8	0.01196	12346.9	1.00238		10845.8	0.01206	12346.9	0.99985		10845.8	0.0129	12346.9	1.00026		10845.8	0.01288	12346.9	0.99675		-35.1736	0.01196	0.00757	-49.4108	0.00493		-35.1736	0.01206	0.00757	-49.4108	-0.000309522		-35.1736	0.0129	0.00757	-49.4108	0.000544191		-35.1736	0.01288	0.00757	-49.4108	-0.00673
2146.68	0.6336	0.10501	0.02738		10846.1	0.01211	12347.3	1.00387		10846.1	0.0121	12347.3	1.00007		10846.1	0.01322	12347.3	0.99896		10846.1	0.01323	12347.3	0.99836		-34.89	0.01211	0.00771	-49.0418	0.00802		-34.89	0.0121	0.00771	-49.0418	0.00014165		-34.89	0.01322	0.00771	-49.0418	-0.00215		-34.89	0.01323	0.00771	-49.0418	-0.00339
2146.86	0.61351	0.13566	-0.02054		10846.4	0.01262	12347.6	1.00477		10846.4	0.01249	12347.6	1.00023		10846.4	0.0138	12347.6	0.99914		10846.4	0.01355	12347.6	1.00097		-34.6064	0.01262	0.00785	-48.6728	0.00988		-34.6064	0.01249	0.00785	-48.6728	0.000467333		-34.6064	0.0138	0.00785	-48.6728	-0.00178		-34.6064	0.01355	0.00785	-48.6728	0.00201
2147.03	0.59274	0.16942	0.00288		10846.7	0.01316	12348	1.0038		10846.7	0.01286	12348	1.00064		10846.7	0.01439	12348	0.99932		10846.7	0.01364	12348	1.00183		-34.3227	0.01316	0.008	-48.3037	0.00787		-34.3227	0.01286	0.008	-48.3037	0.00133		-34.3227	0.01439	0.008	-48.3037	-0.00141		-34.3227	0.01364	0.008	-48.3037	0.00378
2147.21	0.58498	0.2294	0.01522		10847	0.01341	12348.4	1.00259		10847	0.01329	12348.4	1.00221		10847	0.0146	12348.4	0.99883		10847	0.01389	12348.4	1.00135		-34.0391	0.01341	0.00814	-47.9346	0.00536		-34.0391	0.01329	0.00814	-47.9346	0.00458		-34.0391	0.0146	0.00814	-47.9346	-0.00243		-34.0391	0.01389	0.00814	-47.9346	0.0028
2147.39	0.59422	0.30802	0.00725		10847.2	0.01343	12348.7	1.00318		10847.2	0.01365	12348.7	1.00204		10847.2	0.01482	12348.7	0.99958		10847.2	0.01443	12348.7	1.00071		-33.7554	0.01343	0.00829	-47.5656	0.00658		-33.7554	0.01365	0.00829	-47.5656	0.00423		-33.7554	0.01482	0.00829	-47.5656	-0.000878577		-33.7554	0.01443	0.00829	-47.5656	0.00146
2147.56	0.60633	0.40502	0.01728		10847.5	0.01375	12349.1	1.00454		10847.5	0.01376	12349.1	1.00179		10847.5	0.0154	12349.1	1.00126		10847.5	0.01473	12349.1	0.99979		-33.4717	0.01375	0.00843	-47.1965	0.0094		-33.4717	0.01376	0.00843	-47.1965	0.00371		-33.4717	0.0154	0.00843	-47.1965	0.00262		-33.4717	0.01473	0.00843	-47.1965	-0.000428301
2147.74	0.61727	0.53611	0.03694		10847.8	0.01442	12349.5	1.00483		10847.8	0.01401	12349.5	1.00236		10847.8	0.01574	12349.5	1.00228		10847.8	0.01501	12349.5	1.0003		-33.188	0.01442	0.00858	-46.8273	0.01		-33.188	0.01401	0.00858	-46.8273	0.00488		-33.188	0.01574	0.00858	-46.8273	0.00472		-33.188	0.01501	0.00858	-46.8273	0.000624948
2147.92	0.63998	0.64108	0.0411		10848.1	0.01453	12349.8	1.00387		10848.1	0.01436	12349.8	1.00207		10848.1	0.01606	12349.8	1.00115		10848.1	0.01524	12349.8	1.00114		-32.9043	0.01453	0.00873	-46.4582	0.00801		-32.9043	0.01436	0.00873	-46.4582	0.00428		-32.9043	0.01606	0.00873	-46.4582	0.00238		-32.9043	0.01524	0.00873	-46.4582	0.00236
2148.09	0.65741	0.74268	0.0531		10848.4	0.01434	12350.2	1.00335		10848.4	0.01461	12350.2	1.00007		10848.4	0.01639	12350.2	0.99906		10848.4	0.01539	12350.2	1.00241		-32.6205	0.01434	0.00888	-46.089	0.00694		-32.6205	0.01461	0.00888	-46.089	0.000139678		-32.6205	0.01639	0.00888	-46.089	-0.00195		-32.6205	0.01539	0.00888	-46.089	0.005
2148.27	0.69132	0.80297	0.05859		10848.7	0.0149	12350.6	1.00284		10848.7	0.01489	12350.6	0.99962		10848.7	0.01639	12350.6	0.99884		10848.7	0.01597	12350.6	1.00219		-32.3368	0.0149	0.00904	-45.7198	0.00587		-32.3368	0.01489	0.00904	-45.7198	-0.000796666		-32.3368	0.01639	0.00904	-45.7198	-0.00239		-32.3368	0.01597	0.00904	-45.7198	0.00454
2148.45	0.71608	0.86366	0.06336		10848.9	0.01558	12350.9	1.00325		10848.9	0.01553	12350.9	1.00163		10848.9	0.01655	12350.9	1.00046		10848.9	0.01655	12350.9	0.99957		-32.053	0.01558	0.00919	-45.3506	0.00673		-32.053	0.01553	0.00919	-45.3506	0.00338		-32.053	0.01655	0.00919	-45.3506	0.000951804		-32.053	0.01655	0.00919	-45.3506	-0.000881838
2148.62	0.74907	0.94688	0.05566		10849.2	0.01573	12351.3	1.0044		10849.2	0.01601	12351.3	1.00202		10849.2	0.01699	12351.3	1.00101		10849.2	0.01682	12351.3	0.9983		-31.7692	0.01573	0.00935	-44.9814	0.00911		-31.7692	0.01601	0.00935	-44.9814	0.00418		-31.7692	0.01699	0.00935	-44.9814	0.00208		-31.7692	0.01682	0.00935	-44.9814	-0.00352
2148.8	0.78217	1.04507	0.07701		10849.5	0.01595	12351.7	1.00374		10849.5	0.0161	12351.7	1.00118		10849.5	0.01743	12351.7	1.00076		10849.5	0.01699	12351.7	0.99839		-31.4854	0.01595	0.00951	-44.6121	0.00774		-31.4854	0.0161	0.00951	-44.6121	0.00245		-31.4854	0.01743	0.00951	-44.6121	0.00158		-31.4854	0.01699	0.00951	-44.6121	-0.00333
2148.98	0.7862	1.14418	0.15913		10849.8	0.01624	12352.1	1.00371		10849.8	0.01628	12352.1	1.00063		10849.8	0.0178	12352.1	1.00114		10849.8	0.01747	12352.1	0.99931		-31.2016	0.01624	0.00967	-44.2428	0.00767		-31.2016	0.01628	0.00967	-44.2428	0.00129		-31.2016	0.0178	0.00967	-44.2428	0.00235		-31.2016	0.01747	0.00967	-44.2428	-0.00143
2149.16	0.81028	1.20468	0.14508		10850.1	0.01659	12352.4	1.00413		10850.1	0.01661	12352.4	1.00066		10850.1	0.0182	12352.4	1.00106		10850.1	0.01799	12352.4	0.99949		-30.9178	0.01659	0.00984	-43.8735	0.00855		-30.9178	0.01661	0.00984	-43.8735	0.00137		-30.9178	0.0182	0.00984	-43.8735	0.0022		-30.9178	0.01799	0.00984	-43.8735	-0.00105
2149.33	0.84729	1.24876	0.19269		10850.4	0.01695	12352.8	1.00486		10850.4	0.01726	12352.8	1.00046		10850.4	0.0185	12352.8	1.00046		10850.4	0.01818	12352.8	0.99968		-30.6339	0.01695	0.01	-43.5042	0.01006		-30.6339	0.01726	0.01	-43.5042	0.000957611		-30.6339	0.0185	0.01	-43.5042	0.000948201		-30.6339	0.01818	0.01	-43.5042	-0.000656679
2149.51	0.85659	1.2754	0.20678		10850.6	0.01709	12353.2	1.0065		10850.6	0.01792	12353.2	0.99992		10850.6	0.01914	12353.2	0.99964		10850.6	0.01843	12353.2	1.00047		-30.3501	0.01709	0.01017	-43.1348	0.01345		-30.3501	0.01792	0.01017	-43.1348	-0.000172876		-30.3501	0.01914	0.01017	-43.1348	-0.000735466		-30.3501	0.01843	0.01017	-43.1348	0.00096302
2149.69	0.89028	1.26862	0.27599		10850.9	0.01746	12353.5	1.00579		10850.9	0.01829	12353.5	1.00084		10850.9	0.02004	12353.5	0.99921		10850.9	0.01861	12353.5	0.99966		-30.0662	0.01746	0.01034	-42.7655	0.01198		-30.0662	0.01829	0.01034	-42.7655	0.00174		-30.0662	0.02004	0.01034	-42.7655	-0.00163		-30.0662	0.01861	0.01034	-42.7655	-0.000711599
2149.87	0.92281	1.29695	0.34347		10851.2	0.01777	12353.9	1.00435		10851.2	0.01862	12353.9	1.00055		10851.2	0.02035	12353.9	1.00045		10851.2	0.0191	12353.9	1.0001		-29.7823	0.01777	0.01051	-42.3961	0.009		-29.7823	0.01862	0.01051	-42.3961	0.00113		-29.7823	0.02035	0.01051	-42.3961	0.000923247		-29.7823	0.0191	0.01051	-42.3961	0.000201951
2150.05	0.95774	1.34014	0.37505		10851.5	0.01828	12354.3	1.00402		10851.5	0.01899	12354.3	0.99957		10851.5	0.02048	12354.3	1.00087		10851.5	0.01994	12354.3	1.00151		-29.4984	0.01828	0.01068	-42.0266	0.00832		-29.4984	0.01899	0.01068	-42.0266	-0.000885395		-29.4984	0.02048	0.01068	-42.0266	0.00181		-29.4984	0.01994	0.01068	-42.0266	0.00312
2150.22	1.0186	1.38877	0.44958		10851.8	0.01929	12354.6	1.00357		10851.8	0.01955	12354.6	1.00033		10851.8	0.0208	12354.6	1.00034		10851.8	0.02036	12354.6	1.0008		-29.2145	0.01929	0.01086	-41.6572	0.00738		-29.2145	0.01955	0.01086	-41.6572	0.000688585		-29.2145	0.0208	0.01086	-41.6572	0.000706214		-29.2145	0.02036	0.01086	-41.6572	0.00166
2150.4	1.06479	1.45424	0.52424		10852.1	0.01986	12355	1.00299		10852.1	0.01997	12355	1.00136		10852.1	0.02113	12355	1.00188		10852.1	0.02052	12355	1.00032		-28.9306	0.01986	0.01103	-41.2877	0.00618		-28.9306	0.01997	0.01103	-41.2877	0.00281		-28.9306	0.02113	0.01103	-41.2877	0.00389		-28.9306	0.02052	0.01103	-41.2877	0.000659151
2150.58	1.11991	1.50426	0.72977		10852.4	0.01995	12355.4	1.00412		10852.4	0.02017	12355.4	1.00275		10852.4	0.02158	12355.4	1.00272		10852.4	0.02107	12355.4	1.00185		-28.6466	0.01995	0.01121	-40.9183	0.00853		-28.6466	0.02017	0.01121	-40.9183	0.0057		-28.6466	0.02158	0.01121	-40.9183	0.00564		-28.6466	0.02107	0.01121	-40.9183	0.00384
2150.76	1.19203	1.57358	0.88645		10852.6	0.02036	12355.8	1.00646		10852.6	0.02057	12355.8	1.0032		10852.6	0.02221	12355.8	1.00168		10852.6	0.02199	12355.8	1.00195		-28.3627	0.02036	0.0114	-40.5487	0.01338		-28.3627	0.02057	0.0114	-40.5487	0.00661		-28.3627	0.02221	0.0114	-40.5487	0.00348		-28.3627	0.02199	0.0114	-40.5487	0.00403
2150.94	1.29812	1.65637	1.1127		10852.9	0.02102	12356.1	1.00718		10852.9	0.0211	12356.1	1.00154		10852.9	0.02278	12356.1	0.99999		10852.9	0.02243	12356.1	1.00005		-28.0787	0.02102	0.01158	-40.1792	0.01486		-28.0787	0.0211	0.01158	-40.1792	0.00319		-28.0787	0.02278	0.01158	-40.1792	-1.73466e-05		-28.0787	0.02243	0.01158	-40.1792	9.60326e-05
2151.12	1.39713	1.76193	1.31011		10853.2	0.02129	12356.5	1.00678		10853.2	0.0218	12356.5	1.00043		10853.2	0.02308	12356.5	0.9987		10853.2	0.0226	12356.5	1.00052		-27.7947	0.02129	0.01177	-39.8097	0.01403		-27.7947	0.0218	0.01177	-39.8097	0.000888191		-27.7947	0.02308	0.01177	-39.8097	-0.00269		-27.7947	0.0226	0.01177	-39.8097	0.00108
2151.3	1.49048	1.89493	1.57377		10853.5	0.0216	12356.9	1.00554		10853.5	0.02244	12356.9	1.00198		10853.5	0.02354	12356.9	0.99943		10853.5	0.02303	12356.9	1.00128		-27.5107	0.0216	0.01196	-39.4401	0.01146		-27.5107	0.02244	0.01196	-39.4401	0.0041		-27.5107	0.02354	0.01196	-39.4401	-0.00118		-27.5107	0.02303	0.01196	-39.4401	0.00265
2151.47	1.63495	2.06384	1.90137		10853.8	0.02241	12357.2	1.00541		10853.8	0.02289	12357.2	1.00411		10853.8	0.02426	12357.2	1.0005		10853.8	0.02351	12357.2	1.00057		-27.2267	0.02241	0.01215	-39.0705	0.0112		-27.2267	0.02289	0.01215	-39.0705	0.0085		-27.2267	0.02426	0.01215	-39.0705	0.00103		-27.2267	0.02351	0.01215	-39.0705	0.00119
2151.65	1.69884	2.21962	2.24875		10854.1	0.02307	12357.6	1.00712		10854.1	0.02344	12357.6	1.00398		10854.1	0.02507	12357.6	1.00053		10854.1	0.02419	12357.6	1.00113		-26.9426	0.02307	0.01234	-38.7009	0.01475		-26.9426	0.02344	0.01234	-38.7009	0.00824		-26.9426	0.02507	0.01234	-38.7009	0.00109		-26.9426	0.02419	0.01234	-38.7009	0.00235
2151.83	1.76307	2.2952	2.43125		10854.3	0.0234	12358	1.00792		10854.3	0.02409	12358	1.00196		10854.3	0.02576	12358	1.00037		10854.3	0.02498	12358	1.00146		-26.6586	0.0234	0.01254	-38.3312	0.01639		-26.6586	0.02409	0.01254	-38.3312	0.00406		-26.6586	0.02576	0.01254	-38.3312	0.000761895		-26.6586	0.02498	0.01254	-38.3312	0.00303
2152.01	1.76757	2.27431	2.50769		10854.6	0.02396	12358.3	1.00719		10854.6	0.02454	12358.3	1.00097		10854.6	0.0262	12358.3	1.00057		10854.6	0.02572	12358.3	1.00062		-26.3745	0.02396	0.01274	-37.9616	0.01489		-26.3745	0.02454	0.01274	-37.9616	0.002		-26.3745	0.0262	0.01274	-37.9616	0.00118		-26.3745	0.02572	0.01274	-37.9616	0.00128
2152.19	1.76002	2.2684	2.52179		10854.9	0.02457	12358.7	1.00686		10854.9	0.02492	12358.7	1.00196		10854.9	0.02678	12358.7	1.00169		10854.9	0.02634	12358.7	0.99996		-26.0904	0.02457	0.01294	-37.5919	0.0142		-26.0904	0.02492	0.01294	-37.5919	0.00406		-26.0904	0.02678	0.01294	-37.5919	0.00349		-26.0904	0.02634	0.01294	-37.5919	-7.49018e-05
2152.37	1.69173	2.19774	2.44224		10855.2	0.02494	12359.1	1.00811		10855.2	0.02572	12359.1	1.00309		10855.2	0.02739	12359.1	1.00281		10855.2	0.02685	12359.1	1.00063		-25.8063	0.02494	0.01314	-37.2222	0.0168		-25.8063	0.02572	0.01314	-37.2222	0.00639		-25.8063	0.02739	0.01314	-37.2222	0.00581		-25.8063	0.02685	0.01314	-37.2222	0.00131
2152.55	1.63784	2.08075	2.33707		10855.5	0.02551	12359.4	1.00942		10855.5	0.02648	12359.4	1.00309		10855.5	0.0277	12359.4	1.00263		10855.5	0.02747	12359.4	1.00157		-25.5222	0.02551	0.01335	-36.8524	0.01949		-25.5222	0.02648	0.01335	-36.8524	0.00639		-25.5222	0.0277	0.01335	-36.8524	0.00545		-25.5222	0.02747	0.01335	-36.8524	0.00325
2152.73	1.56734	1.9702	2.12375		10855.8	0.0262	12359.8	1.00998		10855.8	0.02673	12359.8	1.00227		10855.8	0.02826	12359.8	1.00104		10855.8	0.02811	12359.8	1.00114		-25.2381	0.0262	0.01356	-36.4827	0.02066		-25.2381	0.02673	0.01356	-36.4827	0.0047		-25.2381	0.02826	0.01356	-36.4827	0.00215		-25.2381	0.02811	0.01356	-36.4827	0.00237
2152.91	1.46994	1.80776	1.95841		10856	0.02669	12360.2	1.00839		10856	0.02722	12360.2	1.00215		10856	0.02912	12360.2	0.99882		10856	0.02885	12360.2	1.0001		-24.9539	0.02669	0.01377	-36.1129	0.01737		-24.9539	0.02722	0.01377	-36.1129	0.00446		-24.9539	0.02912	0.01377	-36.1129	-0.00244		-24.9539	0.02885	0.01377	-36.1129	0.000209512
2153.09	1.37704	1.66577	1.77126		10856.3	0.02731	12360.6	1.00576		10856.3	0.02807	12360.6	1.00239		10856.3	0.02993	12360.6	0.99927		10856.3	0.02959	12360.6	0.99968		-24.6698	0.02731	0.01399	-35.7431	0.01191		-24.6698	0.02807	0.01399	-35.7431	0.00494		-24.6698	0.02993	0.01399	-35.7431	-0.00151		-24.6698	0.02959	0.01399	-35.7431	-0.000660184
2153.27	1.30686	1.52763	1.5673		10856.6	0.02791	12360.9	1.00593		10856.6	0.02882	12360.9	1.0025		10856.6	0.03055	12360.9	1.00086		10856.6	0.0302	12360.9	1.00091		-24.3856	0.02791	0.0142	-35.3733	0.01227		-24.3856	0.02882	0.0142	-35.3733	0.00518		-24.3856	0.03055	0.0142	-35.3733	0.00178		-24.3856	0.0302	0.0142	-35.3733	0.00189
2153.45	1.23707	1.41608	1.3835		10856.9	0.02854	12361.3	1.00669		10856.9	0.02949	12361.3	1.00296		10856.9	0.03105	12361.3	1.00119		10856.9	0.03092	12361.3	1.00169		-24.1014	0.02854	0.01442	-35.0034	0.01385		-24.1014	0.02949	0.01442	-35.0034	0.00613		-24.1014	0.03105	0.01442	-35.0034	0.00247		-24.1014	0.03092	0.01442	-35.0034	0.0035
2153.63	1.15806	1.30259	1.34479		10857.2	0.02917	12361.7	1.00555		10857.2	0.03018	12361.7	1.00294		10857.2	0.03179	12361.7	1.00154		10857.2	0.03171	12361.7	1.00111		-23.8172	0.02917	0.01465	-34.6336	0.01149		-23.8172	0.03018	0.01465	-34.6336	0.00609		-23.8172	0.03179	0.01465	-34.6336	0.00319		-23.8172	0.03171	0.01465	-34.6336	0.0023
2153.81	1.12134	1.21841	1.23009		10857.5	0.02967	12362	1.00603		10857.5	0.03095	12362	1.00198		10857.5	0.03277	12362	1.00102		10857.5	0.03264	12362	1.00095		-23.533	0.02967	0.01488	-34.2637	0.01248		-23.533	0.03095	0.01488	-34.2637	0.00409		-23.533	0.03277	0.01488	-34.2637	0.0021		-23.533	0.03264	0.01488	-34.2637	0.00196
2153.99	1.08811	1.16856	1.16542		10857.8	0.03044	12362.4	1.00833		10857.8	0.03181	12362.4	1.00171		10857.8	0.03367	12362.4	1.00138		10857.8	0.03365	12362.4	1.001		-23.2488	0.03044	0.01511	-33.8938	0.01725		-23.2488	0.03181	0.01511	-33.8938	0.00354		-23.2488	0.03367	0.01511	-33.8938	0.00285		-23.2488	0.03365	0.01511	-33.8938	0.00207
2154.17	1.06269	1.12047	1.13843		10858	0.03143	12362.8	1.00872		10858	0.03288	12362.8	1.00242		10858	0.03427	12362.8	1.00285		10858	0.03474	12362.8	1.00076		-22.9645	0.03143	0.01534	-33.5238	0.01805		-22.9645	0.03288	0.01534	-33.5238	0.00501		-22.9645	0.03427	0.01534	-33.5238	0.00591		-22.9645	0.03474	0.01534	-33.5238	0.00157
2154.35	1.04154	1.09398	1.12391		10858.3	0.03225	12363.1	1.00866		10858.3	0.03393	12363.1	1.00169		10858.3	0.0349	12363.1	1.00343		10858.3	0.03556	12363.1	1.00005		-22.6803	0.03225	0.01558	-33.1539	0.01792		-22.6803	0.03393	0.01558	-33.1539	0.00351		-22.6803	0.0349	0.01558	-33.1539	0.00709		-22.6803	0.03556	0.01558	-33.1539	9.97389e-05
2154.53	1.02937	1.07372	1.12009		10858.6	0.03288	12363.5	1.0101		10858.6	0.03469	12363.5	1.00128		10858.6	0.03584	12363.5	1.00371		10858.6	0.03627	12363.5	1.0003		-22.396	0.03288	0.01582	-32.7839	0.0209		-22.396	0.03469	0.01582	-32.7839	0.00266		-22.396	0.03584	0.01582	-32.7839	0.00769		-22.396	0.03627	0.01582	-32.7839	0.00061646
2154.71	1.0177	1.05157	1.05979		10858.9	0.03373	12363.9	1.00961		10858.9	0.03548	12363.9	1.00292		10858.9	0.03697	12363.9	1.00363		10858.9	0.0375	12363.9	1.00189		-22.1117	0.03373	0.01606	-32.4139	0.01989		-22.1117	0.03548	0.01606	-32.4139	0.00603		-22.1117	0.03697	0.01606	-32.4139	0.00752		-22.1117	0.0375	0.01606	-32.4139	0.00392
2154.9	0.99558	1.02398	0.9862		10859.2	0.03448	12364.3	1.00906		10859.2	0.03622	12364.3	1.00374		10859.2	0.03792	12364.3	1.00336		10859.2	0.03894	12364.3	1.00323		-21.8274	0.03448	0.01631	-32.0439	0.01875		-21.8274	0.03622	0.01631	-32.0439	0.00774		-21.8274	0.03792	0.01631	-32.0439	0.00695		-21.8274	0.03894	0.01631	-32.0439	0.00669
2155.08	0.98465	1.02051	0.95696		10859.5	0.03515	12364.6	1.0109		10859.5	0.03684	12364.6	1.00298		10859.5	0.03834	12364.6	1.003		10859.5	0.04001	12364.6	1.00296		-21.543	0.03515	0.01656	-31.6738	0.02256		-21.543	0.03684	0.01656	-31.6738	0.00616		-21.543	0.03834	0.01656	-31.6738	0.00621		-21.543	0.04001	0.01656	-31.6738	0.00612
2155.26	0.98486	0.99263	0.92002		10859.7	0.03624	12365	1.01044		10859.7	0.03809	12365	1.00184		10859.7	0.03914	12365	1.00307		10859.7	0.04078	12365	1.00155		-21.2587	0.03624	0.01682	-31.3038	0.02162		-21.2587	0.03809	0.01682	-31.3038	0.00382		-21.2587	0.03914	0.01682	-31.3038	0.00636		-21.2587	0.04078	0.01682	-31.3038	0.00321
2155.44	0.95322	0.97874	0.91213		10860	0.03726	12365.4	1.00893		10860	0.03951	12365.4	1.00173		10860	0.0406	12365.4	1.0033		10860	0.0419	12365.4	1.00102		-20.9743	0.03726	0.01708	-30.9337	0.01849		-20.9743	0.03951	0.01708	-30.9337	0.00358		-20.9743	0.0406	0.01708	-30.9337	0.00683		-20.9743	0.0419	0.01708	-30.9337	0.00212
2155.62	0.94219	0.9716	0.82579		10860.3	0.03842	12365.7	1.00907		10860.3	0.04047	12365.7	1.00254		10860.3	0.04186	12365.7	1.00226		10860.3	0.04306	12365.7	1.00118		-20.69	0.03842	0.01734	-30.5636	0.01877		-20.69	0.04047	0.01734	-30.5636	0.00527		-20.69	0.04186	0.01734	-30.5636	0.00469		-20.69	0.04306	0.01734	-30.5636	0.00245
2155.8	0.94744	0.95938	0.83709		10860.6	0.03988	12366.1	1.00875		10860.6	0.04177	12366.1	1.00322		10860.6	0.04292	12366.1	1.00272		10860.6	0.04413	12366.1	1.00158		-20.4056	0.03988	0.01761	-30.1934	0.01812		-20.4056	0.04177	0.01761	-30.1934	0.00666		-20.4056	0.04292	0.01761	-30.1934	0.00562		-20.4056	0.04413	0.01761	-30.1934	0.00328
2155.98	0.9318	0.96711	0.81328		10860.9	0.04095	12366.5	1.00813		10860.9	0.04305	12366.5	1.00409		10860.9	0.04395	12366.5	1.00322		10860.9	0.04558	12366.5	1.00238		-20.1212	0.04095	0.01788	-29.8233	0.01683		-20.1212	0.04305	0.01788	-29.8233	0.00847		-20.1212	0.04395	0.01788	-29.8233	0.00667		-20.1212	0.04558	0.01788	-29.8233	0.00493
2156.17	0.92145	0.9421	0.80057		10861.2	0.04166	12366.8	1.00834		10861.2	0.04402	12366.8	1.00385		10861.2	0.04507	12366.8	1.00167		10861.2	0.04696	12366.8	1.00334		-19.8368	0.04166	0.01815	-29.4531	0.01726		-19.8368	0.04402	0.01815	-29.4531	0.00796		-19.8368	0.04507	0.01815	-29.4531	0.00345		-19.8368	0.04696	0.01815	-29.4531	0.00691
2156.35	0.92436	0.93423	0.81606		10861.4	0.04249	12367.2	1.00926		10861.4	0.04537	12367.2	1.00279		10861.4	0.04633	12367.2	1.00231		10861.4	0.04817	12367.2	1.00413		-19.5523	0.04249	0.01843	-29.0829	0.01917		-19.5523	0.04537	0.01843	-29.0829	0.00577		-19.5523	0.04633	0.01843	-29.0829	0.00479		-19.5523	0.04817	0.01843	-29.0829	0.00855
2156.53	0.91341	0.93062	0.77739		10861.7	0.04366	12367.6	1.01073		10861.7	0.04677	12367.6	1.00313		10861.7	0.04774	12367.6	1.00348		10861.7	0.04924	12367.6	1.00374		-19.2679	0.04366	0.01871	-28.7127	0.02222		-19.2679	0.04677	0.01871	-28.7127	0.00648		-19.2679	0.04774	0.01871	-28.7127	0.00721		-19.2679	0.04924	0.01871	-28.7127	0.00774
2156.71	0.90273	0.9133	0.78315		10862	0.0447	12368	1.01194		10862	0.04817	12368	1.0037		10862	0.04913	12368	1.00422		10862	0.05046	12368	1.00356		-18.9834	0.0447	0.019	-28.3424	0.02472		-18.9834	0.04817	0.019	-28.3424	0.00765		-18.9834	0.04913	0.019	-28.3424	0.00873		-18.9834	0.05046	0.019	-28.3424	0.00737
2156.89	0.89894	0.91906	0.7464		10862.3	0.04552	12368.3	1.01122		10862.3	0.04963	12368.3	1.0037		10862.3	0.0505	12368.3	1.00542		10862.3	0.05221	12368.3	1.00404		-18.6989	0.04552	0.01929	-27.9721	0.02322		-18.6989	0.04963	0.01929	-27.9721	0.00766		-18.6989	0.0505	0.01929	-27.9721	0.01123		-18.6989	0.05221	0.01929	-27.9721	0.00837
2157.08	0.89447	0.90487	0.75418		10862.6	0.04684	12368.7	1.01014		10862.6	0.05094	12368.7	1.00367		10862.6	0.05228	12368.7	1.00473		10862.6	0.05396	12368.7	1.00301		-18.4145	0.04684	0.01959	-27.6018	0.02099		-18.4145	0.05094	0.01959	-27.6018	0.0076		-18.4145	0.05228	0.01959	-27.6018	0.00979		-18.4145	0.05396	0.01959	-27.6018	0.00624
2157.26	0.91154	0.90773	0.7702		10862.9	0.04883	12369.1	1.0106		10862.9	0.05216	12369.1	1.00338		10862.9	0.05356	12369.1	1.00501		10862.9	0.05568	12369.1	1.00308		-18.13	0.04883	0.01989	-27.2315	0.02193		-18.13	0.05216	0.01989	-27.2315	0.00699		-18.13	0.05356	0.01989	-27.2315	0.01036		-18.13	0.05568	0.01989	-27.2315	0.00637
2157.44	0.9074	0.89505	0.72533		10863.2	0.05054	12369.4	1.01105		10863.2	0.05357	12369.4	1.00392		10863.2	0.05441	12369.4	1.00675		10863.2	0.05732	12369.4	1.0053		-17.8454	0.05054	0.0202	-26.8612	0.02288		-17.8454	0.05357	0.0202	-26.8612	0.00812		-17.8454	0.05441	0.0202	-26.8612	0.01398		-17.8454	0.05732	0.0202	-26.8612	0.01098
2157.62	0.91427	0.90943	0.72845		10863.4	0.05136	12369.8	1.01198		10863.4	0.05528	12369.8	1.00551		10863.4	0.05605	12369.8	1.00687		10863.4	0.05901	12369.8	1.00653		-17.5609	0.05136	0.02051	-26.4908	0.0248		-17.5609	0.05528	0.02051	-26.4908	0.0114		-17.5609	0.05605	0.02051	-26.4908	0.01422		-17.5609	0.05901	0.02051	-26.4908	0.01351
2157.81	0.91219	0.8999	0.75775		10863.7	0.05247	12370.2	1.01339		10863.7	0.05697	12370.2	1.00671		10863.7	0.05819	12370.2	1.00606		10863.7	0.06091	12370.2	1.00615		-17.2763	0.05247	0.02083	-26.1205	0.02771		-17.2763	0.05697	0.02083	-26.1205	0.01388		-17.2763	0.05819	0.02083	-26.1205	0.01253		-17.2763	0.06091	0.02083	-26.1205	0.01273
2157.99	0.90146	0.89982	0.77655		10864	0.05414	12370.5	1.01344		10864	0.05871	12370.5	1.00639		10864	0.06007	12370.5	1.0056		10864	0.06272	12370.5	1.00505		-16.9918	0.05414	0.02115	-25.75	0.02783		-16.9918	0.05871	0.02115	-25.75	0.01323		-16.9918	0.06007	0.02115	-25.75	0.0116		-16.9918	0.06272	0.02115	-25.75	0.01046
2158.17	0.92735	0.89081	0.72082		10864.3	0.05581	12370.9	1.01391		10864.3	0.0606	12370.9	1.00543		10864.3	0.06169	12370.9	1.00559		10864.3	0.0648	12370.9	1.00389		-16.7072	0.05581	0.02148	-25.3796	0.02879		-16.7072	0.0606	0.02148	-25.3796	0.01124		-16.7072	0.06169	0.02148	-25.3796	0.01157		-16.7072	0.0648	0.02148	-25.3796	0.00806
2158.36	0.92959	0.89531	0.7364		10864.6	0.05782	12371.3	1.01476		10864.6	0.06268	12371.3	1.00568		10864.6	0.06343	12371.3	1.00558		10864.6	0.06686	12371.3	1.00372		-16.4226	0.05782	0.02181	-25.0092	0.03056		-16.4226	0.06268	0.02181	-25.0092	0.01175		-16.4226	0.06343	0.02181	-25.0092	0.01154		-16.4226	0.06686	0.02181	-25.0092	0.0077
2158.54	0.90379	0.89942	0.77216		10864.9	0.05973	12371.7	1.01423		10864.9	0.0648	12371.7	1.00578		10864.9	0.06536	12371.7	1.00592		10864.9	0.06877	12371.7	1.00511		-16.138	0.05973	0.02215	-24.6387	0.02946		-16.138	0.0648	0.02215	-24.6387	0.01197		-16.138	0.06536	0.02215	-24.6387	0.01226		-16.138	0.06877	0.02215	-24.6387	0.01058
2158.72	0.9233	0.87683	0.746		10865.1	0.06114	12372	1.01402		10865.1	0.06677	12372	1.00577		10865.1	0.06754	12372	1.00629		10865.1	0.07107	12372	1.00573		-15.8534	0.06114	0.02249	-24.2682	0.02902		-15.8534	0.06677	0.02249	-24.2682	0.01194		-15.8534	0.06754	0.02249	-24.2682	0.01303		-15.8534	0.07107	0.02249	-24.2682	0.01186
2158.91	0.91904	0.89415	0.7361		10865.4	0.06276	12372.4	1.01528		10865.4	0.06892	12372.4	1.00744		10865.4	0.06988	12372.4	1.00655		10865.4	0.07366	12372.4	1.0057		-15.5687	0.06276	0.02284	-23.8977	0.03164		-15.5687	0.06892	0.02284	-23.8977	0.0154		-15.5687	0.06988	0.02284	-23.8977	0.01355		-15.5687	0.07366	0.02284	-23.8977	0.0118
2159.09	0.90685	0.89512	0.74905		10865.7	0.06481	12372.8	1.01683		10865.7	0.07148	12372.8	1.00891		10865.7	0.07212	12372.8	1.00666		10865.7	0.07642	12372.8	1.00645		-15.284	0.06481	0.0232	-23.5271	0.03483		-15.284	0.07148	0.0232	-23.5271	0.01844		-15.284	0.07212	0.0232	-23.5271	0.01379		-15.284	0.07642	0.0232	-23.5271	0.01336
2159.27	0.91012	0.90198	0.76157		10866	0.06702	12373.1	1.01679		10866	0.07412	12373.1	1.0086		10866	0.07436	12373.1	1.00753		10866	0.07939	12373.1	1.00677		-14.9994	0.06702	0.02356	-23.1566	0.03475		-14.9994	0.07412	0.02356	-23.1566	0.0178		-14.9994	0.07436	0.02356	-23.1566	0.01558		-14.9994	0.07939	0.02356	-23.1566	0.01401
2159.46	0.92864	0.88259	0.78209		10866.3	0.06922	12373.5	1.01647		10866.3	0.07671	12373.5	1.00829		10866.3	0.07669	12373.5	1.00906		10866.3	0.08233	12373.5	1.00721		-14.7147	0.06922	0.02393	-22.786	0.0341		-14.7147	0.07671	0.02393	-22.786	0.01716		-14.7147	0.07669	0.02393	-22.786	0.01875		-14.7147	0.08233	0.02393	-22.786	0.01493
2159.64	0.90958	0.89302	0.77664		10866.6	0.07124	12373.9	1.01711		10866.6	0.07944	12373.9	1.00868		10866.6	0.07913	12373.9	1.00876		10866.6	0.08504	12373.9	1.00715		-14.43	0.07124	0.02431	-22.4154	0.03541		-14.43	0.07944	0.02431	-22.4154	0.01798		-14.43	0.07913	0.02431	-22.4154	0.01813		-14.43	0.08504	0.02431	-22.4154	0.01481
2159.83	0.91773	0.88633	0.79599		10866.9	0.07342	12374.3	1.01714		10866.9	0.08214	12374.3	1.00955		10866.9	0.08185	12374.3	1.00834		10866.9	0.08814	12374.3	1.00714		-14.1453	0.07342	0.02469	-22.0448	0.03549		-14.1453	0.08214	0.02469	-22.0448	0.01976		-14.1453	0.08185	0.02469	-22.0448	0.01726		-14.1453	0.08814	0.02469	-22.0448	0.01479
2160.01	0.92041	0.89348	0.79266		10867.1	0.0762	12374.6	1.01695		10867.1	0.08495	12374.6	1.0097		10867.1	0.08507	12374.6	1.00869		10867.1	0.09167	12374.6	1.00832		-13.8605	0.0762	0.02508	-21.6741	0.03508		-13.8605	0.08495	0.02508	-21.6741	0.02008		-13.8605	0.08507	0.02508	-21.6741	0.01799		-13.8605	0.09167	0.02508	-21.6741	0.01722
2160.2	0.90894	0.90021	0.79727		10867.4	0.079	12375	1.01728		10867.4	0.08815	12375	1.00908		10867.4	0.08857	12375	1.00894		10867.4	0.09523	12375	1.00899		-13.5758	0.079	0.02548	-21.3034	0.03578		-13.5758	0.08815	0.02548	-21.3034	0.01879		-13.5758	0.08857	0.02548	-21.3034	0.01851		-13.5758	0.09523	0.02548	-21.3034	0.01862
2160.38	0.92831	0.88545	0.79159		10867.7	0.08129	12375.4	1.01837		10867.7	0.09152	12375.4	1.01019		10867.7	0.0917	12375.4	1.00925		10867.7	0.09911	12375.4	1.00889		-13.291	0.08129	0.02588	-20.9327	0.03802		-13.291	0.09152	0.02588	-20.9327	0.02109		-13.291	0.0917	0.02588	-20.9327	0.01914		-13.291	0.09911	0.02588	-20.9327	0.01841
2160.56	0.9398	0.89752	0.83897		10868	0.08405	12375.7	1.01867		10868	0.09503	12375.7	1.01158		10868	0.09469	12375.7	1.00985		10868	0.10296	12375.7	1.00869		-13.0062	0.08405	0.02629	-20.562	0.03864		-13.0062	0.09503	0.02629	-20.562	0.02398		-13.0062	0.09469	0.02629	-20.562	0.02039		-13.0062	0.10296	0.02629	-20.562	0.01799
2160.75	0.9249	0.90856	0.85119		10868.3	0.08731	12376.1	1.01828		10868.3	0.09866	12376.1	1.01179		10868.3	0.09802	12376.1	1.01013		10868.3	0.10703	12376.1	1.00962		-12.7214	0.08731	0.02671	-20.1913	0.03785		-12.7214	0.09866	0.02671	-20.1913	0.02441		-12.7214	0.09802	0.02671	-20.1913	0.02096		-12.7214	0.10703	0.02671	-20.1913	0.01991
2160.93	0.93941	0.91534	0.84187		10868.6	0.09049	12376.5	1.01908		10868.6	0.10251	12376.5	1.01179		10868.6	0.10153	12376.5	1.0094		10868.6	0.11164	12376.5	1.01084		-12.4366	0.09049	0.02714	-19.8205	0.0395		-12.4366	0.10251	0.02714	-19.8205	0.0244		-12.4366	0.10153	0.02714	-19.8205	0.01947		-12.4366	0.11164	0.02714	-19.8205	0.02245
2161.12	0.93386	0.90092	0.90198		10868.8	0.09375	12376.9	1.01996		10868.8	0.10687	12376.9	1.01161		10868.8	0.10553	12376.9	1.01049		10868.8	0.11645	12376.9	1.01053		-12.1518	0.09375	0.02758	-19.4497	0.04133		-12.1518	0.10687	0.02758	-19.4497	0.02403		-12.1518	0.10553	0.02758	-19.4497	0.02172		-12.1518	0.11645	0.02758	-19.4497	0.02179
2161.3	0.95289	0.9245	0.87051		10869.1	0.09712	12377.2	1.02104		10869.1	0.11144	12377.2	1.0115		10869.1	0.10966	12377.2	1.01214		10869.1	0.12129	12377.2	1.00975		-11.8669	0.09712	0.02802	-19.0789	0.04356		-11.8669	0.11144	0.02802	-19.0789	0.0238		-11.8669	0.10966	0.02802	-19.0789	0.02514		-11.8669	0.12129	0.02802	-19.0789	0.02019
2161.49	0.946	0.93171	0.88644		10869.4	0.10087	12377.6	1.02216		10869.4	0.11608	12377.6	1.01208		10869.4	0.11396	12377.6	1.01162		10869.4	0.12628	12377.6	1.00995		-11.5821	0.10087	0.02847	-18.7081	0.04587		-11.5821	0.11608	0.02847	-18.7081	0.025		-11.5821	0.11396	0.02847	-18.7081	0.02406		-11.5821	0.12628	0.02847	-18.7081	0.02061
2161.67	0.95049	0.94687	0.90388		10869.7	0.10493	12378	1.02255		10869.7	0.12115	12378	1.01327		10869.7	0.11903	12378	1.01162		10869.7	0.1318	12378	1.01154		-11.2972	0.10493	0.02893	-18.3372	0.04668		-11.2972	0.12115	0.02893	-18.3372	0.02746		-11.2972	0.11903	0.02893	-18.3372	0.02405		-11.2972	0.1318	0.02893	-18.3372	0.0239
2161.86	0.95546	0.9555	0.94158		10870	0.10902	12378.3	1.02286		10870	0.12649	12378.3	1.01418		10870	0.12437	12378.3	1.01311		10870	0.1379	12378.3	1.01247		-11.0123	0.10902	0.0294	-17.9663	0.04732		-11.0123	0.12649	0.0294	-17.9663	0.02935		-11.0123	0.12437	0.0294	-17.9663	0.02713		-11.0123	0.1379	0.0294	-17.9663	0.02582
2162.04	0.97701	0.95298	0.94751		10870.3	0.11337	12378.7	1.02286		10870.3	0.13192	12378.7	1.01466		10870.3	0.12974	12378.7	1.01449		10870.3	0.14467	12378.7	1.01182		-10.7274	0.11337	0.02989	-17.5954	0.04732		-10.7274	0.13192	0.02989	-17.5954	0.03035		-10.7274	0.12974	0.02989	-17.5954	0.02999		-10.7274	0.14467	0.02989	-17.5954	0.02447
2162.23	0.98176	0.95843	0.93866		10870.6	0.11814	12379.1	1.02422		10870.6	0.13765	12379.1	1.01457		10870.6	0.13551	12379.1	1.01489		10870.6	0.15201	12379.1	1.01256		-10.4425	0.11814	0.03038	-17.2245	0.05013		-10.4425	0.13765	0.03038	-17.2245	0.03016		-10.4425	0.13551	0.03038	-17.2245	0.03082		-10.4425	0.15201	0.03038	-17.2245	0.026
2162.42	0.98189	0.97049	0.95824		10870.8	0.12309	12379.4	1.02662		10870.8	0.14407	12379.4	1.01447		10870.8	0.14189	12379.4	1.01524		10870.8	0.15951	12379.4	1.01408		-10.1576	0.12309	0.03088	-16.8536	0.0551		-10.1576	0.14407	0.03088	-16.8536	0.02995		-10.1576	0.14189	0.03088	-16.8536	0.03155		-10.1576	0.15951	0.03088	-16.8536	0.02915
2162.6	0.99092	0.97829	0.97197		10871.1	0.12816	12379.8	1.02794		10871.1	0.15098	12379.8	1.01488		10871.1	0.14875	12379.8	1.016		10871.1	0.16716	12379.8	1.01466		-9.87264	0.12816	0.03139	-16.4826	0.05783		-9.87264	0.15098	0.03139	-16.4826	0.03081		-9.87264	0.14875	0.03139	-16.4826	0.03312		-9.87264	0.16716	0.03139	-16.4826	0.03035
2162.79	0.97478	0.97031	0.95637		10871.4	0.13372	12380.2	1.02817		10871.4	0.15836	12380.2	1.01657		10871.4	0.15585	12380.2	1.01569		10871.4	0.17529	12380.2	1.0153		-9.58768	0.13372	0.03191	-16.1116	0.05831		-9.58768	0.15836	0.03191	-16.1116	0.03429		-9.58768	0.15585	0.03191	-16.1116	0.03247		-9.58768	0.17529	0.03191	-16.1116	0.03167
2162.97	0.98425	0.97867	0.94494		10871.7	0.13975	12380.6	1.02788		10871.7	0.16689	12380.6	1.01871		10871.7	0.16307	12380.6	1.01534		10871.7	0.18436	12380.6	1.01644		-9.3027	0.13975	0.03244	-15.7406	0.05771		-9.3027	0.16689	0.03244	-15.7406	0.03873		-9.3027	0.16307	0.03244	-15.7406	0.03176		-9.3027	0.18436	0.03244	-15.7406	0.03403
2163.16	0.97781	0.97783	0.92424		10872	0.14596	12380.9	1.02871		10872	0.17592	12380.9	1.01888		10872	0.17101	12380.9	1.01596		10872	0.19427	12380.9	1.0171		-9.01771	0.14596	0.03299	-15.3696	0.05944		-9.01771	0.17592	0.03299	-15.3696	0.03909		-9.01771	0.17101	0.03299	-15.3696	0.03303		-9.01771	0.19427	0.03299	-15.3696	0.0354
2163.35	0.98172	0.97647	0.96508		10872.3	0.15217	12381.3	1.03005		10872.3	0.18502	12381.3	1.01952		10872.3	0.17986	12381.3	1.01706		10872.3	0.20509	12381.3	1.01709		-8.7327	0.15217	0.03354	-14.9985	0.06221		-8.7327	0.18502	0.03354	-14.9985	0.04041		-8.7327	0.17986	0.03354	-14.9985	0.03531		-8.7327	0.20509	0.03354	-14.9985	0.03537
2163.53	0.98292	0.98573	0.96336		10872.6	0.15905	12381.7	1.03114		10872.6	0.19476	12381.7	1.02116		10872.6	0.18924	12381.7	1.01799		10872.6	0.21685	12381.7	1.01783		-8.44767	0.15905	0.03411	-14.6274	0.06445		-8.44767	0.19476	0.03411	-14.6274	0.04381		-8.44767	0.18924	0.03411	-14.6274	0.03723		-8.44767	0.21685	0.03411	-14.6274	0.0369
2163.72	0.99866	0.98119	0.97369		10872.8	0.16721	12382	1.03166		10872.8	0.20553	12382	1.02205		10872.8	0.19951	12382	1.01917		10872.8	0.22938	12382	1.01896		-8.16263	0.16721	0.03469	-14.2563	0.06554		-8.16263	0.20553	0.03469	-14.2563	0.04565		-8.16263	0.19951	0.03469	-14.2563	0.03967		-8.16263	0.22938	0.03469	-14.2563	0.03925
2163.91	1.009	0.98929	0.94156		10873.1	0.1761	12382.4	1.03252		10873.1	0.21726	12382.4	1.02275		10873.1	0.21047	12382.4	1.02093		10873.1	0.24323	12382.4	1.01978		-7.87758	0.1761	0.03528	-13.8852	0.06732		-7.87758	0.21726	0.03528	-13.8852	0.04709		-7.87758	0.21047	0.03528	-13.8852	0.04332		-7.87758	0.24323	0.03528	-13.8852	0.04095
2164.09	1	1	0.96301		10873.4	0.18519	12382.8	1.03494		10873.4	0.22993	12382.8	1.02326		10873.4	0.22254	12382.8	1.02251		10873.4	0.25833	12382.8	1.02119		-7.59251	0.18519	0.03589	-13.514	0.07233		-7.59251	0.22993	0.03589	-13.514	0.04815		-7.59251	0.22254	0.03589	-13.514	0.0466		-7.59251	0.25833	0.03589	-13.514	0.04386
2164.28	1.01003	1.01412	0.99417		10873.7	0.19436	12383.2	1.03671		10873.7	0.2444	12383.2	1.02549		10873.7	0.23605	12383.2	1.02402		10873.7	0.27495	12383.2	1.02307		-7.30743	0.19436	0.03651	-13.1429	0.07598		-7.30743	0.2444	0.03651	-13.1429	0.05277		-7.30743	0.23605	0.03651	-13.1429	0.04971		-7.30743	0.27495	0.03651	-13.1429	0.04775
2164.47	1.01133	1.01372	1		10874	0.20421	12383.5	1.03706		10874	0.26018	12383.5	1.0281		10874	0.25035	12383.5	1.02431		10874	0.29376	12383.5	1.0237		-7.02233	0.20421	0.03715	-12.7717	0.07671		-7.02233	0.26018	0.03715	-12.7717	0.05816		-7.02233	0.25035	0.03715	-12.7717	0.05032		-7.02233	0.29376	0.03715	-12.7717	0.04906
2164.65	1.00041	1.02158	1.01336		10874.3	0.21574	12383.9	1.03823		10874.3	0.2769	12383.9	1.02882		10874.3	0.26571	12383.9	1.02598		10874.3	0.31412	12383.9	1.02363		-6.73721	0.21574	0.0378	-12.4005	0.07914		-6.73721	0.2769	0.0378	-12.4005	0.05966		-6.73721	0.26571	0.0378	-12.4005	0.05377		-6.73721	0.31412	0.0378	-12.4005	0.04892
2164.84	1.00246	1.01002	1.03109		10874.5	0.22873	12384.3	1.04027		10874.5	0.29555	12384.3	1.02995		10874.5	0.28276	12384.3	1.02965		10874.5	0.33628	12384.3	1.0255		-6.45208	0.22873	0.03846	-12.0292	0.08336		-6.45208	0.29555	0.03846	-12.0292	0.062		-6.45208	0.28276	0.03846	-12.0292	0.06137		-6.45208	0.33628	0.03846	-12.0292	0.05278
2165.03	1.0028	1.01753	1.01751		10874.8	0.24254	12384.6	1.04188		10874.8	0.3161	12384.6	1.03197		10874.8	0.30181	12384.6	1.03112		10874.8	0.36074	12384.6	1.0285		-6.16694	0.24254	0.03914	-11.658	0.08668		-6.16694	0.3161	0.03914	-11.658	0.06618		-6.16694	0.30181	0.03914	-11.658	0.06442		-6.16694	0.36074	0.03914	-11.658	0.05899
2165.21	1.02043	1.00625	1.03967		10875.1	0.25724	12385	1.04369		10875.1	0.33862	12385	1.0343		10875.1	0.32268	12385	1.03164		10875.1	0.38766	12385	1.02985		-5.88178	0.25724	0.03984	-11.2867	0.09044		-5.88178	0.33862	0.03984	-11.2867	0.071		-5.88178	0.32268	0.03984	-11.2867	0.06549		-5.88178	0.38766	0.03984	-11.2867	0.06178
2165.4	1.01932	1.03195	1.02112		10875.4	0.27324	12385.4	1.04599		10875.4	0.36393	12385.4	1.03651		10875.4	0.34558	12385.4	1.03335		10875.4	0.41751	12385.4	1.03109		-5.5966	0.27324	0.04056	-10.9154	0.09519		-5.5966	0.36393	0.04056	-10.9154	0.07558		-5.5966	0.34558	0.04056	-10.9154	0.06904		-5.5966	0.41751	0.04056	-10.9154	0.06436
2165.59	1.01339	1.01319	1.05622		10875.7	0.29066	12385.8	1.04848		10875.7	0.39264	12385.8	1.03765		10875.7	0.37158	12385.8	1.0358		10875.7	0.45144	12385.8	1.03454		-5.31141	0.29066	0.04129	-10.5441	0.10035		-5.31141	0.39264	0.04129	-10.5441	0.07794		-5.31141	0.37158	0.04129	-10.5441	0.07411		-5.31141	0.45144	0.04129	-10.5441	0.07149
2165.78	1.00281	1.03934	1.07309		10876	0.30988	12386.1	1.05101		10876	0.42459	12386.1	1.03905		10876	0.4006	12386.1	1.03839		10876	0.49033	12386.1	1.03805		-5.02621	0.30988	0.04204	-10.1727	0.1056		-5.02621	0.42459	0.04204	-10.1727	0.08084		-5.02621	0.4006	0.04204	-10.1727	0.07946		-5.02621	0.49033	0.04204	-10.1727	0.07876
2165.97	1.01831	1.04186	1.05371		10876.3	0.33136	12386.5	1.05338		10876.3	0.46017	12386.5	1.04195		10876.3	0.43312	12386.5	1.04135		10876.3	0.53398	12386.5	1.03986		-4.74098	0.33136	0.04281	-9.80132	0.11049		-4.74098	0.46017	0.04281	-9.80132	0.08683		-4.74098	0.43312	0.04281	-9.80132	0.0856		-4.74098	0.53398	0.04281	-9.80132	0.08252
2166.15	1.02306	1.06199	1.08775		10876.5	0.35474	12386.9	1.05606		10876.5	0.5006	12386.9	1.04459		10876.5	0.46997	12386.9	1.0443		10876.5	0.58294	12386.9	1.0419		-4.45575	0.35474	0.0436	-9.42993	0.11604		-4.45575	0.5006	0.0436	-9.42993	0.09229		-4.45575	0.46997	0.0436	-9.42993	0.09171		-4.45575	0.58294	0.0436	-9.42993	0.08673
2166.34	1.0382	1.07471	1.08944		10876.8	0.38078	12387.2	1.05912		10876.8	0.54605	12387.2	1.04701		10876.8	0.51094	12387.2	1.04683		10876.8	0.63799	12387.2	1.04456		-4.1705	0.38078	0.04441	-9.05851	0.12237		-4.1705	0.54605	0.04441	-9.05851	0.09731		-4.1705	0.51094	0.04441	-9.05851	0.09693		-4.1705	0.63799	0.04441	-9.05851	0.09225
2166.53	1.04566	1.07441	1.11596		10877.1	0.41021	12387.6	1.06167		10877.1	0.59713	12387.6	1.0512		10877.1	0.5572	12387.6	1.04974		10877.1	0.70008	12387.6	1.04746		-3.88523	0.41021	0.04525	-8.68707	0.12765		-3.88523	0.59713	0.04525	-8.68707	0.10599		-3.88523	0.5572	0.04525	-8.68707	0.10296		-3.88523	0.70008	0.04525	-8.68707	0.09824
2166.72	1.02649	1.05479	1.15023		10877.4	0.44283	12388	1.06542		10877.4	0.65445	12388	1.05583		10877.4	0.60976	12388	1.05216		10877.4	0.76991	12388	1.05145		-3.59995	0.44283	0.0461	-8.3156	0.13542		-3.59995	0.65445	0.0461	-8.3156	0.11557		-3.59995	0.60976	0.0461	-8.3156	0.10797		-3.59995	0.76991	0.0461	-8.3156	0.10649
2166.91	1.04653	1.08097	1.12942		10877.7	0.47938	12388.4	1.07088		10877.7	0.71919	12388.4	1.06003		10877.7	0.66913	12388.4	1.05484		10877.7	0.84811	12388.4	1.05614		-3.31465	0.47938	0.04698	-7.94412	0.14672		-3.31465	0.71919	0.04698	-7.94412	0.12426		-3.31465	0.66913	0.04698	-7.94412	0.11352		-3.31465	0.84811	0.04698	-7.94412	0.1162
2167.09	1.02885	1.06529	1.15495		10878	0.52094	12388.7	1.07615		10878	0.79268	12388.7	1.06377		10878	0.73674	12388.7	1.05926		10878	0.93577	12388.7	1.06157		-3.02934	0.52094	0.04788	-7.57261	0.15764		-3.02934	0.79268	0.04788	-7.57261	0.13201		-3.02934	0.73674	0.04788	-7.57261	0.12267		-3.02934	0.93577	0.04788	-7.57261	0.12746
2167.28	1.04671	1.07688	1.13846		10878.3	0.56786	12389.1	1.08121		10878.3	0.87422	12389.1	1.06661		10878.3	0.81362	12389.1	1.06397		10878.3	1.0326	12389.1	1.0662		-2.74401	0.56786	0.04881	-7.20108	0.1681		-2.74401	0.87422	0.04881	-7.20108	0.13788		-2.74401	0.81362	0.04881	-7.20108	0.13243		-2.74401	1.0326	0.04881	-7.20108	0.13703
2167.47	1.03499	1.06598	1.15947		10878.5	0.62076	12389.5	1.08584		10878.5	0.96342	12389.5	1.07138		10878.5	0.9011	12389.5	1.06831		10878.5	1.13743	12389.5	1.06952		-2.45867	0.62076	0.04976	-6.82952	0.1777		-2.45867	0.96342	0.04976	-6.82952	0.14776		-2.45867	0.9011	0.04976	-6.82952	0.14139		-2.45867	1.13743	0.04976	-6.82952	0.14391
2167.66	1.02791	1.0837	1.12414		10878.8	0.68083	12389.8	1.09113		10878.8	1.06102	12389.8	1.07789		10878.8	0.99989	12389.8	1.07423		10878.8	1.24921	12389.8	1.07476		-2.17331	0.68083	0.05074	-6.45795	0.18864		-2.17331	1.06102	0.05074	-6.45795	0.16122		-2.17331	0.99989	0.05074	-6.45795	0.15365		-2.17331	1.24921	0.05074	-6.45795	0.15476
2167.85	1.04212	1.07463	1.15221		10879.1	0.74909	12390.2	1.09778		10879.1	1.16765	12390.2	1.0843		10879.1	1.10911	12390.2	1.08231		10879.1	1.36728	12390.2	1.08223		-1.88794	0.74909	0.05175	-6.08635	0.20241		-1.88794	1.16765	0.05175	-6.08635	0.1745		-1.88794	1.10911	0.05175	-6.08635	0.17038		-1.88794	1.36728	0.05175	-6.08635	0.17023
2168.04	1.03505	1.084	1.16824		10879.4	0.82691	12390.6	1.10435		10879.4	1.2827	12390.6	1.09163		10879.4	1.22981	12390.6	1.0886		10879.4	1.4899	12390.6	1.0909		-1.60255	0.82691	0.05279	-5.71473	0.216		-1.60255	1.2827	0.05279	-5.71473	0.18968		-1.60255	1.22981	0.05279	-5.71473	0.18341		-1.60255	1.4899	0.05279	-5.71473	0.18816
2168.23	1.02781	1.09463	1.16154		10879.7	0.91654	12391	1.1118		10879.7	1.40473	12391	1.10019		10879.7	1.36195	12391	1.09356		10879.7	1.61413	12391	1.09964		-1.31714	0.91654	0.05386	-5.34308	0.23143		-1.31714	1.40473	0.05386	-5.34308	0.2074		-1.31714	1.36195	0.05386	-5.34308	0.19367		-1.31714	1.61413	0.05386	-5.34308	0.20625
2168.42	1.03274	1.11178	1.14717		10880	1.019	12391.3	1.12096		10880	1.53148	12391.3	1.11004		10880	1.50305	12391.3	1.10396		10880	1.74016	12391.3	1.10808		-1.03172	1.019	0.05496	-4.97141	0.25038		-1.03172	1.53148	0.05496	-4.97141	0.22778		-1.03172	1.50305	0.05496	-4.97141	0.21519		-1.03172	1.74016	0.05496	-4.97141	0.22373
2168.61	1.03047	1.11289	1.18324		10880.3	1.13557	12391.7	1.1306		10880.3	1.66413	12391.7	1.12097		10880.3	1.65302	12391.7	1.11689		10880.3	1.87018	12391.7	1.11794		-0.74629	1.13557	0.0561	-4.59972	0.27034		-0.74629	1.66413	0.0561	-4.59972	0.25041		-0.74629	1.65302	0.0561	-4.59972	0.24197		-0.74629	1.87018	0.0561	-4.59972	0.24414
2168.8	1.02138	1.11191	1.17488		10880.5	1.26982	12392.1	1.14179		10880.5	1.80846	12392.1	1.1339		10880.5	1.80925	12392.1	1.12727		10880.5	2.00292	12392.1	1.13041		-0.46084	1.26982	0.05727	-4.22801	0.29351		-0.46084	1.80846	0.05727	-4.22801	0.27717		-0.46084	1.80925	0.05727	-4.22801	0.26344		-0.46084	2.00292	0.05727	-4.22801	0.26994
2168.99	1.03186	1.09671	1.1605		10880.8	1.42355	12392.4	1.15606		10880.8	1.9648	12392.4	1.14751		10880.8	1.96891	12392.4	1.13954		10880.8	2.13698	12392.4	1.14584		-0.17538	1.42355	0.05848	-3.85628	0.32303		-0.17538	1.9648	0.05848	-3.85628	0.30535		-0.17538	1.96891	0.05848	-3.85628	0.28884		-0.17538	2.13698	0.05848	-3.85628	0.30189
2169.18	1.0293	1.10638	1.16653		10881.1	1.59505	12392.8	1.17261		10881.1	2.13265	12392.8	1.16108		10881.1	2.13163	12392.8	1.15629		10881.1	2.2768	12392.8	1.16189		0.1101	1.59505	0.05972	-3.48452	0.35731		0.1101	2.13265	0.05972	-3.48452	0.33344		0.1101	2.13163	0.05972	-3.48452	0.32353		0.1101	2.2768	0.05972	-3.48452	0.33511
2169.37	1.02506	1.11031	1.15776		10881.4	1.78274	12393.2	1.19014		10881.4	2.31223	12393.2	1.17894		10881.4	2.29634	12393.2	1.1753		10881.4	2.4286	12393.2	1.18029		0.3956	1.78274	0.06101	-3.11274	0.39358		0.3956	2.31223	0.06101	-3.11274	0.3704		0.3956	2.29634	0.06101	-3.11274	0.36287		0.3956	2.4286	0.06101	-3.11274	0.37319
2169.56	1.02905	1.10045	1.1709		10881.7	1.98784	12393.6	1.21007		10881.7	2.5012	12393.6	1.20186		10881.7	2.46497	12393.6	1.19601		10881.7	2.58967	12393.6	1.20317		0.68111	1.98784	0.06234	-2.74094	0.43485		0.68111	2.5012	0.06234	-2.74094	0.41785		0.68111	2.46497	0.06234	-2.74094	0.40573		0.68111	2.58967	0.06234	-2.74094	0.42056
2169.75	1.04106	1.12115	1.18806		10882	2.20833	12393.9	1.2346		10882	2.69752	12393.9	1.22929		10882	2.6359	12393.9	1.22065		10882	2.75148	12393.9	1.22897		0.96664	2.20833	0.06371	-2.36911	0.48562		0.96664	2.69752	0.06371	-2.36911	0.47464		0.96664	2.6359	0.06371	-2.36911	0.45675		0.96664	2.75148	0.06371	-2.36911	0.47396
2169.94	1.02883	1.12149	1.15806		10882.3	2.43703	12394.3	1.26223		10882.3	2.89489	12394.3	1.26136		10882.3	2.80576	12394.3	1.24913		10882.3	2.90884	12394.3	1.25873		1.25218	2.43703	0.06514	-1.99727	0.54282		1.25218	2.89489	0.06514	-1.99727	0.54101		1.25218	2.80576	0.06514	-1.99727	0.5157		1.25218	2.90884	0.06514	-1.99727	0.53557
2170.13	1.01444	1.10155	1.17126		10882.5	2.66615	12394.7	1.29456		10882.5	3.08472	12394.7	1.29704		10882.5	2.97548	12394.7	1.28239		10882.5	3.05217	12394.7	1.29424		1.53773	2.66615	0.06661	-1.62539	0.60973		1.53773	3.08472	0.06661	-1.62539	0.61488		1.53773	2.97548	0.06661	-1.62539	0.58456		1.53773	3.05217	0.06661	-1.62539	0.60907
2170.32	1.00977	1.09442	1.16773		10882.8	2.88937	12395	1.33333		10882.8	3.25307	12395	1.33664		10882.8	3.13935	12395	1.32259		10882.8	3.17152	12395	1.33554		1.8233	2.88937	0.06813	-1.2535	0.69		1.8233	3.25307	0.06813	-1.2535	0.69684		1.8233	3.13935	0.06813	-1.2535	0.66775		1.8233	3.17152	0.06813	-1.2535	0.69457
2170.51	1.02393	1.09196	1.17931		10883.1	3.10018	12395.4	1.37717		10883.1	3.38472	12395.4	1.38178		10883.1	3.28578	12395.4	1.36933		10883.1	3.25464	12395.4	1.37991		2.10889	3.10018	0.06971	-0.88159	0.78074		2.10889	3.38472	0.06971	-0.88159	0.79028		2.10889	3.28578	0.06971	-0.88159	0.76451		2.10889	3.25464	0.06971	-0.88159	0.78642
2170.7	1.00113	1.07868	1.16341		10883.4	3.286	12395.8	1.43022		10883.4	3.47226	12395.8	1.43546		10883.4	3.40298	12395.8	1.42252		10883.4	3.28461	12395.8	1.42863		2.39449	3.286	0.07134	-0.50965	0.89056		2.39449	3.47226	0.07134	-0.50965	0.9014		2.39449	3.40298	0.07134	-0.50965	0.87462		2.39449	3.28461	0.07134	-0.50965	0.88727
2170.89	1.01697	1.0786	1.18131		10883.7	3.44325	12396.2	1.49597		10883.7	3.50985	12396.2	1.49706		10883.7	3.48056	12396.2	1.48155		10883.7	3.25887	12396.2	1.48429		2.68011	3.44325	0.07304	-0.13769	1.02665		2.68011	3.50985	0.07304	-0.13769	1.02891		2.68011	3.48056	0.07304	-0.13769	0.9968		2.68011	3.25887	0.07304	-0.13769	1.00249
2171.08	1.00184	1.09004	1.18279		10884	3.5737	12396.5	1.57364		10884	3.49295	12396.5	1.56688		10884	3.51487	12396.5	1.54578		10884	3.18731	12396.5	1.54774		2.96574	3.5737	0.0748	0.2343	1.18743		2.96574	3.49295	0.0748	0.2343	1.17343		2.96574	3.51487	0.0748	0.2343	1.12976		2.96574	3.18731	0.0748	0.2343	1.13383
2171.27	0.99666	1.06183	1.14469		10884.3	3.66729	12396.9	1.66528		10884.3	3.42453	12396.9	1.64437		10884.3	3.50017	12396.9	1.61505		10884.3	3.07789	12396.9	1.61681		3.25139	3.66729	0.07663	0.6063	1.37714		3.25139	3.42453	0.07663	0.6063	1.33385		3.25139	3.50017	0.07663	0.6063	1.27316		3.25139	3.07789	0.07663	0.6063	1.27679
2171.46	1.01081	1.07285	1.18664		10884.5	3.71988	12397.3	1.76989		10884.5	3.31419	12397.3	1.72772		10884.5	3.43155	12397.3	1.69024		10884.5	2.93685	12397.3	1.68955		3.53705	3.71988	0.07853	0.97833	1.59368		3.53705	3.31419	0.07853	0.97833	1.50639		3.53705	3.43155	0.07853	0.97833	1.4288		3.53705	2.93685	0.07853	0.97833	1.42736
2171.65	1.00773	1.06297	1.22282		10884.8	3.73264	12397.7	1.88089		10884.8	3.17293	12397.7	1.82077		10884.8	3.31908	12397.7	1.76876		10884.8	2.77494	12397.7	1.7714		3.82273	3.73264	0.0805	1.35038	1.82344		3.82273	3.17293	0.0805	1.35038	1.699		3.82273	3.31908	0.0805	1.35038	1.59133		3.82273	2.77494	0.0805	1.35038	1.59681
2171.84	0.99712	1.05352	1.20529		10885.1	3.70015	12398	1.99756		10885.1	3.01274	12398	1.92144		10885.1	3.17342	12398	1.84539		10885.1	2.60361	12398	1.85837		4.10843	3.70015	0.08256	1.72246	2.06496		4.10843	3.01274	0.08256	1.72246	1.90739		4.10843	3.17342	0.08256	1.72246	1.74996		4.10843	2.60361	0.08256	1.72246	1.77682
2172.04	0.99634	1.08287	1.18572		10885.4	3.61989	12398.4	2.1168		10885.4	2.84003	12398.4	2.01922		10885.4	3.0028	12398.4	1.92284		10885.4	2.43312	12398.4	1.93932		4.39413	3.61989	0.0847	2.09455	2.31178		4.39413	2.84003	0.0847	2.09455	2.10978		4.39413	3.0028	0.0847	2.09455	1.91029		4.39413	2.43312	0.0847	2.09455	1.94439
2172.23	0.99028	1.05268	1.19548		10885.7	3.49987	12398.8	2.2254		10885.7	2.65958	12398.8	2.10278		10885.7	2.81981	12398.8	2.00139		10885.7	2.26991	12398.8	2.00976		4.67986	3.49987	0.08693	2.46667	2.53658		4.67986	2.65958	0.08693	2.46667	2.28276		4.67986	2.81981	0.08693	2.46667	2.07288		4.67986	2.26991	0.08693	2.46667	2.09021
2172.42	0.99846	1.04527	1.19474		10886	3.34696	12399.1	2.31393		10886	2.48263	12399.1	2.16442		10886	2.63495	12399.1	2.07296		10886	2.11551	12399.1	2.06536		4.9656	3.34696	0.08925	2.83881	2.71983		4.9656	2.48263	0.08925	2.83881	2.41035		4.9656	2.63495	0.08925	2.83881	2.22103		4.9656	2.11551	0.08925	2.83881	2.20529
2172.61	0.98132	1.03613	1.17217		10886.3	3.16696	12399.5	2.37985		10886.3	2.31548	12399.5	2.20091		10886.3	2.45289	12399.5	2.12909		10886.3	1.97134	12399.5	2.09718		5.25135	3.16696	0.09168	3.21098	2.85629		5.25135	2.31548	0.09168	3.21098	2.48588		5.25135	2.45289	0.09168	3.21098	2.33722		5.25135	1.97134	0.09168	3.21098	2.27116
2172.8	0.98057	1.00371	1.17798		10886.5	2.9694	12399.9	2.41864		10886.5	2.15762	12399.9	2.20917		10886.5	2.27821	12399.9	2.16578		10886.5	1.83836	12399.9	2.09655		5.53712	2.9694	0.09421	3.58317	2.93659		5.53712	2.15762	0.09421	3.58317	2.50297		5.53712	2.27821	0.09421	3.58317	2.41316		5.53712	1.83836	0.09421	3.58317	2.26987
2173	0.96877	1.02824	1.17036		10886.8	2.76262	12400.3	2.43071		10886.8	2.01235	12400.3	2.1883		10886.8	2.11786	12400.3	2.18229		10886.8	1.71919	12400.3	2.06726		5.82291	2.76262	0.09686	3.95537	2.96157		5.82291	2.01235	0.09686	3.95537	2.45977		5.82291	2.11786	0.09686	3.95537	2.44735		5.82291	1.71919	0.09686	3.95537	2.20923
2173.19	0.97862	1.02662	1.18624		10887.1	2.55904	12400.6	2.41952		10887.1	1.88022	12400.6	2.14586		10887.1	1.97315	12400.6	2.17194		10887.1	1.61561	12400.6	2.01786		6.10871	2.55904	0.09964	4.32761	2.93841		6.10871	1.88022	0.09964	4.32761	2.37194		6.10871	1.97315	0.09964	4.32761	2.42592		6.10871	1.61561	0.09964	4.32761	2.10698
2173.38	0.98228	1.04947	1.1811		10887.4	2.36686	12401	2.3859		10887.4	1.75835	12401	2.08675		10887.4	1.84418	12401	2.13209		10887.4	1.52513	12401	1.95355		6.39452	2.36686	0.10254	4.69986	2.86881		6.39452	1.75835	0.10254	4.69986	2.24956		6.39452	1.84418	0.10254	4.69986	2.34343		6.39452	1.52513	0.10254	4.69986	1.97385
2173.57	0.98451	1.02647	1.14713		10887.7	2.18642	12401.4	2.33625		10887.7	1.65015	12401.4	2.01365		10887.7	1.7306	12401.4	2.07267		10887.7	1.44365	12401.4	1.88389		6.68035	2.18642	0.10559	5.07214	2.76604		6.68035	1.65015	0.10559	5.07214	2.09825		6.68035	1.7306	0.10559	5.07214	2.22044		6.68035	1.44365	0.10559	5.07214	1.82965
2173.77	0.9801	1.02239	1.17782		10888	2.01902	12401.7	2.27014		10888	1.55559	12401.7	1.9363		10888	1.63049	12401.7	2.00531		10888	1.37212	12401.7	1.81416		6.9662	2.01902	0.10879	5.44444	2.62919		6.9662	1.55559	0.10879	5.44444	1.93815		6.9662	1.63049	0.10879	5.44444	2.08098		6.9662	1.37212	0.10879	5.44444	1.6853
2173.96	0.96899	1.01781	1.19822		10888.3	1.8687	12402.1	2.18918		10888.3	1.47157	12402.1	1.86282		10888.3	1.54339	12402.1	1.93195		10888.3	1.31318	12402.1	1.74505		7.25206	1.8687	0.11214	5.81676	2.4616		7.25206	1.47157	0.11214	5.81676	1.78604		7.25206	1.54339	0.11214	5.81676	1.92914		7.25206	1.31318	0.11214	5.81676	1.54226
2174.15	0.97128	0.99457	1.1599		10888.5	1.73594	12402.5	2.10445		10888.5	1.39833	12402.5	1.79535		10888.5	1.46721	12402.5	1.85621		10888.5	1.26274	12402.5	1.68159		7.53794	1.73594	0.11568	6.18911	2.28621		7.53794	1.39833	0.11568	6.18911	1.64637		7.53794	1.46721	0.11568	6.18911	1.77236		7.53794	1.26274	0.11568	6.18911	1.41089
2174.34	0.9654	0.98836	1.18257		10888.8	1.61808	12402.9	2.01857		10888.8	1.33575	12402.9	1.73162		10888.8	1.40094	12402.9	1.78723		10888.8	1.21831	12402.9	1.62841		7.82383	1.61808	0.11939	6.56148	2.10845		7.82383	1.33575	0.11939	6.56148	1.51446		7.82383	1.40094	0.11939	6.56148	1.62957		7.82383	1.21831	0.11939	6.56148	1.3008
2174.54	0.96542	0.99945	1.20369		10889.1	1.51594	12403.2	1.93224		10889.1	1.28245	12403.2	1.67209		10889.1	1.34407	12403.2	1.72577		10889.1	1.18023	12403.2	1.58391		8.10974	1.51594	0.12331	6.93387	1.92973		8.10974	1.28245	0.12331	6.93387	1.39122		8.10974	1.34407	0.12331	6.93387	1.50234		8.10974	1.18023	0.12331	6.93387	1.20869
2174.73	0.97312	0.99426	1.16007		10889.4	1.43	12403.6	1.84998		10889.4	1.23591	12403.6	1.62128		10889.4	1.29379	12403.6	1.67186		10889.4	1.14854	12403.6	1.54369		8.39566	1.43	0.12744	7.30628	1.75947		8.39566	1.23591	0.12744	7.30628	1.28604		8.39566	1.29379	0.12744	7.30628	1.39076		8.39566	1.14854	0.12744	7.30628	1.12544
2174.92	0.96757	0.97801	1.12623		10889.7	1.35684	12404	1.77404		10889.7	1.19577	12404	1.57852		10889.7	1.24975	12404	1.62466		10889.7	1.12284	12404	1.50789		8.6816	1.35684	0.13181	7.67872	1.60226		8.6816	1.19577	0.13181	7.67872	1.19753		8.6816	1.24975	0.13181	7.67872	1.29305		8.6816	1.12284	0.13181	7.67872	1.05133
2175.12	0.94723	0.97666	1.16202		10890	1.29295	12404.4	1.70973		10890	1.16227	12404.4	1.54177		10890	1.21415	12404.4	1.58226		10890	1.10053	12404.4	1.47955		8.96755	1.29295	0.13642	8.05118	1.46914		8.96755	1.16227	0.13642	8.05118	1.12146		8.96755	1.21415	0.13642	8.05118	1.20529		8.96755	1.10053	0.13642	8.05118	0.99268
2175.31	0.93262	0.98291	1.14289		10890.3	1.23952	12404.7	1.65698		10890.3	1.1327	12404.7	1.51182		10890.3	1.18521	12404.7	1.54859		10890.3	1.08059	12404.7	1.4594		9.25352	1.23952	0.14131	8.42366	1.35995		9.25352	1.1327	0.14131	8.42366	1.05946		9.25352	1.18521	0.14131	8.42366	1.13559		9.25352	1.08059	0.14131	8.42366	0.95095
2175.5	0.93405	0.97182	1.12809		10890.5	1.19497	12405.1	1.60808		10890.5	1.10744	12405.1	1.48686		10890.5	1.1589	12405.1	1.52083		10890.5	1.06352	12405.1	1.443		9.5395	1.19497	0.14649	8.79616	1.25873		9.5395	1.10744	0.14649	8.79616	1.0078		9.5395	1.1589	0.14649	8.79616	1.07812		9.5395	1.06352	0.14649	8.79616	0.917
2175.7	0.95183	0.97252	1.1464		10890.8	1.15521	12405.5	1.56528		10890.8	1.08765	12405.5	1.46561		10890.8	1.13506	12405.5	1.49552		10890.8	1.04905	12405.5	1.42868		9.8255	1.15521	0.15199	9.16869	1.17013		9.8255	1.08765	0.15199	9.16869	0.96381		9.8255	1.13506	0.15199	9.16869	1.02574		9.8255	1.04905	0.15199	9.16869	0.88736
2175.89	0.94676	0.94336	1.14398		10891.1	1.12131	12405.8	1.53275		10891.1	1.06996	12405.8	1.44863		10891.1	1.11548	12405.8	1.47644		10891.1	1.03697	12405.8	1.41679		10.1115	1.12131	0.15783	9.54124	1.10278		10.1115	1.06996	0.15783	9.54124	0.92866		10.1115	1.11548	0.15783	9.54124	0.98623		10.1115	1.03697	0.15783	9.54124	0.86276
2176.08	0.94823	0.96035	1.15251		10891.4	1.09357	12406.2	1.50719		10891.4	1.05435	12406.2	1.43535		10891.4	1.09961	12406.2	1.46269		10891.4	1.02658	12406.2	1.40718		10.3975	1.09357	0.16405	9.91381	1.04987		10.3975	1.05435	0.16405	9.91381	0.90117		10.3975	1.09961	0.16405	9.91381	0.95778		10.3975	1.02658	0.16405	9.91381	0.84286
2176.28	0.93744	0.93196	1.13296		10891.7	1.071	12406.6	1.48442		10891.7	1.04257	12406.6	1.42546		10891.7	1.08533	12406.6	1.45227		10891.7	1.01756	12406.6	1.40177		10.6836	1.071	0.17068	10.2864	1.00274		10.6836	1.04257	0.17068	10.2864	0.88071		10.6836	1.08533	0.17068	10.2864	0.93619		10.6836	1.01756	0.17068	10.2864	0.83165
2176.47	0.91884	0.93161	1.09819		10892	1.05298	12407	1.46446		10892	1.03279	12407	1.41902		10892	1.07211	12407	1.4427		10892	1.00978	12407	1.39843		10.9696	1.05298	0.17775	10.659	0.96143		10.9696	1.03279	0.17775	10.659	0.86738		10.9696	1.07211	0.17775	10.659	0.91639		10.9696	1.00978	0.17775	10.659	0.82475
2176.67	0.92812	0.94014	1.12152		10892.3	1.03828	12407.3	1.45056		10892.3	1.02411	12407.3	1.41396		10892.3	1.06121	12407.3	1.4331		10892.3	1.00276	12407.3	1.39669		11.2557	1.03828	0.1853	11.0317	0.93266		11.2557	1.02411	0.1853	11.0317	0.8569		11.2557	1.06121	0.1853	11.0317	0.89652		11.2557	1.00276	0.1853	11.0317	0.82115
					10892.5	1.02625	12407.7	1.44107		10892.5	1.01608	12407.7	1.40939		10892.5	1.05204	12407.7	1.42631		10892.5	0.99691	12407.7	1.39725		11.5418	1.02625	0.19337	11.4043	0.91302		11.5418	1.01608	0.19337	11.4043	0.84744		11.5418	1.05204	0.19337	11.4043	0.88246		11.5418	0.99691	0.19337	11.4043	0.8223
					10892.8	1.0165	12408.1	1.43295		10892.8	1.00782	12408.1	1.40758		10892.8	1.04257	12408.1	1.42193		10892.8	0.99136	12408.1	1.39741		11.8279	1.0165	0.20202	11.777	0.89621		11.8279	1.00782	0.20202	11.777	0.84369		11.8279	1.04257	0.20202	11.777	0.87339		11.8279	0.99136	0.20202	11.777	0.82264
					10893.1	1.00927	12408.4	1.42791		10893.1	1.0009	12408.4	1.40573		10893.1	1.03381	12408.4	1.4194		10893.1	0.9848	12408.4	1.39576		12.114	1.00927	0.21129	12.1497	0.88578		12.114	1.0009	0.21129	12.1497	0.83986		12.114	1.03381	0.21129	12.1497	0.86816		12.114	0.9848	0.21129	12.1497	0.81922
					10893.4	1.00418	12408.8	1.42609		10893.4	0.99559	12408.8	1.40237		10893.4	1.02666	12408.8	1.41806		10893.4	0.97856	12408.8	1.39493		12.4002	1.00418	0.22123	12.5224	0.88202		12.4002	0.99559	0.22123	12.5224	0.8329		12.4002	1.02666	0.22123	12.5224	0.86538		12.4002	0.97856	0.22123	12.5224	0.81751
					10893.7	1.00099	12409.2	1.4239		10893.7	0.98976	12409.2	1.40157		10893.7	1.01919	12409.2	1.41785		10893.7	0.97384	12409.2	1.39562		12.6863	1.00099	0.2319	12.8952	0.87747		12.6863	0.98976	0.2319	12.8952	0.83125		12.6863	1.01919	0.2319	12.8952	0.86496		12.6863	0.97384	0.2319	12.8952	0.81893
					10894	0.9999	12409.6	1.42232		10894	0.98333	12409.6	1.40256		10894	1.01062	12409.6	1.41718		10894	0.96932	12409.6	1.39513		12.9725	0.9999	0.24335	13.268	0.87421		12.9725	0.98333	0.24335	13.268	0.8333		12.9725	1.01062	0.24335	13.268	0.86357		12.9725	0.96932	0.24335	13.268	0.81791
					10894.3	0.99908	12409.9	1.42307		10894.3	0.97778	12409.9	1.40363		10894.3	1.00207	12409.9	1.41511		10894.3	0.96387	12409.9	1.39612		13.2587	0.99908	0.25566	13.6408	0.87575		13.2587	0.97778	0.25566	13.6408	0.83551		13.2587	1.00207	0.25566	13.6408	0.85929		13.2587	0.96387	0.25566	13.6408	0.81997
					10894.5	0.99781	12410.3	1.42415		10894.5	0.97343	12410.3	1.40453		10894.5	0.99381	12410.3	1.41251		10894.5	0.95755	12410.3	1.39896		13.5449	0.99781	0.26888	14.0136	0.87799		13.5449	0.97343	0.26888	14.0136	0.83738		13.5449	0.99381	0.26888	14.0136	0.85389		13.5449	0.95755	0.26888	14.0136	0.82585
					10894.8	0.99737	12410.7	1.42617		10894.8	0.96842	12410.7	1.40402		10894.8	0.98626	12410.7	1.40954		10894.8	0.95147	12410.7	1.39918		13.8311	0.99737	0.28307	14.3864	0.88218		13.8311	0.96842	0.28307	14.3864	0.83633		13.8311	0.98626	0.28307	14.3864	0.84774		13.8311	0.95147	0.28307	14.3864	0.8263
					10895.1	0.99807	12411.1	1.42796		10895.1	0.9617	12411.1	1.40315		10895.1	0.97922	12411.1	1.40868		10895.1	0.94625	12411.1	1.39872		14.1173	0.99807	0.29829	14.7593	0.88587		14.1173	0.9617	0.29829	14.7593	0.83452		14.1173	0.97922	0.29829	14.7593	0.84597		14.1173	0.94625	0.29829	14.7593	0.82535
					10895.4	0.99897	12411.4	1.42818		10895.4	0.95533	12411.4	1.40258		10895.4	0.97141	12411.4	1.40882		10895.4	0.94067	12411.4	1.3997		14.4036	0.99897	0.31457	15.1322	0.88633		14.4036	0.95533	0.31457	15.1322	0.83333		14.4036	0.97141	0.31457	15.1322	0.84626		14.4036	0.94067	0.31457	15.1322	0.82738
					10895.7	1.00011	12411.8	1.43013		10895.7	0.95114	12411.8	1.402		10895.7	0.96269	12411.8	1.40755		10895.7	0.93459	12411.8	1.40046		14.6898	1.00011	0.33195	15.5051	0.89038		14.6898	0.95114	0.33195	15.5051	0.83214		14.6898	0.96269	0.33195	15.5051	0.84363		14.6898	0.93459	0.33195	15.5051	0.82895
					10896	1.00132	12412.2	1.43472		10896	0.94697	12412.2	1.40143		10896	0.95416	12412.2	1.40532		10896	0.92929	12412.2	1.39953		14.9761	1.00132	0.35044	15.878	0.89988		14.9761	0.94697	0.35044	15.878	0.83096		14.9761	0.95416	0.35044	15.878	0.83902		14.9761	0.92929	0.35044	15.878	0.82703
					10896.3	1.00168	12412.6	1.43875		10896.3	0.9408	12412.6	1.40034		10896.3	0.94648	12412.6	1.40322		10896.3	0.92444	12412.6	1.39685		15.2624	1.00168	0.37003	16.251	0.90821		15.2624	0.9408	0.37003	16.251	0.82871		15.2624	0.94648	0.37003	16.251	0.83467		15.2624	0.92444	0.37003	16.251	0.82147
					10896.5	1.00225	12412.9	1.44186		10896.5	0.93455	12412.9	1.39928		10896.5	0.93873	12412.9	1.40098		10896.5	0.91878	12412.9	1.39616		15.5487	1.00225	0.39067	16.624	0.91465		15.5487	0.93455	0.39067	16.624	0.82652		15.5487	0.93873	0.39067	16.624	0.83003		15.5487	0.91878	0.39067	16.624	0.82005
					10896.8	1.00349	12413.3	1.44469		10896.8	0.92935	12413.3	1.39955		10896.8	0.93048	12413.3	1.39951		10896.8	0.9124	12413.3	1.39646		15.835	1.00349	0.41228	16.997	0.92051		15.835	0.92935	0.41228	16.997	0.82706		15.835	0.93048	0.41228	16.997	0.82699		15.835	0.9124	0.41228	16.997	0.82067
					10897.1	1.00381	12413.7	1.44674		10897.1	0.92402	12413.7	1.39974		10897.1	0.92221	12413.7	1.39908		10897.1	0.90583	12413.7	1.39521		16.1213	1.00381	0.43473	17.37	0.92476		16.1213	0.92402	0.43473	17.37	0.82746		16.1213	0.92221	0.43473	17.37	0.8261		16.1213	0.90583	0.43473	17.37	0.81808
					10897.4	1.00264	12414	1.44696		10897.4	0.91803	12414	1.39776		10897.4	0.91518	12414	1.39685		10897.4	0.90023	12414	1.39427		16.4077	1.00264	0.45787	17.7431	0.92521		16.4077	0.91803	0.45787	17.7431	0.82336		16.4077	0.91518	0.45787	17.7431	0.82148		16.4077	0.90023	0.45787	17.7431	0.81614
					10897.7	1.00164	12414.4	1.44666		10897.7	0.91199	12414.4	1.39574		10897.7	0.90912	12414.4	1.39283		10897.7	0.89636	12414.4	1.39326		16.6941	1.00164	0.48149	18.1161	0.92459		16.6941	0.91199	0.48149	18.1161	0.81918		16.6941	0.90912	0.48149	18.1161	0.81317		16.6941	0.89636	0.48149	18.1161	0.81405
					10898	1.00048	12414.8	1.44778		10898	0.90672	12414.8	1.39462		10898	0.90222	12414.8	1.38957		10898	0.89231	12414.8	1.39214		16.9804	1.00048	0.50537	18.4892	0.9269		16.9804	0.90672	0.50537	18.4892	0.81687		16.9804	0.90222	0.50537	18.4892	0.8064		16.9804	0.89231	0.50537	18.4892	0.81173
					10898.3	0.99781	12415.2	1.44783		10898.3	0.90172	12415.2	1.39462		10898.3	0.895	12415.2	1.38854		10898.3	0.88726	12415.2	1.39317		17.2668	0.99781	0.52926	18.8623	0.927		17.2668	0.90172	0.52926	18.8623	0.81686		17.2668	0.895	0.52926	18.8623	0.80428		17.2668	0.88726	0.52926	18.8623	0.81386
					10898.6	0.9952	12415.5	1.44794		10898.6	0.89667	12415.5	1.39614		10898.6	0.88824	12415.5	1.38714		10898.6	0.88274	12415.5	1.39494		17.5532	0.9952	0.55294	19.2355	0.92723		17.5532	0.89667	0.55294	19.2355	0.82		17.5532	0.88824	0.55294	19.2355	0.80137		17.5532	0.88274	0.55294	19.2355	0.81752
					10898.8	0.99444	12415.9	1.44895		10898.8	0.89241	12415.9	1.39582		10898.8	0.88207	12415.9	1.38588		10898.8	0.8792	12415.9	1.39493		17.8397	0.99444	0.57616	19.6087	0.92932		17.8397	0.89241	0.57616	19.6087	0.81934		17.8397	0.88207	0.57616	19.6087	0.79877		17.8397	0.8792	0.57616	19.6087	0.81751
					10899.1	0.99433	12416.3	1.44862		10899.1	0.88871	12416.3	1.39425		10899.1	0.87714	12416.3	1.38764		10899.1	0.87613	12416.3	1.39478		18.1261	0.99433	0.59872	19.9818	0.92865		18.1261	0.88871	0.59872	19.9818	0.8161		18.1261	0.87714	0.59872	19.9818	0.80241		18.1261	0.87613	0.59872	19.9818	0.8172
					10899.4	0.99278	12416.7	1.44785		10899.4	0.8858	12416.7	1.39445		10899.4	0.87205	12416.7	1.38899		10899.4	0.87333	12416.7	1.39451		18.4126	0.99278	0.62046	20.355	0.92704		18.4126	0.8858	0.62046	20.355	0.81651		18.4126	0.87205	0.62046	20.355	0.80521		18.4126	0.87333	0.62046	20.355	0.81664
					10899.7	0.98955	12417	1.44688		10899.7	0.88409	12417	1.39542		10899.7	0.8664	12417	1.38964		10899.7	0.871	12417	1.39522		18.699	0.98955	0.64125	20.7283	0.92504		18.699	0.88409	0.64125	20.7283	0.81852		18.699	0.8664	0.64125	20.7283	0.80655		18.699	0.871	0.64125	20.7283	0.8181
					10900	0.98515	12417.4	1.44566		10900	0.88188	12417.4	1.39622		10900	0.8623	12417.4	1.39058		10900	0.86951	12417.4	1.39709		18.9855	0.98515	0.66099	21.1015	0.92252		18.9855	0.88188	0.66099	21.1015	0.82017		18.9855	0.8623	0.66099	21.1015	0.80849		18.9855	0.86951	0.66099	21.1015	0.82197
					10900.3	0.98098	12417.8	1.44647		10900.3	0.87895	12417.8	1.39734		10900.3	0.85965	12417.8	1.39057		10900.3	0.86836	12417.8	1.39794		19.272	0.98098	0.67965	21.4748	0.92418		19.272	0.87895	0.67965	21.4748	0.82249		19.272	0.85965	0.67965	21.4748	0.80849		19.272	0.86836	0.67965	21.4748	0.82374
					10900.6	0.9768	12418.1	1.44701		10900.6	0.87663	12418.1	1.39923		10900.6	0.85742	12418.1	1.39036		10900.6	0.86683	12418.1	1.39894		19.5586	0.9768	0.69719	21.8481	0.92532		19.5586	0.87663	0.69719	21.8481	0.8264		19.5586	0.85742	0.69719	21.8481	0.80804		19.5586	0.86683	0.69719	21.8481	0.82581
					10900.8	0.97195	12418.5	1.44391		10900.8	0.87473	12418.5	1.3997		10900.8	0.85488	12418.5	1.38993		10900.8	0.86566	12418.5	1.39926		19.8451	0.97195	0.71364	22.2214	0.9189		19.8451	0.87473	0.71364	22.2214	0.82739		19.8451	0.85488	0.71364	22.2214	0.80715		19.8451	0.86566	0.71364	22.2214	0.82647
					10901.1	0.96731	12418.9	1.43985		10901.1	0.87291	12418.9	1.39966		10901.1	0.85281	12418.9	1.38997		10901.1	0.86555	12418.9	1.40007		20.1316	0.96731	0.729	22.5948	0.91048		20.1316	0.87291	0.729	22.5948	0.8273		20.1316	0.85281	0.729	22.5948	0.80724		20.1316	0.86555	0.729	22.5948	0.82814
					10901.4	0.96276	12419.3	1.4379		10901.4	0.87155	12419.3	1.40173		10901.4	0.85095	12419.3	1.39054		10901.4	0.8658	12419.3	1.40212		20.4182	0.96276	0.74334	22.9681	0.90646		20.4182	0.87155	0.74334	22.9681	0.83158		20.4182	0.85095	0.74334	22.9681	0.80841		20.4182	0.8658	0.74334	22.9681	0.83239
					10901.7	0.9582	12419.6	1.43752		10901.7	0.87105	12419.6	1.40348		10901.7	0.84858	12419.6	1.39131		10901.7	0.86523	12419.6	1.40258		20.7048	0.9582	0.7567	23.3415	0.90567		20.7048	0.87105	0.7567	23.3415	0.8352		20.7048	0.84858	0.7567	23.3415	0.81001		20.7048	0.86523	0.7567	23.3415	0.83333
					10902	0.95352	12420	1.43653		10902	0.87099	12420	1.40334		10902	0.84756	12420	1.39156		10902	0.864	12420	1.40291		20.9914	0.95352	0.76914	23.7149	0.90361		20.9914	0.87099	0.76914	23.7149	0.83491		20.9914	0.84756	0.76914	23.7149	0.81052		20.9914	0.864	0.76914	23.7149	0.83401
					10902.3	0.95008	12420.4	1.43552		10902.3	0.87078	12420.4	1.40275		10902.3	0.84746	12420.4	1.39126		10902.3	0.86347	12420.4	1.40313		21.278	0.95008	0.78072	24.0884	0.90153		21.278	0.87078	0.78072	24.0884	0.83369		21.278	0.84746	0.78072	24.0884	0.80991		21.278	0.86347	0.78072	24.0884	0.83449
					10902.6	0.94764	12420.8	1.43481		10902.6	0.87113	12420.8	1.4032		10902.6	0.84623	12420.8	1.39297		10902.6	0.86341	12420.8	1.40277		21.5646	0.94764	0.7915	24.4618	0.90006		21.5646	0.87113	0.7915	24.4618	0.83463		21.5646	0.84623	0.7915	24.4618	0.81344		21.5646	0.86341	0.7915	24.4618	0.83374
					10902.9	0.94339	12421.1	1.43313		10902.9	0.8709	12421.1	1.40327		10902.9	0.84459	12421.1	1.39526		10902.9	0.86281	12421.1	1.40354		21.8513	0.94339	0.80155	24.8353	0.89657		21.8513	0.8709	0.80155	24.8353	0.83478		21.8513	0.84459	0.80155	24.8353	0.8182		21.8513	0.86281	0.80155	24.8353	0.83532
					10903.1	0.9384	12421.5	1.43232		10903.1	0.86835	12421.5	1.40238		10903.1	0.84376	12421.5	1.3947		10903.1	0.86231	12421.5	1.40355		22.1379	0.9384	0.81091	25.2088	0.8949		22.1379	0.86835	0.81091	25.2088	0.83293		22.1379	0.84376	0.81091	25.2088	0.81703		22.1379	0.86231	0.81091	25.2088	0.83535
					10903.4	0.935	12421.9	1.43252		10903.4	0.86658	12421.9	1.40152		10903.4	0.84301	12421.9	1.39278		10903.4	0.86243	12421.9	1.40263		22.4246	0.935	0.81964	25.5823	0.89532		22.4246	0.86658	0.81964	25.5823	0.83114		22.4246	0.84301	0.81964	25.5823	0.81306		22.4246	0.86243	0.81964	25.5823	0.83343
					10903.7	0.93259	12422.3	1.43157		10903.7	0.86628	12422.3	1.40112		10903.7	0.84243	12422.3	1.39325		10903.7	0.86201	12422.3	1.40192		22.7113	0.93259	0.8278	25.9559	0.89335		22.7113	0.86628	0.8278	25.9559	0.83031		22.7113	0.84243	0.8278	25.9559	0.81403		22.7113	0.86201	0.8278	25.9559	0.83198
					10904	0.92969	12422.6	1.43025		10904	0.86455	12422.6	1.40083		10904	0.84177	12422.6	1.39462		10904	0.86052	12422.6	1.40157		22.998	0.92969	0.83542	26.3295	0.89063		22.998	0.86455	0.83542	26.3295	0.82973		22.998	0.84177	0.83542	26.3295	0.81686		22.998	0.86052	0.83542	26.3295	0.83126
					10904.3	0.92644	12423	1.43006		10904.3	0.86318	12423	1.39966		10904.3	0.84013	12423	1.39315		10904.3	0.85948	12423	1.40212		23.2847	0.92644	0.84256	26.7031	0.89022		23.2847	0.86318	0.84256	26.7031	0.8273		23.2847	0.84013	0.84256	26.7031	0.81382		23.2847	0.85948	0.84256	26.7031	0.8324
					10904.6	0.92351	12423.4	1.43086		10904.6	0.86247	12423.4	1.40015		10904.6	0.83867	12423.4	1.39147		10904.6	0.85871	12423.4	1.40156		23.5714	0.92351	0.84925	27.0767	0.89189		23.5714	0.86247	0.84925	27.0767	0.8283		23.5714	0.83867	0.84925	27.0767	0.81033		23.5714	0.85871	0.84925	27.0767	0.83124
					10904.9	0.9207	12423.8	1.42973		10904.9	0.8608	12423.8	1.40162		10904.9	0.83706	12423.8	1.39108		10904.9	0.85693	12423.8	1.40065		23.8582	0.9207	0.85553	27.4503	0.88953		23.8582	0.8608	0.85553	27.4503	0.83136		23.8582	0.83706	0.85553	27.4503	0.80954		23.8582	0.85693	0.85553	27.4503	0.82935
					10905.1	0.91823	12424.1	1.42684		10905.1	0.85922	12424.1	1.40059		10905.1	0.83523	12424.1	1.39046		10905.1	0.85455	12424.1	1.40112		24.1449	0.91823	0.86142	27.824	0.88356		24.1449	0.85922	0.86142	27.824	0.82923		24.1449	0.83523	0.86142	27.824	0.80824		24.1449	0.85455	0.86142	27.824	0.83032
					10905.4	0.91626	12424.5	1.42721		10905.4	0.8578	12424.5	1.39829		10905.4	0.83412	12424.5	1.3904		10905.4	0.85255	12424.5	1.40247		24.4317	0.91626	0.86697	28.1977	0.88433		24.4317	0.8578	0.86697	28.1977	0.82446		24.4317	0.83412	0.86697	28.1977	0.80814		24.4317	0.85255	0.86697	28.1977	0.83311
					10905.7	0.91446	12424.9	1.42985		10905.7	0.85554	12424.9	1.39654		10905.7	0.83296	12424.9	1.39022		10905.7	0.85091	12424.9	1.40423		24.7185	0.91446	0.8722	28.5714	0.8898		24.7185	0.85554	0.8722	28.5714	0.82085		24.7185	0.83296	0.8722	28.5714	0.80776		24.7185	0.85091	0.8722	28.5714	0.83676
					10906	0.91242	12425.2	1.43007		10906	0.8528	12425.2	1.3972		10906	0.83162	12425.2	1.39076		10906	0.84887	12425.2	1.40489		25.0053	0.91242	0.87713	28.9451	0.89024		25.0053	0.8528	0.87713	28.9451	0.82221		25.0053	0.83162	0.87713	28.9451	0.80887		25.0053	0.84887	0.87713	28.9451	0.83812
					10906.3	0.91025	12425.6	1.43014		10906.3	0.85053	12425.6	1.39974		10906.3	0.82963	12425.6	1.39254		10906.3	0.84716	12425.6	1.40387		25.2921	0.91025	0.88178	29.3189	0.89039		25.2921	0.85053	0.88178	29.3189	0.82747		25.2921	0.82963	0.88178	29.3189	0.81255		25.2921	0.84716	0.88178	29.3189	0.83601
					10906.6	0.90911	12426	1.43267		10906.6	0.84866	12426	1.40102		10906.6	0.82742	12426	1.39301		10906.6	0.8456	12426	1.40292		25.579	0.90911	0.88618	29.6926	0.89562		25.579	0.84866	0.88618	29.6926	0.8301		25.579	0.82742	0.88618	29.6926	0.81354		25.579	0.8456	0.88618	29.6926	0.83404
					10906.9	0.90723	12426.4	1.43305		10906.9	0.84708	12426.4	1.40116		10906.9	0.82579	12426.4	1.39252		10906.9	0.84354	12426.4	1.40329		25.8658	0.90723	0.89035	30.0664	0.89641		25.8658	0.84708	0.89035	30.0664	0.83041		25.8658	0.82579	0.89035	30.0664	0.81251		25.8658	0.84354	0.89035	30.0664	0.83482
					10907.2	0.90422	12426.7	1.43178		10907.2	0.84507	12426.7	1.40304		10907.2	0.82391	12426.7	1.39267		10907.2	0.84205	12426.7	1.40412		26.1527	0.90422	0.89429	30.4402	0.89378		26.1527	0.84507	0.89429	30.4402	0.83428		26.1527	0.82391	0.89429	30.4402	0.81283		26.1527	0.84205	0.89429	30.4402	0.83653
					10907.4	0.90299	12427.1	1.43175		10907.4	0.84271	12427.1	1.4059		10907.4	0.82194	12427.1	1.39397		10907.4	0.84113	12427.1	1.40732		26.4396	0.90299	0.89804	30.8141	0.89373		26.4396	0.84271	0.89804	30.8141	0.84021		26.4396	0.82194	0.89804	30.8141	0.81552		26.4396	0.84113	0.89804	30.8141	0.84315
					10907.7	0.90198	12427.5	1.43191		10907.7	0.84095	12427.5	1.40643		10907.7	0.82023	12427.5	1.39617		10907.7	0.83968	12427.5	1.41188		26.7265	0.90198	0.9016	31.188	0.89406		26.7265	0.84095	0.9016	31.188	0.84131		26.7265	0.82023	0.9016	31.188	0.82007		26.7265	0.83968	0.9016	31.188	0.85259
					10908	0.90007	12427.9	1.43266		10908	0.83949	12427.9	1.4066		10908	0.81874	12427.9	1.39852		10908	0.83757	12427.9	1.41338		27.0134	0.90007	0.90498	31.5618	0.89561		27.0134	0.83949	0.90498	31.5618	0.84166		27.0134	0.81874	0.90498	31.5618	0.82495		27.0134	0.83757	0.90498	31.5618	0.8557
					10908.3	0.8986	12428.2	1.43269		10908.3	0.83827	12428.2	1.40865		10908.3	0.81741	12428.2	1.40114		10908.3	0.8365	12428.2	1.41423		27.3004	0.8986	0.9082	31.9358	0.89567		27.3004	0.83827	0.9082	31.9358	0.8459		27.3004	0.81741	0.9082	31.9358	0.83036		27.3004	0.8365	0.9082	31.9358	0.85746
					10908.6	0.89764	12428.6	1.43318		10908.6	0.83715	12428.6	1.41256		10908.6	0.8161	12428.6	1.40392		10908.6	0.83635	12428.6	1.41779		27.5873	0.89764	0.91127	32.3097	0.89669		27.5873	0.83715	0.91127	32.3097	0.854		27.5873	0.8161	0.91127	32.3097	0.83611		27.5873	0.83635	0.91127	32.3097	0.86483
					10908.9	0.89651	12429	1.4371		10908.9	0.83574	12429	1.41663		10908.9	0.81486	12429	1.407		10908.9	0.83599	12429	1.42251		27.8743	0.89651	0.91419	32.6837	0.90479		27.8743	0.83574	0.91419	32.6837	0.86242		27.8743	0.81486	0.91419	32.6837	0.8425		27.8743	0.83599	0.91419	32.6837	0.87461
					10909.2	0.89538	12429.4	1.4413		10909.2	0.8351	12429.4	1.41908		10909.2	0.81364	12429.4	1.41042		10909.2	0.83597	12429.4	1.42629		28.1612	0.89538	0.91699	33.0576	0.9135		28.1612	0.8351	0.91699	33.0576	0.86749		28.1612	0.81364	0.91699	33.0576	0.84956		28.1612	0.83597	0.91699	33.0576	0.88242
					10909.4	0.89516	12429.7	1.44319		10909.4	0.83538	12429.7	1.42268		10909.4	0.81277	12429.7	1.41368		10909.4	0.83643	12429.7	1.42955		28.4482	0.89516	0.91965	33.4316	0.91739		28.4482	0.83538	0.91965	33.4316	0.87494		28.4482	0.81277	0.91965	33.4316	0.85632		28.4482	0.83643	0.91965	33.4316	0.88918
					10909.7	0.89537	12430.1	1.4453		10909.7	0.83502	12430.1	1.4285		10909.7	0.81227	12430.1	1.41844		10909.7	0.83682	12430.1	1.43325		28.7353	0.89537	0.92221	33.8057	0.92177		28.7353	0.83502	0.92221	33.8057	0.88699		28.7353	0.81227	0.92221	33.8057	0.86617		28.7353	0.83682	0.92221	33.8057	0.89683
					10910	0.89469	12430.5	1.44716		10910	0.83538	12430.5	1.43348		10910	0.81214	12430.5	1.42376		10910	0.83711	12430.5	1.43771		29.0223	0.89469	0.92465	34.1797	0.92562		29.0223	0.83538	0.92465	34.1797	0.89731		29.0223	0.81214	0.92465	34.1797	0.87718		29.0223	0.83711	0.92465	34.1797	0.90606
					10910.3	0.89376	12430.9	1.44755		10910.3	0.83649	12430.9	1.436		10910.3	0.81261	12430.9	1.42704		10910.3	0.83839	12430.9	1.44268		29.3093	0.89376	0.92699	34.5538	0.92643		29.3093	0.83649	0.92699	34.5538	0.90252		29.3093	0.81261	0.92699	34.5538	0.88396		29.3093	0.83839	0.92699	34.5538	0.91634
					10910.6	0.8944	12431.2	1.44857		10910.6	0.83664	12431.2	1.43879		10910.6	0.81362	12431.2	1.42961		10910.6	0.84062	12431.2	1.44752		29.5964	0.8944	0.92923	34.9279	0.92854		29.5964	0.83664	0.92923	34.9279	0.90831		29.5964	0.81362	0.92923	34.9279	0.8893		29.5964	0.84062	0.92923	34.9279	0.92636
					10910.9	0.89562	12431.6	1.45228		10910.9	0.83786	12431.6	1.44259		10910.9	0.81456	12431.6	1.43363		10910.9	0.84278	12431.6	1.45252		29.8834	0.89562	0.93138	35.302	0.93623		29.8834	0.83786	0.93138	35.302	0.91616		29.8834	0.81456	0.93138	35.302	0.89761		29.8834	0.84278	0.93138	35.302	0.93671
					10911.2	0.89575	12432	1.45709		10911.2	0.83991	12432	1.4464		10911.2	0.81551	12432	1.438		10911.2	0.84481	12432	1.45587		30.1705	0.89575	0.93345	35.6761	0.94618		30.1705	0.83991	0.93345	35.6761	0.92406		30.1705	0.81551	0.93345	35.6761	0.90667		30.1705	0.84481	0.93345	35.6761	0.94364
					10911.5	0.89596	12432.4	1.45983		10911.5	0.8412	12432.4	1.45229		10911.5	0.81751	12432.4	1.44257		10911.5	0.84697	12432.4	1.45944		30.4576	0.89596	0.93544	36.0503	0.95184		30.4576	0.8412	0.93544	36.0503	0.93624		30.4576	0.81751	0.93544	36.0503	0.91612		30.4576	0.84697	0.93544	36.0503	0.95105
					10911.7	0.89698	12432.7	1.46351		10911.7	0.84345	12432.7	1.45851		10911.7	0.81964	12432.7	1.44862		10911.7	0.84922	12432.7	1.46677		30.7447	0.89698	0.93735	36.4245	0.95946		30.7447	0.84345	0.93735	36.4245	0.94912		30.7447	0.81964	0.93735	36.4245	0.92864		30.7447	0.84922	0.93735	36.4245	0.96622
					10912	0.89798	12433.1	1.4687		10912	0.84688	12433.1	1.46274		10912	0.8214	12433.1	1.45336		10912	0.8524	12433.1	1.47323		31.0319	0.89798	0.93919	36.7987	0.97022		31.0319	0.84688	0.93919	36.7987	0.95788		31.0319	0.8214	0.93919	36.7987	0.93845		31.0319	0.8524	0.93919	36.7987	0.97959
					10912.3	0.89893	12433.5	1.47182		10912.3	0.85023	12433.5	1.46645		10912.3	0.82454	12433.5	1.45627		10912.3	0.85619	12433.5	1.47632		31.319	0.89893	0.94096	37.1729	0.97667		31.319	0.85023	0.94096	37.1729	0.96555		31.319	0.82454	0.94096	37.1729	0.94448		31.319	0.85619	0.94096	37.1729	0.98598
					10912.6	0.90066	12433.8	1.47388		10912.6	0.85345	12433.8	1.47266		10912.6	0.82869	12433.8	1.45944		10912.6	0.85977	12433.8	1.481		31.6062	0.90066	0.94266	37.5472	0.98093		31.6062	0.85345	0.94266	37.5472	0.97841		31.6062	0.82869	0.94266	37.5472	0.95105		31.6062	0.85977	0.94266	37.5472	0.99566
					10912.9	0.90257	12434.2	1.47716		10912.9	0.85766	12434.2	1.48034		10912.9	0.83239	12434.2	1.46444		10912.9	0.86385	12434.2	1.48804		31.8934	0.90257	0.9443	37.9215	0.98771		31.8934	0.85766	0.9443	37.9215	0.99431		31.8934	0.83239	0.9443	37.9215	0.9614		31.8934	0.86385	0.9443	37.9215	1.01024
					10913.2	0.90388	12434.6	1.48081		10913.2	0.8616	12434.6	1.48451		10913.2	0.83595	12434.6	1.47084		10913.2	0.86863	12434.6	1.49322		32.1806	0.90388	0.94589	38.2958	0.99527		32.1806	0.8616	0.94589	38.2958	1.00293		32.1806	0.83595	0.94589	38.2958	0.97464		32.1806	0.86863	0.94589	38.2958	1.02097
					10913.5	0.90605	12435	1.48471		10913.5	0.86455	12435	1.48672		10913.5	0.83988	12435	1.47613		10913.5	0.87351	12435	1.49699		32.4678	0.90605	0.94742	38.6701	1.00335		32.4678	0.86455	0.94742	38.6701	1.00751		32.4678	0.83988	0.94742	38.6701	0.98558		32.4678	0.87351	0.94742	38.6701	1.02877
					10913.8	0.90912	12435.3	1.48881		10913.8	0.86894	12435.3	1.48943		10913.8	0.84477	12435.3	1.47948		10913.8	0.87798	12435.3	1.50066		32.755	0.90912	0.9489	39.0444	1.01184		32.755	0.86894	0.9489	39.0444	1.01312		32.755	0.84477	0.9489	39.0444	0.99253		32.755	0.87798	0.9489	39.0444	1.03637
					10914	0.91319	12435.7	1.49056		10914	0.87469	12435.7	1.49247		10914	0.85086	12435.7	1.48184		10914	0.88298	12435.7	1.50538		33.0422	0.91319	0.95033	39.4188	1.01546		33.0422	0.87469	0.95033	39.4188	1.01942		33.0422	0.85086	0.95033	39.4188	0.99741		33.0422	0.88298	0.95033	39.4188	1.04613
					10914.3	0.91745	12436.1	1.49283		10914.3	0.88078	12436.1	1.49618		10914.3	0.8572	12436.1	1.48523		10914.3	0.88899	12436.1	1.51115		33.3295	0.91745	0.95171	39.7932	1.02016		33.3295	0.88078	0.95171	39.7932	1.02709		33.3295	0.8572	0.95171	39.7932	1.00443		33.3295	0.88899	0.95171	39.7932	1.05808
					10914.6	0.92027	12436.5	1.49619		10914.6	0.88678	12436.5	1.50028		10914.6	0.86244	12436.5	1.48977		10914.6	0.89523	12436.5	1.51576		33.6168	0.92027	0.95305	40.1676	1.02712		33.6168	0.88678	0.95305	40.1676	1.03558		33.6168	0.86244	0.95305	40.1676	1.01383		33.6168	0.89523	0.95305	40.1676	1.06763
					10914.9	0.9233	12436.8	1.49663		10914.9	0.89211	12436.8	1.50555		10914.9	0.8674	12436.8	1.49342		10914.9	0.90125	12436.8	1.51867		33.904	0.9233	0.95434	40.5421	1.02801		33.904	0.89211	0.95434	40.5421	1.04649		33.904	0.8674	0.95434	40.5421	1.02137		33.904	0.90125	0.95434	40.5421	1.07365
					10915.2	0.92748	12437.2	1.49711		10915.2	0.89755	12437.2	1.51086		10915.2	0.8739	12437.2	1.49437		10915.2	0.90736	12437.2	1.52104		34.1914	0.92748	0.95559	40.9165	1.02902		34.1914	0.89755	0.95559	40.9165	1.05747		34.1914	0.8739	0.95559	40.9165	1.02335		34.1914	0.90736	0.95559	40.9165	1.07855
					10915.5	0.93204	12437.6	1.49901		10915.5	0.90437	12437.6	1.5147		10915.5	0.88053	12437.6	1.49584		10915.5	0.91435	12437.6	1.52636		34.4787	0.93204	0.95681	41.291	1.03295		34.4787	0.90437	0.95681	41.291	1.06543		34.4787	0.88053	0.95681	41.291	1.02638		34.4787	0.91435	0.95681	41.291	1.08956
					10915.8	0.93627	12438	1.49908		10915.8	0.91143	12438	1.51746		10915.8	0.88678	12438	1.49882		10915.8	0.92134	12438	1.53121		34.766	0.93627	0.95798	41.6655	1.03309		34.766	0.91143	0.95798	41.6655	1.07115		34.766	0.88678	0.95798	41.6655	1.03256		34.766	0.92134	0.95798	41.6655	1.0996
					10916.1	0.94074	12438.3	1.4992		10916.1	0.9175	12438.3	1.52015		10916.1	0.89324	12438.3	1.49979		10916.1	0.928	12438.3	1.5323		35.0534	0.94074	0.95912	42.04	1.03334		35.0534	0.9175	0.95912	42.04	1.0767		35.0534	0.89324	0.95912	42.04	1.03456		35.0534	0.928	0.95912	42.04	1.10186
					10916.3	0.94643	12438.7	1.50157		10916.3	0.92424	12438.7	1.52285		10916.3	0.89979	12438.7	1.50086		10916.3	0.93543	12438.7	1.5362		35.3407	0.94643	0.96023	42.4146	1.03826		35.3407	0.92424	0.96023	42.4146	1.08229		35.3407	0.89979	0.96023	42.4146	1.03677		35.3407	0.93543	0.96023	42.4146	1.10994
					10916.6	0.95253	12439.1	1.50247		10916.6	0.9314	12439.1	1.52394		10916.6	0.90732	12439.1	1.50385		10916.6	0.94262	12439.1	1.5416		35.6281	0.95253	0.96131	42.7892	1.04011		35.6281	0.9314	0.96131	42.7892	1.08455		35.6281	0.90732	0.96131	42.7892	1.04298		35.6281	0.94262	0.96131	42.7892	1.12111
					10916.9	0.95718	12439.5	1.50271		10916.9	0.93773	12439.5	1.52515		10916.9	0.91526	12439.5	1.5061		10916.9	0.94942	12439.5	1.5425		35.9155	0.95718	0.96235	43.1638	1.04061		35.9155	0.93773	0.96235	43.1638	1.08707		35.9155	0.91526	0.96235	43.1638	1.04763		35.9155	0.94942	0.96235	43.1638	1.12298
					10917.2	0.96088	12439.8	1.50482		10917.2	0.94435	12439.8	1.52754		10917.2	0.92196	12439.8	1.50629		10917.2	0.95701	12439.8	1.54261		36.2029	0.96088	0.96336	43.5384	1.04498		36.2029	0.94435	0.96336	43.5384	1.09201		36.2029	0.92196	0.96336	43.5384	1.04802		36.2029	0.95701	0.96336	43.5384	1.12319
					10917.5	0.96599	12440.2	1.50717		10917.5	0.95175	12440.2	1.52996		10917.5	0.92826	12440.2	1.50603		10917.5	0.96458	12440.2	1.54355		36.4903	0.96599	0.96435	43.913	1.04983		36.4903	0.95175	0.96435	43.913	1.09701		36.4903	0.92826	0.96435	43.913	1.04749		36.4903	0.96458	0.96435	43.913	1.12515
					10917.8	0.97159	12440.6	1.50851		10917.8	0.95995	12440.6	1.53126		10917.8	0.93579	12440.6	1.50677		10917.8	0.97211	12440.6	1.54484		36.7778	0.97159	0.9653	44.2877	1.05262		36.7778	0.95995	0.9653	44.2877	1.0997		36.7778	0.93579	0.9653	44.2877	1.04902		36.7778	0.97211	0.9653	44.2877	1.12781
					10918.1	0.97601	12441	1.50827		10918.1	0.96792	12441	1.52931		10918.1	0.94291	12441	1.50703		10918.1	0.98004	12441	1.54652		37.0652	0.97601	0.96623	44.6624	1.05211		37.0652	0.96792	0.96623	44.6624	1.09568		37.0652	0.94291	0.96623	44.6624	1.04955		37.0652	0.98004	0.96623	44.6624	1.1313
					10918.4	0.98054	12441.3	1.50632		10918.4	0.97434	12441.3	1.52796		10918.4	0.94853	12441.3	1.50653		10918.4	0.98741	12441.3	1.5459		37.3527	0.98054	0.96714	45.0371	1.04808		37.3527	0.97434	0.96714	45.0371	1.09288		37.3527	0.94853	0.96714	45.0371	1.04852		37.3527	0.98741	0.96714	45.0371	1.13002
					10918.6	0.9857	12441.7	1.50409		10918.6	0.98127	12441.7	1.5292		10918.6	0.95341	12441.7	1.50619		10918.6	0.99402	12441.7	1.54571		37.6402	0.9857	0.96802	45.4118	1.04347		37.6402	0.98127	0.96802	45.4118	1.09545		37.6402	0.95341	0.96802	45.4118	1.04782		37.6402	0.99402	0.96802	45.4118	1.12962
					10918.9	0.99072	12442.1	1.50438		10918.9	0.98945	12442.1	1.52968		10918.9	0.95885	12442.1	1.50558		10918.9	1.00102	12442.1	1.54648		37.9277	0.99072	0.96888	45.7866	1.04406		37.9277	0.98945	0.96888	45.7866	1.09644		37.9277	0.95885	0.96888	45.7866	1.04654		37.9277	1.00102	0.96888	45.7866	1.13121
					10919.2	0.99523	12442.5	1.50526		10919.2	0.99707	12442.5	1.52983		10919.2	0.96579	12442.5	1.50622		10919.2	1.00867	12442.5	1.54554		38.2152	0.99523	0.96971	46.1614	1.04588		38.2152	0.99707	0.96971	46.1614	1.09674		38.2152	0.96579	0.96971	46.1614	1.04787		38.2152	1.00867	0.96971	46.1614	1.12926
					10919.5	0.99961	12442.8	1.50422		10919.5	1.00411	12442.8	1.53118		10919.5	0.97222	12442.8	1.508		10919.5	1.01608	12442.8	1.54419		38.5027	0.99961	0.97053	46.5362	1.04374		38.5027	1.00411	0.97053	46.5362	1.09954		38.5027	0.97222	0.97053	46.5362	1.05156		38.5027	1.01608	0.97053	46.5362	1.12646
					10919.8	1.00459	12443.2	1.50309		10919.8	1.01098	12443.2	1.53126		10919.8	0.9778	12443.2	1.50998		10919.8	1.02328	12443.2	1.54464		38.7903	1.00459	0.97132	46.911	1.04139		38.7903	1.01098	0.97132	46.911	1.0997		38.7903	0.9778	0.97132	46.911	1.05566		38.7903	1.02328	0.97132	46.911	1.12741
					10920.1	1.00917	12443.6	1.50364		10920.1	1.01714	12443.6	1.5286		10920.1	0.98349	12443.6	1.50987		10920.1	1.03057	12443.6	1.54495		39.0778	1.00917	0.9721	47.2859	1.04253		39.0778	1.01714	0.9721	47.2859	1.09421		39.0778	0.98349	0.9721	47.2859	1.05544		39.0778	1.03057	0.9721	47.2859	1.12804
					10920.4	1.01159	12444	1.50544		10920.4	1.02337	12444	1.5274		10920.4	0.98852	12444	1.50693		10920.4	1.03797	12444	1.54298		39.3654	1.01159	0.97285	47.6607	1.04626		39.3654	1.02337	0.97285	47.6607	1.09171		39.3654	0.98852	0.97285	47.6607	1.04935		39.3654	1.03797	0.97285	47.6607	1.12397
					10920.7	1.01282	12444.3	1.50727		10920.7	1.03138	12444.3	1.52729		10920.7	0.99314	12444.3	1.50563		10920.7	1.0452	12444.3	1.54147		39.653	1.01282	0.97359	48.0356	1.05005		39.653	1.03138	0.97359	48.0356	1.09148		39.653	0.99314	0.97359	48.0356	1.04665		39.653	1.0452	0.97359	48.0356	1.12085
					10920.9	1.01541	12444.7	1.50815		10920.9	1.03871	12444.7	1.52536		10920.9	0.99799	12444.7	1.50551		10920.9	1.05147	12444.7	1.53882		39.9406	1.01541	0.9743	48.4105	1.05187		39.9406	1.03871	0.9743	48.4105	1.08749		39.9406	0.99799	0.9743	48.4105	1.04641		39.9406	1.05147	0.9743	48.4105	1.11536
					10921.2	1.01892	12445.1	1.50636		10921.2	1.04451	12445.1	1.52361		10921.2	1.00262	12445.1	1.50382		10921.2	1.05774	12445.1	1.53504		40.2283	1.01892	0.975	48.7855	1.04817		40.2283	1.04451	0.975	48.7855	1.08388		40.2283	1.00262	0.975	48.7855	1.04291		40.2283	1.05774	0.975	48.7855	1.10754
					10921.5	1.02209	12445.5	1.50381		10921.5	1.05031	12445.5	1.52067		10921.5	1.0069	12445.5	1.50248		10921.5	1.06502	12445.5	1.53389		40.5159	1.02209	0.97569	49.1604	1.04288		40.5159	1.05031	0.97569	49.1604	1.07778		40.5159	1.0069	0.97569	49.1604	1.04013		40.5159	1.06502	0.97569	49.1604	1.10516
					10921.8	1.0256	12445.8	1.50331		10921.8	1.0547	12445.8	1.51734		10921.8	1.01107	12445.8	1.50387		10921.8	1.0715	12445.8	1.53395		40.8035	1.0256	0.97636	49.5354	1.04186		40.8035	1.0547	0.97636	49.5354	1.0709		40.8035	1.01107	0.97636	49.5354	1.04301		40.8035	1.0715	0.97636	49.5354	1.10527
					10922.1	1.02822	12446.2	1.50333		10922.1	1.059	12446.2	1.51707		10922.1	1.0146	12446.2	1.50399		10922.1	1.07679	12446.2	1.53183		41.0912	1.02822	0.97701	49.9104	1.0419		41.0912	1.059	0.97701	49.9104	1.07032		41.0912	1.0146	0.97701	49.9104	1.04327		41.0912	1.07679	0.97701	49.9104	1.1009
					10922.4	1.02946	12446.6	1.50256		10922.4	1.06423	12446.6	1.51641		10922.4	1.01758	12446.6	1.50065		10922.4	1.08216	12446.6	1.52846		41.3789	1.02946	0.97765	50.2855	1.04029		41.3789	1.06423	0.97765	50.2855	1.06897		41.3789	1.01758	0.97765	50.2855	1.03634		41.3789	1.08216	0.97765	50.2855	1.09391
					10922.7	1.03125	12447	1.50129		10922.7	1.06893	12447	1.51343		10922.7	1.02046	12447	1.49814		10922.7	1.08744	12447	1.52621		41.6666	1.03125	0.97827	50.6605	1.03767		41.6666	1.06893	0.97827	50.6605	1.06281		41.6666	1.02046	0.97827	50.6605	1.03114		41.6666	1.08744	0.97827	50.6605	1.08925
					10923	1.0329	12447.3	1.50044		10923	1.07304	12447.3	1.50961		10923	1.02344	12447.3	1.4971		10923	1.09294	12447.3	1.52291		41.9543	1.0329	0.97888	51.0356	1.0359		41.9543	1.07304	0.97888	51.0356	1.05489		41.9543	1.02344	0.97888	51.0356	1.02899		41.9543	1.09294	0.97888	51.0356	1.08242
					10923.2	1.03411	12447.7	1.49824		10923.2	1.07758	12447.7	1.50691		10923.2	1.02667	12447.7	1.49679		10923.2	1.09778	12447.7	1.51865		42.242	1.03411	0.97947	51.4107	1.03136		42.242	1.07758	0.97947	51.4107	1.0493		42.242	1.02667	0.97947	51.4107	1.02836		42.242	1.09778	0.97947	51.4107	1.07361
					10923.5	1.03603	12448.1	1.49493		10923.5	1.08258	12448.1	1.50571		10923.5	1.03004	12448.1	1.49717		10923.5	1.10196	12448.1	1.5162		42.5298	1.03603	0.98006	51.7858	1.0245		42.5298	1.08258	0.98006	51.7858	1.04682		42.5298	1.03004	0.98006	51.7858	1.02915		42.5298	1.10196	0.98006	51.7858	1.06853
					10923.8	1.03801	12448.5	1.49495		10923.8	1.0861	12448.5	1.50336		10923.8	1.03241	12448.5	1.4951		10923.8	1.10685	12448.5	1.51365		42.8176	1.03801	0.98063	52.161	1.02455		42.8176	1.0861	0.98063	52.161	1.04195		42.8176	1.03241	0.98063	52.161	1.02487		42.8176	1.10685	0.98063	52.161	1.06326
					10924.1	1.03881	12448.8	1.49556		10924.1	1.0886	12448.8	1.49964		10924.1	1.03455	12448.8	1.49168		10924.1	1.11057	12448.8	1.50974		43.1053	1.03881	0.98118	52.5361	1.02581		43.1053	1.0886	0.98118	52.5361	1.03426		43.1053	1.03455	0.98118	52.5361	1.01778		43.1053	1.11057	0.98118	52.5361	1.05515
					10924.4	1.03919	12449.2	1.49424		10924.4	1.09145	12449.2	1.49655		10924.4	1.0374	12449.2	1.4916		10924.4	1.11241	12449.2	1.50608		43.3931	1.03919	0.98173	52.9113	1.02307		43.3931	1.09145	0.98173	52.9113	1.02785		43.3931	1.0374	0.98173	52.9113	1.01761		43.3931	1.11241	0.98173	52.9113	1.04758
					10924.7	1.04025	12449.6	1.49376		10924.7	1.09415	12449.6	1.49493		10924.7	1.03864	12449.6	1.49216		10924.7	1.11404	12449.6	1.50283		43.681	1.04025	0.98226	53.2866	1.02209		43.681	1.09415	0.98226	53.2866	1.02451		43.681	1.03864	0.98226	53.2866	1.01877		43.681	1.11404	0.98226	53.2866	1.04086
					10925	1.04119	12450	1.49311		10925	1.09663	12450	1.49355		10925	1.03829	12450	1.49024		10925	1.11656	12450	1.49992		43.9688	1.04119	0.98279	53.6618	1.02074		43.9688	1.09663	0.98279	53.6618	1.02165		43.9688	1.03829	0.98279	53.6618	1.01479		43.9688	1.11656	0.98279	53.6618	1.03483
					10925.3	1.04174	12450.3	1.49162		10925.3	1.09847	12450.3	1.49103		10925.3	1.03899	12450.3	1.48807		10925.3	1.11949	12450.3	1.4972		44.2566	1.04174	0.9833	54.0371	1.01765		44.2566	1.09847	0.9833	54.0371	1.01643		44.2566	1.03899	0.9833	54.0371	1.01031		44.2566	1.11949	0.9833	54.0371	1.0292
					10925.5	1.04195	12450.7	1.48894		10925.5	1.10019	12450.7	1.4882		10925.5	1.04083	12450.7	1.48713		10925.5	1.12126	12450.7	1.4927		44.5445	1.04195	0.9838	54.4123	1.0121		44.5445	1.10019	0.9838	54.4123	1.01057		44.5445	1.04083	0.9838	54.4123	1.00835		44.5445	1.12126	0.9838	54.4123	1.01988
					10925.8	1.04229	12451.1	1.48522		10925.8	1.10142	12451.1	1.48555		10925.8	1.04245	12451.1	1.4863		10925.8	1.12267	12451.1	1.4868		44.8323	1.04229	0.98429	54.7876	1.00441		44.8323	1.10142	0.98429	54.7876	1.00509		44.8323	1.04245	0.98429	54.7876	1.00664		44.8323	1.12267	0.98429	54.7876	1.00767
					10926.1	1.04317	12451.5	1.48309		10926.1	1.10202	12451.5	1.48309		10926.1	1.04393	12451.5	1.48309		10926.1	1.12434	12451.5	1.48309		45.1202	1.04317	0.98477	55.163	1		45.1202	1.10202	0.98477	55.163	1		45.1202	1.04393	0.98477	55.163	1		45.1202	1.12434	0.98477	55.163	1
					10926.4	1.04335	12451.8	1.4819		10926.4	1.10225	12451.8	1.48035		10926.4	1.0446	12451.8	1.47988		10926.4	1.12468	12451.8	1.48149		45.4081	1.04335	0.98525	55.5383	0.99753		45.4081	1.10225	0.98525	55.5383	0.99433		45.4081	1.0446	0.98525	55.5383	0.99335		45.4081	1.12468	0.98525	55.5383	0.99668
					10926.7	1.0441	12452.2	1.48018		10926.7	1.10189	12452.2	1.47671		10926.7	1.04427	12452.2	1.47931		10926.7	1.12434	12452.2	1.48035		45.696	1.0441	0.98571	55.9137	0.99397		45.696	1.10189	0.98571	55.9137	0.9868		45.696	1.04427	0.98571	55.9137	0.99217		45.696	1.12434	0.98571	55.9137	0.99432
					10927	1.04615	12452.6	1.47904		10927	1.10227	12452.6	1.47309		10927	1.04393	12452.6	1.47772		10927	1.12395	12452.6	1.47744		45.984	1.04615	0.98616	56.2891	0.99162		45.984	1.10227	0.98616	56.2891	0.9793		45.984	1.04393	0.98616	56.2891	0.98888		45.984	1.12395	0.98616	56.2891	0.98831
					10927.3	1.04679	12453	1.47828		10927.3	1.10294	12453	1.47191		10927.3	1.04325	12453	1.47555		10927.3	1.12292	12453	1.47303		46.2719	1.04679	0.98661	56.6645	0.99005		46.2719	1.10294	0.98661	56.6645	0.97684		46.2719	1.04325	0.98661	56.6645	0.98439		46.2719	1.12292	0.98661	56.6645	0.97918
					10927.6	1.04605	12453.3	1.47619		10927.6	1.10263	12453.3	1.47244		10927.6	1.04279	12453.3	1.4743		10927.6	1.12271	12453.3	1.47135		46.5599	1.04605	0.98705	57.04	0.9857		46.5599	1.10263	0.98705	57.04	0.97796		46.5599	1.04279	0.98705	57.04	0.98179		46.5599	1.12271	0.98705	57.04	0.9757
					10927.8	1.045	12453.7	1.47569		10927.8	1.10082	12453.7	1.47016		10927.8	1.04327	12453.7	1.47222		10927.8	1.12277	12453.7	1.46921		46.8479	1.045	0.98747	57.4154	0.98469		46.8479	1.10082	0.98747	57.4154	0.97323		46.8479	1.04327	0.98747	57.4154	0.9775		46.8479	1.12277	0.98747	57.4154	0.97127
					10928.1	1.04401	12454.1	1.47726		10928.1	1.09855	12454.1	1.46631		10928.1	1.04326	12454.1	1.47038		10928.1	1.12092	12454.1	1.46482		47.1359	1.04401	0.9879	57.7909	0.98793		47.1359	1.09855	0.9879	57.7909	0.96526		47.1359	1.04326	0.9879	57.7909	0.97368		47.1359	1.12092	0.9879	57.7909	0.96217
					10928.4	1.04393	12454.5	1.47538		10928.4	1.09701	12454.5	1.46402		10928.4	1.043	12454.5	1.47008		10928.4	1.11865	12454.5	1.46304		47.4239	1.04393	0.98831	58.1664	0.98403		47.4239	1.09701	0.98831	58.1664	0.96052		47.4239	1.043	0.98831	58.1664	0.97306		47.4239	1.11865	0.98831	58.1664	0.95849
					10928.7	1.04409	12454.8	1.47287		10928.7	1.09574	12454.8	1.46223		10928.7	1.04288	12454.8	1.46837		10928.7	1.11673	12454.8	1.46248		47.7119	1.04409	0.98871	58.542	0.97884		47.7119	1.09574	0.98871	58.542	0.95681		47.7119	1.04288	0.98871	58.542	0.96954		47.7119	1.11673	0.98871	58.542	0.95733
					10929	1.04391	12455.2	1.47183		10929	1.09437	12455.2	1.45926		10929	1.04182	12455.2	1.4647		10929	1.11416	12455.2	1.46012		47.9999	1.04391	0.98911	58.9175	0.97668		47.9999	1.09437	0.98911	58.9175	0.95066		47.9999	1.04182	0.98911	58.9175	0.96193		47.9999	1.11416	0.98911	58.9175	0.95246
					10929.3	1.04308	12455.6	1.47051		10929.3	1.09203	12455.6	1.45654		10929.3	1.0408	12455.6	1.46394		10929.3	1.11123	12455.6	1.4574		48.288	1.04308	0.9895	59.2931	0.97396		48.288	1.09203	0.9895	59.2931	0.94505		48.288	1.0408	0.9895	59.2931	0.96035		48.288	1.11123	0.9895	59.2931	0.94682
					10929.6	1.04196	12456	1.47003		10929.6	1.08948	12456	1.45622		10929.6	1.04067	12456	1.46468		10929.6	1.1079	12456	1.45521		48.5761	1.04196	0.98989	59.6687	0.97296		48.5761	1.08948	0.98989	59.6687	0.94437		48.5761	1.04067	0.98989	59.6687	0.96189		48.5761	1.1079	0.98989	59.6687	0.94229
					10929.9	1.04169	12456.3	1.46665		10929.9	1.0871	12456.3	1.45482		10929.9	1.0406	12456.3	1.46365		10929.9	1.10488	12456.3	1.45348		48.8642	1.04169	0.99026	60.0444	0.96596		48.8642	1.0871	0.99026	60.0444	0.94148		48.8642	1.0406	0.99026	60.0444	0.95975		48.8642	1.10488	0.99026	60.0444	0.93871
					10930.2	1.04097	12456.7	1.46511		10930.2	1.08402	12456.7	1.45356		10930.2	1.03958	12456.7	1.46132		10930.2	1.10253	12456.7	1.45184		49.1523	1.04097	0.99063	60.42	0.96279		49.1523	1.08402	0.99063	60.42	0.93886		49.1523	1.03958	0.99063	60.42	0.95493		49.1523	1.10253	0.99063	60.42	0.93531
					10930.4	1.03896	12457.1	1.46793		10930.4	1.08098	12457.1	1.4539		10930.4	1.03732	12457.1	1.45904		10930.4	1.09925	12457.1	1.45012		49.4404	1.03896	0.991	60.7957	0.96861		49.4404	1.08098	0.991	60.7957	0.93957		49.4404	1.03732	0.991	60.7957	0.95021		49.4404	1.09925	0.991	60.7957	0.93175
					10930.7	1.03792	12457.5	1.46775		10930.7	1.0777	12457.5	1.4528		10930.7	1.03522	12457.5	1.45825		10930.7	1.09472	12457.5	1.44848		49.7285	1.03792	0.99135	61.1714	0.96823		49.7285	1.0777	0.99135	61.1714	0.93729		49.7285	1.03522	0.99135	61.1714	0.94859		49.7285	1.09472	0.99135	61.1714	0.92836
					10931	1.0384	12457.8	1.46665		10931	1.07477	12457.8	1.45142		10931	1.03356	12457.8	1.45737		10931	1.09052	12457.8	1.4479		50.0167	1.0384	0.9917	61.5471	0.96596		50.0167	1.07477	0.9917	61.5471	0.93444		50.0167	1.03356	0.9917	61.5471	0.94675		50.0167	1.09052	0.9917	61.5471	0.92715
					10931.3	1.0373	12458.2	1.46488		10931.3	1.07239	12458.2	1.449		10931.3	1.0324	12458.2	1.45572		10931.3	1.08645	12458.2	1.44812		50.3048	1.0373	0.99205	61.9228	0.96231		50.3048	1.07239	0.99205	61.9228	0.92943		50.3048	1.0324	0.99205	61.9228	0.94335		50.3048	1.08645	0.99205	61.9228	0.92761
					10931.6	1.03496	12458.6	1.46299		10931.6	1.06908	12458.6	1.44637		10931.6	1.03265	12458.6	1.45364		10931.6	1.08253	12458.6	1.4467		50.593	1.03496	0.99239	62.2986	0.95839		50.593	1.06908	0.99239	62.2986	0.92398		50.593	1.03265	0.99239	62.2986	0.93904		50.593	1.08253	0.99239	62.2986	0.92466
					10931.9	1.03383	12459	1.46413		10931.9	1.06516	12459	1.44503		10931.9	1.03217	12459	1.45215		10931.9	1.07931	12459	1.44476		50.8812	1.03383	0.99272	62.6744	0.96075		50.8812	1.06516	0.99272	62.6744	0.92121		50.8812	1.03217	0.99272	62.6744	0.93595		50.8812	1.07931	0.99272	62.6744	0.92065
					10932.2	1.03253	12459.4	1.46473		10932.2	1.06079	12459.4	1.4448		10932.2	1.02976	12459.4	1.45293		10932.2	1.07479	12459.4	1.44485		51.1694	1.03253	0.99305	63.0502	0.962		51.1694	1.06079	0.99305	63.0502	0.92074		51.1694	1.02976	0.99305	63.0502	0.93756		51.1694	1.07479	0.99305	63.0502	0.92083
					10932.5	1.03024	12459.7	1.46275		10932.5	1.05661	12459.7	1.44474		10932.5	1.02726	12459.7	1.45353		10932.5	1.06954	12459.7	1.44567		51.4577	1.03024	0.99337	63.426	0.9579		51.4577	1.05661	0.99337	63.426	0.9206		51.4577	1.02726	0.99337	63.426	0.9388		51.4577	1.06954	0.99337	63.426	0.92255
					10932.7	1.02807	12460.1	1.46067		10932.7	1.05311	12460.1	1.44508		10932.7	1.02572	12460.1	1.45115		10932.7	1.06419	12460.1	1.44409		51.7459	1.02807	0.99369	63.8019	0.95358		51.7459	1.05311	0.99369	63.8019	0.92132		51.7459	1.02572	0.99369	63.8019	0.93387		51.7459	1.06419	0.99369	63.8019	0.91926
					10933	1.02623	12460.5	1.46091		10933	1.05011	12460.5	1.44626		10933	1.0247	12460.5	1.44804		10933	1.05855	12460.5	1.44098		52.0341	1.02623	0.994	64.1778	0.95408		52.0341	1.05011	0.994	64.1778	0.92375		52.0341	1.0247	0.994	64.1778	0.92745		52.0341	1.05855	0.994	64.1778	0.91284
					10933.3	1.02462	12460.9	1.46097		10933.3	1.04693	12460.9	1.44391		10933.3	1.02319	12460.9	1.44767		10933.3	1.05468	12460.9	1.44026		52.3224	1.02462	0.99431	64.5537	0.95421		52.3224	1.04693	0.99431	64.5537	0.9189		52.3224	1.02319	0.99431	64.5537	0.92668		52.3224	1.05468	0.99431	64.5537	0.91134
					10933.6	1.02332	12461.2	1.4591		10933.6	1.0428	12461.2	1.44062		10933.6	1.02172	12461.2	1.44793		10933.6	1.05068	12461.2	1.44009		52.6107	1.02332	0.99461	64.9296	0.95034		52.6107	1.0428	0.99461	64.9296	0.91207		52.6107	1.02172	0.99461	64.9296	0.92722		52.6107	1.05068	0.99461	64.9296	0.91099
					10933.9	1.02091	12461.6	1.45817		10933.9	1.03865	12461.6	1.44047		10933.9	1.01933	12461.6	1.44695		10933.9	1.04469	12461.6	1.43944		52.899	1.02091	0.99491	65.3056	0.94841		52.899	1.03865	0.99491	65.3056	0.91178		52.899	1.01933	0.99491	65.3056	0.92518		52.899	1.04469	0.99491	65.3056	0.90964
					10934.2	1.01792	12462	1.45959		10934.2	1.03456	12462	1.44106		10934.2	1.01638	12462	1.44725		10934.2	1.03882	12462	1.44044		53.1873	1.01792	0.99521	65.6815	0.95135		53.1873	1.03456	0.99521	65.6815	0.91299		53.1873	1.01638	0.99521	65.6815	0.9258		53.1873	1.03882	0.99521	65.6815	0.91172
					10934.5	1.01617	12462.4	1.45969		10934.5	1.03053	12462.4	1.44132		10934.5	1.01538	12462.4	1.44698		10934.5	1.03444	12462.4	1.441		53.4757	1.01617	0.99549	66.0575	0.95157		53.4757	1.03053	0.99549	66.0575	0.91354		53.4757	1.01538	0.99549	66.0575	0.92525		53.4757	1.03444	0.99549	66.0575	0.91286
					10934.8	1.01494	12462.7	1.45628		10934.8	1.02656	12462.7	1.44167		10934.8	1.01446	12462.7	1.44534		10934.8	1.03107	12462.7	1.44022		53.764	1.01494	0.99578	66.4335	0.9445		53.764	1.02656	0.99578	66.4335	0.91426		53.764	1.01446	0.99578	66.4335	0.92185		53.764	1.03107	0.99578	66.4335	0.91126
					10935.1	1.0134	12463.1	1.45477		10935.1	1.0228	12463.1	1.44042		10935.1	1.01229	12463.1	1.44483		10935.1	1.02724	12463.1	1.43982		54.0524	1.0134	0.99606	66.8096	0.94137		54.0524	1.0228	0.99606	66.8096	0.91167		54.0524	1.01229	0.99606	66.8096	0.9208		54.0524	1.02724	0.99606	66.8096	0.91043
					10935.3	1.01149	12463.5	1.45664		10935.3	1.01893	12463.5	1.4389		10935.3	1.00976	12463.5	1.44479		10935.3	1.02282	12463.5	1.44019		54.3408	1.01149	0.99633	67.1857	0.94525		54.3408	1.01893	0.99633	67.1857	0.90852		54.3408	1.00976	0.99633	67.1857	0.92071		54.3408	1.02282	0.99633	67.1857	0.91119
					10935.6	1.00951	12463.9	1.4576		10935.6	1.01426	12463.9	1.44015		10935.6	1.00735	12463.9	1.44503		10935.6	1.01818	12463.9	1.44061		54.6292	1.00951	0.9966	67.5618	0.94724		54.6292	1.01426	0.9966	67.5618	0.91111		54.6292	1.00735	0.9966	67.5618	0.9212		54.6292	1.01818	0.9966	67.5618	0.91207
					10935.9	1.0069	12464.2	1.45601		10935.9	1.01037	12464.2	1.44069		10935.9	1.0048	12464.2	1.44449		10935.9	1.01273	12464.2	1.44066		54.9176	1.0069	0.99687	67.9379	0.94393		54.9176	1.01037	0.99687	67.9379	0.91223		54.9176	1.0048	0.99687	67.9379	0.92009		54.9176	1.01273	0.99687	67.9379	0.91217
					10936.2	1.00422	12464.6	1.45469		10936.2	1.00741	12464.6	1.44015		10936.2	1.00274	12464.6	1.44261		10936.2	1.00771	12464.6	1.44063		55.206	1.00422	0.99714	68.314	0.94121		55.206	1.00741	0.99714	68.314	0.91111		55.206	1.00274	0.99714	68.314	0.9162		55.206	1.00771	0.99714	68.314	0.91211
					10936.5	1.00221	12465	1.4556		10936.5	1.00375	12465	1.44076		10936.5	1.00157	12465	1.44118		10936.5	1.00402	12465	1.44064		55.4945	1.00221	0.99739	68.6902	0.94309		55.4945	1.00375	0.99739	68.6902	0.91238		55.4945	1.00157	0.99739	68.6902	0.91324		55.4945	1.00402	0.99739	68.6902	0.91212
					10936.8	1	12465.4	1.45633		10936.8	1	12465.4	1.44046		10936.8	1	12465.4	1.44093		10936.8	1	12465.4	1.43945		55.7829	1	0.99765	69.0663	0.94461		55.7829	1	0.99765	69.0663	0.91176		55.7829	1	0.99765	69.0663	0.91273		55.7829	1	0.99765	69.0663	0.90966
					10937.1	0.99727	12465.7	1.45636		10937.1	0.99657	12465.7	1.44094		10937.1	0.99806	12465.7	1.4406		10937.1	0.99505	12465.7	1.43758		56.0714	0.99727	0.9979	69.4425	0.94466		56.0714	0.99657	0.9979	69.4425	0.91275		56.0714	0.99806	0.9979	69.4425	0.91204		56.0714	0.99505	0.9979	69.4425	0.9058
					10937.4	0.99427	12466.1	1.45629		10937.4	0.994	12466.1	1.44216		10937.4	0.99523	12466.1	1.4408		10937.4	0.99077	12466.1	1.43701		56.3599	0.99427	0.99815	69.8188	0.94453		56.3599	0.994	0.99815	69.8188	0.91527		56.3599	0.99523	0.99815	69.8188	0.91245		56.3599	0.99077	0.99815	69.8188	0.90461
					10937.6	0.99313	12466.5	1.45539		10937.6	0.9918	12466.5	1.4419		10937.6	0.99194	12466.5	1.44113		10937.6	0.98778	12466.5	1.4373		56.6484	0.99313	0.99839	70.195	0.94266		56.6484	0.9918	0.99839	70.195	0.91473		56.6484	0.99194	0.99839	70.195	0.91315		56.6484	0.98778	0.99839	70.195	0.9052
					10937.9	0.99277	12466.9	1.4548		10937.9	0.98814	12466.9	1.44042		10937.9	0.99003	12466.9	1.43981		10937.9	0.98399	12466.9	1.4387		56.9369	0.99277	0.99864	70.5713	0.94144		56.9369	0.98814	0.99864	70.5713	0.91166		56.9369	0.99003	0.99864	70.5713	0.91042		56.9369	0.98399	0.99864	70.5713	0.90812
					10938.2	0.99	12467.2	1.45473		10938.2	0.98365	12467.2	1.43794		10938.2	0.98857	12467.2	1.43972		10938.2	0.97995	12467.2	1.43927		57.2254	0.99	0.99887	70.9476	0.94129		57.2254	0.98365	0.99887	70.9476	0.90653		57.2254	0.98857	0.99887	70.9476	0.91021		57.2254	0.97995	0.99887	70.9476	0.90929
					10938.5	0.98667	12467.6	1.45457		10938.5	0.97991	12467.6	1.43752		10938.5	0.98668	12467.6	1.44027		10938.5	0.97675	12467.6	1.43728		57.514	0.98667	0.99911	71.3239	0.94097		57.514	0.97991	0.99911	71.3239	0.90567		57.514	0.98668	0.99911	71.3239	0.91136		57.514	0.97675	0.99911	71.3239	0.90516
					10938.8	0.98475	12468	1.45513		10938.8	0.97817	12468	1.43839		10938.8	0.98499	12468	1.43852		10938.8	0.97346	12468	1.43682		57.8025	0.98475	0.99934	71.7002	0.94211		57.8025	0.97817	0.99934	71.7002	0.90747		57.8025	0.98499	0.99934	71.7002	0.90773		57.8025	0.97346	0.99934	71.7002	0.90422
					10939.1	0.98376	12468.4	1.4558		10939.1	0.97649	12468.4	1.43843		10939.1	0.98328	12468.4	1.43642		10939.1	0.9703	12468.4	1.43747		58.0911	0.98376	0.99957	72.0766	0.94351		58.0911	0.97649	0.99957	72.0766	0.90754		58.0911	0.98328	0.99957	72.0766	0.90339		58.0911	0.9703	0.99957	72.0766	0.90557
					10939.4	0.98228	12468.8	1.45669		10939.4	0.97337	12468.8	1.43878		10939.4	0.98125	12468.8	1.43601		10939.4	0.9679	12468.8	1.43704		58.3797	0.98228	0.99979	72.453	0.94534		58.3797	0.97337	0.99979	72.453	0.90828		58.3797	0.98125	0.99979	72.453	0.90254		58.3797	0.9679	0.99979	72.453	0.90468
					10939.7	0.98054	12469.1	1.45752		10939.7	0.97079	12469.1	1.43906		10939.7	0.97866	12469.1	1.43597		10939.7	0.96565	12469.1	1.43742		58.6683	0.98054	1.00001	72.8294	0.94708		58.6683	0.97079	1.00001	72.8294	0.90885		58.6683	0.97866	1.00001	72.8294	0.90245		58.6683	0.96565	1.00001	72.8294	0.90546
					10940	0.97966	12469.5	1.45692		10940	0.96904	12469.5	1.44014		10940	0.97599	12469.5	1.43589		10940	0.96268	12469.5	1.43761		58.957	0.97966	1.00023	73.2058	0.94583		58.957	0.96904	1.00023	73.2058	0.9111		58.957	0.97599	1.00023	73.2058	0.90229		58.957	0.96268	1.00023	73.2058	0.90585
					10940.2	0.97851	12469.9	1.45541		10940.2	0.9664	12469.9	1.44038		10940.2	0.97489	12469.9	1.43667		10940.2	0.96055	12469.9	1.4366		59.2456	0.97851	1.00045	73.5823	0.94271		59.2456	0.9664	1.00045	73.5823	0.91159		59.2456	0.97489	1.00045	73.5823	0.90391		59.2456	0.96055	1.00045	73.5823	0.90377
					10940.5	0.97671	12470.3	1.45448		10940.5	0.96378	12470.3	1.43957		10940.5	0.97427	12470.3	1.43614		10940.5	0.95856	12470.3	1.43639		59.5343	0.97671	1.00066	73.9588	0.94078		59.5343	0.96378	1.00066	73.9588	0.90991		59.5343	0.97427	1.00066	73.9588	0.90282		59.5343	0.95856	1.00066	73.9588	0.90332
					10940.8	0.97541	12470.6	1.45428		10940.8	0.96204	12470.6	1.44078		10940.8	0.97256	12470.6	1.43613		10940.8	0.95585	12470.6	1.43756		59.823	0.97541	1.00087	74.3353	0.94036		59.823	0.96204	1.00087	74.3353	0.91241		59.823	0.97256	1.00087	74.3353	0.90279		59.823	0.95585	1.00087	74.3353	0.90574
					10941.1	0.97446	12471	1.45437		10941.1	0.96042	12471	1.44143		10941.1	0.97128	12471	1.43671		10941.1	0.95387	12471	1.4369		60.1116	0.97446	1.00108	74.7118	0.94055		60.1116	0.96042	1.00108	74.7118	0.91375		60.1116	0.97128	1.00108	74.7118	0.90399		60.1116	0.95387	1.00108	74.7118	0.90438
					10941.4	0.97344	12471.4	1.4558		10941.4	0.95879	12471.4	1.44002		10941.4	0.97044	12471.4	1.43393		10941.4	0.95251	12471.4	1.43559		60.4004	0.97344	1.00128	75.0883	0.94351		60.4004	0.95879	1.00128	75.0883	0.91084		60.4004	0.97044	1.00128	75.0883	0.89824		60.4004	0.95251	1.00128	75.0883	0.90166
					10941.7	0.97211	12471.8	1.45806		10941.7	0.95725	12471.8	1.43901		10941.7	0.96831	12471.8	1.43145		10941.7	0.95048	12471.8	1.43722		60.6891	0.97211	1.00148	75.4649	0.94819		60.6891	0.95725	1.00148	75.4649	0.90875		60.6891	0.96831	1.00148	75.4649	0.8931		60.6891	0.95048	1.00148	75.4649	0.90504
					10942	0.9703	12472.1	1.45919		10942	0.95543	12472.1	1.43865		10942	0.96582	12472.1	1.432		10942	0.94798	12472.1	1.43875		60.9778	0.9703	1.00168	75.8415	0.95052		60.9778	0.95543	1.00168	75.8415	0.908		60.9778	0.96582	1.00168	75.8415	0.89423		60.9778	0.94798	1.00168	75.8415	0.90821
					10942.3	0.96876	12472.5	1.45802		10942.3	0.95287	12472.5	1.43699		10942.3	0.96459	12472.5	1.43373		10942.3	0.94753	12472.5	1.43822		61.2666	0.96876	1.00188	76.2181	0.9481		61.2666	0.95287	1.00188	76.2181	0.90458		61.2666	0.96459	1.00188	76.2181	0.89782		61.2666	0.94753	1.00188	76.2181	0.90712
					10942.6	0.96797	12472.9	1.45577		10942.6	0.95082	12472.9	1.43626		10942.6	0.96361	12472.9	1.43383		10942.6	0.94742	12472.9	1.4367		61.5553	0.96797	1.00207	76.5948	0.94345		61.5553	0.95082	1.00207	76.5948	0.90306		61.5553	0.96361	1.00207	76.5948	0.89803		61.5553	0.94742	1.00207	76.5948	0.90396
					10942.8	0.96705	12473.3	1.45484		10942.8	0.94986	12473.3	1.43734		10942.8	0.96135	12473.3	1.433		10942.8	0.9456	12473.3	1.43588		61.8441	0.96705	1.00227	76.9714	0.94151		61.8441	0.94986	1.00227	76.9714	0.9053		61.8441	0.96135	1.00227	76.9714	0.8963		61.8441	0.9456	1.00227	76.9714	0.90227
					10943.1	0.96536	12473.6	1.45437		10943.1	0.94916	12473.6	1.4366		10943.1	0.95884	12473.6	1.43354		10943.1	0.94348	12473.6	1.43634		62.1329	0.96536	1.00246	77.3481	0.94055		62.1329	0.94916	1.00246	77.3481	0.90377		62.1329	0.95884	1.00246	77.3481	0.89743		62.1329	0.94348	1.00246	77.3481	0.90323
					10943.4	0.96428	12474	1.45662		10943.4	0.94793	12474	1.43697		10943.4	0.95789	12474	1.43305		10943.4	0.94234	12474	1.43648		62.4217	0.96428	1.00264	77.7248	0.94519		62.4217	0.94793	1.00264	77.7248	0.90454		62.4217	0.95789	1.00264	77.7248	0.89641		62.4217	0.94234	1.00264	77.7248	0.90351
					10943.7	0.9639	12474.4	1.46066		10943.7	0.94674	12474.4	1.43906		10943.7	0.95743	12474.4	1.43213		10943.7	0.94204	12474.4	1.43654		62.7106	0.9639	1.00283	78.1016	0.95357		62.7106	0.94674	1.00283	78.1016	0.90884		62.7106	0.95743	1.00283	78.1016	0.89451		62.7106	0.94204	1.00283	78.1016	0.90364
					10944	0.96291	12474.8	1.46148		10944	0.94572	12474.8	1.43874		10944	0.9569	12474.8	1.43247		10944	0.94117	12474.8	1.43729		62.9994	0.96291	1.00301	78.4783	0.95526		62.9994	0.94572	1.00301	78.4783	0.9082		62.9994	0.9569	1.00301	78.4783	0.89522		62.9994	0.94117	1.00301	78.4783	0.90519
					10944.3	0.96147	12475.2	1.46184		10944.3	0.94495	12475.2	1.43738		10944.3	0.95619	12475.2	1.43249		10944.3	0.94009	12475.2	1.4387		63.2883	0.96147	1.00319	78.8551	0.956		63.2883	0.94495	1.00319	78.8551	0.90538		63.2883	0.95619	1.00319	78.8551	0.89526		63.2883	0.94009	1.00319	78.8551	0.90811
					10944.6	0.9612	12475.5	1.46305		10944.6	0.94421	12475.5	1.43857		10944.6	0.9549	12475.5	1.43198		10944.6	0.93877	12475.5	1.43978		63.5772	0.9612	1.00337	79.2319	0.95851		63.5772	0.94421	1.00337	79.2319	0.90783		63.5772	0.9549	1.00337	79.2319	0.89419		63.5772	0.93877	1.00337	79.2319	0.91034
					10944.9	0.96142	12475.9	1.46303		10944.9	0.94305	12475.9	1.44137		10944.9	0.95401	12475.9	1.43109		10944.9	0.93741	12475.9	1.43947		63.866	0.96142	1.00354	79.6087	0.95847		63.866	0.94305	1.00354	79.6087	0.91363		63.866	0.95401	1.00354	79.6087	0.89236		63.866	0.93741	1.00354	79.6087	0.90969
					10945.2	0.96048	12476.3	1.46153		10945.2	0.94216	12476.3	1.4421		10945.2	0.95298	12476.3	1.43063		10945.2	0.93758	12476.3	1.43829		64.1549	0.96048	1.00372	79.9856	0.95537		64.1549	0.94216	1.00372	79.9856	0.91516		64.1549	0.95298	1.00372	79.9856	0.89141		64.1549	0.93758	1.00372	79.9856	0.90725
					10945.4	0.95957	12476.7	1.4613		10945.4	0.94158	12476.7	1.44013		10945.4	0.95193	12476.7	1.43033		10945.4	0.9382	12476.7	1.43655		64.4439	0.95957	1.00389	80.3624	0.9549		64.4439	0.94158	1.00389	80.3624	0.91107		64.4439	0.95193	1.00389	80.3624	0.89079		64.4439	0.9382	1.00389	80.3624	0.90366
					10945.7	0.95869	12477	1.46301		10945.7	0.94105	12477	1.4377		10945.7	0.95106	12477	1.42912		10945.7	0.93821	12477	1.43591		64.7328	0.95869	1.00406	80.7393	0.95843		64.7328	0.94105	1.00406	80.7393	0.90603		64.7328	0.95106	1.00406	80.7393	0.88828		64.7328	0.93821	1.00406	80.7393	0.90234
					10946	0.95747	12477.4	1.46433		10946	0.94047	12477.4	1.43764		10946	0.95004	12477.4	1.42828		10946	0.93724	12477.4	1.43717		65.0218	0.95747	1.00422	81.1162	0.96115		65.0218	0.94047	1.00422	81.1162	0.90592		65.0218	0.95004	1.00422	81.1162	0.88654		65.0218	0.93724	1.00422	81.1162	0.90494
					10946.3	0.95707	12477.8	1.46577		10946.3	0.94001	12477.8	1.4381		10946.3	0.95017	12477.8	1.42951		10946.3	0.9354	12477.8	1.43969		65.3107	0.95707	1.00439	81.4932	0.96415		65.3107	0.94001	1.00439	81.4932	0.90687		65.3107	0.95017	1.00439	81.4932	0.88908		65.3107	0.9354	1.00439	81.4932	0.91015
					10946.6	0.95693	12478.2	1.46595		10946.6	0.93945	12478.2	1.43767		10946.6	0.95035	12478.2	1.43162		10946.6	0.93511	12478.2	1.44058		65.5997	0.95693	1.00455	81.8701	0.96452		65.5997	0.93945	1.00455	81.8701	0.90597		65.5997	0.95035	1.00455	81.8701	0.89344		65.5997	0.93511	1.00455	81.8701	0.912
					10946.9	0.95584	12478.5	1.46518		10946.9	0.93897	12478.5	1.43942		10946.9	0.94955	12478.5	1.43192		10946.9	0.93574	12478.5	1.43803		65.8887	0.95584	1.00471	82.2471	0.96293		65.8887	0.93897	1.00471	82.2471	0.90961		65.8887	0.94955	1.00471	82.2471	0.89407		65.8887	0.93574	1.00471	82.2471	0.90671
					10947.2	0.95479	12478.9	1.46634		10947.2	0.93927	12478.9	1.43999		10947.2	0.94872	12478.9	1.43057		10947.2	0.93536	12478.9	1.43706		66.1777	0.95479	1.00487	82.6241	0.96533		66.1777	0.93927	1.00487	82.6241	0.91079		66.1777	0.94872	1.00487	82.6241	0.89128		66.1777	0.93536	1.00487	82.6241	0.90472
					10947.5	0.95488	12479.3	1.46751		10947.5	0.93944	12479.3	1.43843		10947.5	0.94689	12479.3	1.42927		10947.5	0.9345	12479.3	1.43887		66.4668	0.95488	1.00503	83.0012	0.96774		66.4668	0.93944	1.00503	83.0012	0.90755		66.4668	0.94689	1.00503	83.0012	0.88859		66.4668	0.9345	1.00503	83.0012	0.90847
					10947.8	0.9554	12479.7	1.46724		10947.8	0.93872	12479.7	1.43875		10947.8	0.9451	12479.7	1.4307		10947.8	0.93403	12479.7	1.44063		66.7558	0.9554	1.00519	83.3782	0.96718		66.7558	0.93872	1.00519	83.3782	0.90822		66.7558	0.9451	1.00519	83.3782	0.89154		66.7558	0.93403	1.00519	83.3782	0.91211
					10948	0.95546	12480.1	1.46775		10948	0.93801	12480.1	1.4392		10948	0.94534	12480.1	1.43259		10948	0.93393	12480.1	1.44009		67.0449	0.95546	1.00534	83.7553	0.96825		67.0449	0.93801	1.00534	83.7553	0.90914		67.0449	0.94534	1.00534	83.7553	0.89547		67.0449	0.93393	1.00534	83.7553	0.91098
					10948.3	0.95438	12480.4	1.46861		10948.3	0.9381	12480.4	1.43966		10948.3	0.94665	12480.4	1.43112		10948.3	0.9334	12480.4	1.43885		67.334	0.95438	1.0055	84.1324	0.97001		67.334	0.9381	1.0055	84.1324	0.91011		67.334	0.94665	1.0055	84.1324	0.89242		67.334	0.9334	1.0055	84.1324	0.90841
					10948.6	0.95283	12480.8	1.46924		10948.6	0.93894	12480.8	1.44004		10948.6	0.94666	12480.8	1.4298		10948.6	0.93289	12480.8	1.43919		67.6231	0.95283	1.00565	84.5095	0.97132		67.6231	0.93894	1.00565	84.5095	0.91088		67.6231	0.94666	1.00565	84.5095	0.88968		67.6231	0.93289	1.00565	84.5095	0.90913
					10948.9	0.95246	12481.2	1.47121		10948.9	0.93906	12481.2	1.4394		10948.9	0.9449	12481.2	1.42958		10948.9	0.93299	12481.2	1.43958		67.9122	0.95246	1.00579	84.8867	0.97541		67.9122	0.93906	1.00579	84.8867	0.90955		67.9122	0.9449	1.00579	84.8867	0.88923		67.9122	0.93299	1.00579	84.8867	0.90993
					10949.2	0.95244	12481.6	1.47245		10949.2	0.93863	12481.6	1.43975		10949.2	0.94352	12481.6	1.42937		10949.2	0.93355	12481.6	1.44141		68.2013	0.95244	1.00594	85.2639	0.97796		68.2013	0.93863	1.00594	85.2639	0.91028		68.2013	0.94352	1.00594	85.2639	0.88879		68.2013	0.93355	1.00594	85.2639	0.91372
					10949.5	0.95265	12481.9	1.47221		10949.5	0.93796	12481.9	1.44135		10949.5	0.94273	12481.9	1.42971		10949.5	0.93383	12481.9	1.4421		68.4904	0.95265	1.00609	85.641	0.97748		68.4904	0.93796	1.00609	85.641	0.9136		68.4904	0.94273	1.00609	85.641	0.8895		68.4904	0.93383	1.00609	85.641	0.91515
					10949.8	0.9533	12482.3	1.47323		10949.8	0.93734	12482.3	1.44093		10949.8	0.94269	12482.3	1.43006		10949.8	0.93387	12482.3	1.4396		68.7796	0.9533	1.00623	86.0183	0.97959		68.7796	0.93734	1.00623	86.0183	0.91273		68.7796	0.94269	1.00623	86.0183	0.89022		68.7796	0.93387	1.00623	86.0183	0.90997
					10950.1	0.95291	12482.7	1.47415		10950.1	0.93752	12482.7	1.43999		10950.1	0.94277	12482.7	1.43142		10950.1	0.93381	12482.7	1.43838		69.0688	0.95291	1.00637	86.3955	0.98148		69.0688	0.93752	1.00637	86.3955	0.91077		69.0688	0.94277	1.00637	86.3955	0.89303		69.0688	0.93381	1.00637	86.3955	0.90745
					10950.4	0.95249	12483.1	1.47378		10950.4	0.93813	12483.1	1.44188		10950.4	0.94174	12483.1	1.43288		10950.4	0.93399	12483.1	1.43946		69.358	0.95249	1.00652	86.7728	0.98072		69.358	0.93813	1.00652	86.7728	0.9147		69.358	0.94174	1.00652	86.7728	0.89605		69.358	0.93399	1.00652	86.7728	0.90969
					10950.6	0.95194	12483.5	1.47371		10950.6	0.93907	12483.5	1.44224		10950.6	0.94063	12483.5	1.43373		10950.6	0.93461	12483.5	1.44103		69.6471	0.95194	1.00666	87.15	0.98057		69.6471	0.93907	1.00666	87.15	0.91543		69.6471	0.94063	1.00666	87.15	0.89782		69.6471	0.93461	1.00666	87.15	0.91294
					10950.9	0.95176	12483.8	1.47418		10950.9	0.9388	12483.8	1.4407		10950.9	0.94036	12483.8	1.43313		10950.9	0.93404	12483.8	1.44109		69.9364	0.95176	1.00679	87.5273	0.98156		69.9364	0.9388	1.00679	87.5273	0.91225		69.9364	0.94036	1.00679	87.5273	0.89657		69.9364	0.93404	1.00679	87.5273	0.91306
					10951.2	0.9531	12484.2	1.47405		10951.2	0.9381	12484.2	1.44085		10951.2	0.94045	12484.2	1.4319		10951.2	0.93294	12484.2	1.4402		70.2256	0.9531	1.00693	87.9047	0.98129		70.2256	0.9381	1.00693	87.9047	0.91256		70.2256	0.94045	1.00693	87.9047	0.89402		70.2256	0.93294	1.00693	87.9047	0.91121
					10951.5	0.95413	12484.6	1.47488		10951.5	0.93797	12484.6	1.44222		10951.5	0.93997	12484.6	1.43162		10951.5	0.93307	12484.6	1.44042		70.5148	0.95413	1.00706	88.282	0.98301		70.5148	0.93797	1.00706	88.282	0.91539		70.5148	0.93997	1.00706	88.282	0.89345		70.5148	0.93307	1.00706	88.282	0.91168
					10951.8	0.95387	12485	1.47684		10951.8	0.93738	12485	1.44179		10951.8	0.93886	12485	1.43067		10951.8	0.9336	12485	1.44199		70.8041	0.95387	1.0072	88.6594	0.98706		70.8041	0.93738	1.0072	88.6594	0.91451		70.8041	0.93886	1.0072	88.6594	0.89149		70.8041	0.9336	1.0072	88.6594	0.91493
					10952.1	0.95282	12485.3	1.47552		10952.1	0.93739	12485.3	1.44035		10952.1	0.93717	12485.3	1.43117		10952.1	0.93319	12485.3	1.44408		71.0934	0.95282	1.00733	89.0368	0.98433		71.0934	0.93739	1.00733	89.0368	0.91152		71.0934	0.93717	1.00733	89.0368	0.89252		71.0934	0.93319	1.00733	89.0368	0.91924
					10952.4	0.95288	12485.7	1.47334		10952.4	0.93754	12485.7	1.44098		10952.4	0.93647	12485.7	1.43417		10952.4	0.9329	12485.7	1.44444		71.3827	0.95288	1.00746	89.4142	0.97981		71.3827	0.93754	1.00746	89.4142	0.91283		71.3827	0.93647	1.00746	89.4142	0.89873		71.3827	0.9329	1.00746	89.4142	0.91998
					10952.7	0.95358	12486.1	1.47418		10952.7	0.93715	12486.1	1.44104		10952.7	0.93754	12486.1	1.4355		10952.7	0.9327	12486.1	1.44328		71.672	0.95358	1.00759	89.7917	0.98155		71.672	0.93715	1.00759	89.7917	0.91296		71.672	0.93754	1.00759	89.7917	0.90149		71.672	0.9327	1.00759	89.7917	0.91759
					10953	0.95355	12486.5	1.4747		10953	0.93747	12486.5	1.44084		10953	0.93808	12486.5	1.43459		10953	0.9319	12486.5	1.44367		71.9613	0.95355	1.00772	90.1692	0.98263		71.9613	0.93747	1.00772	90.1692	0.91254		71.9613	0.93808	1.00772	90.1692	0.89961		71.9613	0.9319	1.00772	90.1692	0.9184
					10953.3	0.95388	12486.8	1.47565		10953.3	0.93918	12486.8	1.44195		10953.3	0.93695	12486.8	1.43447		10953.3	0.93203	12486.8	1.44462		72.2507	0.95388	1.00785	90.5467	0.98459		72.2507	0.93918	1.00785	90.5467	0.91484		72.2507	0.93695	1.00785	90.5467	0.89935		72.2507	0.93203	1.00785	90.5467	0.92036
					10953.5	0.95426	12487.2	1.47777		10953.5	0.94053	12487.2	1.44258		10953.5	0.936	12487.2	1.43362		10953.5	0.93308	12487.2	1.44333		72.54	0.95426	1.00797	90.9242	0.98897		72.54	0.94053	1.00797	90.9242	0.91615		72.54	0.936	1.00797	90.9242	0.89758		72.54	0.93308	1.00797	90.9242	0.9177
					10953.8	0.95519	12487.6	1.47744		10953.8	0.94014	12487.6	1.44253		10953.8	0.93644	12487.6	1.43248		10953.8	0.93426	12487.6	1.44132		72.8294	0.95519	1.00809	91.3017	0.9883		72.8294	0.94014	1.00809	91.3017	0.91605		72.8294	0.93644	1.00809	91.3017	0.89524		72.8294	0.93426	1.00809	91.3017	0.91354
					10954.1	0.95641	12488	1.4756		10954.1	0.93936	12488	1.44299		10954.1	0.93716	12488	1.43493		10954.1	0.93511	12488	1.44166		73.1188	0.95641	1.00822	91.6793	0.9845		73.1188	0.93936	1.00822	91.6793	0.91699		73.1188	0.93716	1.00822	91.6793	0.9003		73.1188	0.93511	1.00822	91.6793	0.91423
					10954.4	0.95641	12488.4	1.47479		10954.4	0.93887	12488.4	1.44494		10954.4	0.93784	12488.4	1.43716		10954.4	0.93433	12488.4	1.4447		73.4082	0.95641	1.00834	92.0569	0.98281		73.4082	0.93887	1.00834	92.0569	0.92102		73.4082	0.93784	1.00834	92.0569	0.90492		73.4082	0.93433	1.00834	92.0569	0.92053
					10954.7	0.95637	12488.7	1.47635		10954.7	0.93897	12488.7	1.44405		10954.7	0.93822	12488.7	1.43597		10954.7	0.93309	12488.7	1.44733		73.6976	0.95637	1.00846	92.4345	0.98604		73.6976	0.93897	1.00846	92.4345	0.91918		73.6976	0.93822	1.00846	92.4345	0.90245		73.6976	0.93309	1.00846	92.4345	0.92597
					10955	0.95738	12489.1	1.47723		10955	0.93919	12489.1	1.44259		10955	0.9376	12489.1	1.43517		10955	0.93314	12489.1	1.44789		73.9871	0.95738	1.00858	92.8121	0.98786		73.9871	0.93919	1.00858	92.8121	0.91617		73.9871	0.9376	1.00858	92.8121	0.90079		73.9871	0.93314	1.00858	92.8121	0.92714
					10955.3	0.95865	12489.5	1.47515		10955.3	0.939	12489.5	1.44509		10955.3	0.93621	12489.5	1.43684		10955.3	0.93372	12489.5	1.4481		74.2765	0.95865	1.0087	93.1898	0.98355		74.2765	0.939	1.0087	93.1898	0.92134		74.2765	0.93621	1.0087	93.1898	0.90426		74.2765	0.93372	1.0087	93.1898	0.92756
					10955.6	0.95901	12489.9	1.47426		10955.6	0.93931	12489.9	1.44636		10955.6	0.93538	12489.9	1.44003		10955.6	0.93408	12489.9	1.44774		74.566	0.95901	1.00881	93.5674	0.98172		74.566	0.93931	1.00881	93.5674	0.92396		74.566	0.93538	1.00881	93.5674	0.91085		74.566	0.93408	1.00881	93.5674	0.92683
					10955.9	0.959	12490.2	1.47571		10955.9	0.94023	12490.2	1.44763		10955.9	0.93537	12490.2	1.44026		10955.9	0.93364	12490.2	1.44617		74.8555	0.959	1.00893	93.9451	0.98473		74.8555	0.94023	1.00893	93.9451	0.92659		74.8555	0.93537	1.00893	93.9451	0.91134		74.8555	0.93364	1.00893	93.9451	0.92356
					10956.1	0.96018	12490.6	1.4758		10956.1	0.94044	12490.6	1.44761		10956.1	0.9356	12490.6	1.43736		10956.1	0.93293	12490.6	1.44606		75.145	0.96018	1.00904	94.3229	0.98491		75.145	0.94044	1.00904	94.3229	0.92655		75.145	0.9356	1.00904	94.3229	0.90534		75.145	0.93293	1.00904	94.3229	0.92335
					10956.4	0.96193	12491	1.47432		10956.4	0.93947	12491	1.44572		10956.4	0.93588	12491	1.43694		10956.4	0.93325	12491	1.44775		75.4345	0.96193	1.00916	94.7006	0.98185		75.4345	0.93947	1.00916	94.7006	0.92264		75.4345	0.93588	1.00916	94.7006	0.90446		75.4345	0.93325	1.00916	94.7006	0.92685
					10956.7	0.96266	12491.4	1.47418		10956.7	0.93954	12491.4	1.44653		10956.7	0.93535	12491.4	1.43908		10956.7	0.93373	12491.4	1.4485		75.724	0.96266	1.00927	95.0784	0.98155		75.724	0.93954	1.00927	95.0784	0.92433		75.724	0.93535	1.00927	95.0784	0.90889		75.724	0.93373	1.00927	95.0784	0.9284
					10957	0.96256	12491.8	1.4747		10957	0.94045	12491.8	1.44769		10957	0.93445	12491.8	1.44033		10957	0.93383	12491.8	1.44924		76.0135	0.96256	1.00938	95.4562	0.98263		76.0135	0.94045	1.00938	95.4562	0.92673		76.0135	0.93445	1.00938	95.4562	0.91149		76.0135	0.93383	1.00938	95.4562	0.92993
					10957.3	0.9629	12492.1	1.47531		10957.3	0.94073	12492.1	1.44924		10957.3	0.93439	12492.1	1.44064		10957.3	0.93409	12492.1	1.45034		76.3031	0.9629	1.00949	95.834	0.98388		76.3031	0.94073	1.00949	95.834	0.92992		76.3031	0.93439	1.00949	95.834	0.91213		76.3031	0.93409	1.00949	95.834	0.9322
					10957.6	0.96334	12492.5	1.47505		10957.6	0.94179	12492.5	1.45159		10957.6	0.93513	12492.5	1.4427		10957.6	0.93435	12492.5	1.44971		76.5927	0.96334	1.0096	96.2118	0.98335		76.5927	0.94179	1.0096	96.2118	0.9348		76.5927	0.93513	1.0096	96.2118	0.91638		76.5927	0.93435	1.0096	96.2118	0.9309
					10957.9	0.96339	12492.9	1.47516		10957.9	0.94255	12492.9	1.45309		10957.9	0.93526	12492.9	1.44445		10957.9	0.93446	12492.9	1.44918		76.8823	0.96339	1.00971	96.5897	0.98358		76.8823	0.94255	1.00971	96.5897	0.9379		76.8823	0.93526	1.00971	96.5897	0.92002		76.8823	0.93446	1.00971	96.5897	0.9298
					10958.2	0.96441	12493.3	1.47699		10958.2	0.94231	12493.3	1.45338		10958.2	0.93428	12493.3	1.44378		10958.2	0.93467	12493.3	1.45073		77.1719	0.96441	1.00981	96.9676	0.98736		77.1719	0.94231	1.00981	96.9676	0.9385		77.1719	0.93428	1.00981	96.9676	0.91862		77.1719	0.93467	1.00981	96.9676	0.93301
					10958.5	0.96627	12493.6	1.47757		10958.5	0.94186	12493.6	1.45319		10958.5	0.93363	12493.6	1.44323		10958.5	0.9351	12493.6	1.45295		77.4615	0.96627	1.00992	97.3455	0.98858		77.4615	0.94186	1.00992	97.3455	0.93811		77.4615	0.93363	1.00992	97.3455	0.9175		77.4615	0.9351	1.00992	97.3455	0.9376
					10958.8	0.9683	12494	1.47834		10958.8	0.9412	12494	1.45306		10958.8	0.93365	12494	1.44274		10958.8	0.93471	12494	1.45558		77.7511	0.9683	1.01003	97.7234	0.99016		77.7511	0.9412	1.01003	97.7234	0.93784		77.7511	0.93365	1.01003	97.7234	0.91647		77.7511	0.93471	1.01003	97.7234	0.94306
					10959	0.96964	12494.4	1.47939		10959	0.94148	12494.4	1.45332		10959	0.93292	12494.4	1.44291		10959	0.93461	12494.4	1.45791		78.0408	0.96964	1.01013	98.1014	0.99235		78.0408	0.94148	1.01013	98.1014	0.93837		78.0408	0.93292	1.01013	98.1014	0.91683		78.0408	0.93461	1.01013	98.1014	0.94787
					10959.3	0.97004	12494.8	1.47951		10959.3	0.94179	12494.8	1.4542		10959.3	0.93173	12494.8	1.44495		10959.3	0.93545	12494.8	1.45677		78.3305	0.97004	1.01023	98.4794	0.99258		78.3305	0.94179	1.01023	98.4794	0.9402		78.3305	0.93173	1.01023	98.4794	0.92104		78.3305	0.93545	1.01023	98.4794	0.94552
					10959.6	0.97031	12495.2	1.47886		10959.6	0.94104	12495.2	1.45488		10959.6	0.93203	12495.2	1.44543		10959.6	0.93557	12495.2	1.45431		78.6201	0.97031	1.01033	98.8574	0.99123		78.6201	0.94104	1.01033	98.8574	0.94161		78.6201	0.93203	1.01033	98.8574	0.92204		78.6201	0.93557	1.01033	98.8574	0.94042
					10959.9	0.97073	12495.5	1.47867		10959.9	0.94104	12495.5	1.45654		10959.9	0.93274	12495.5	1.44635		10959.9	0.93559	12495.5	1.45502		78.9099	0.97073	1.01044	99.2354	0.99085		78.9099	0.94104	1.01044	99.2354	0.94504		78.9099	0.93274	1.01044	99.2354	0.92394		78.9099	0.93559	1.01044	99.2354	0.94189
					10960.2	0.97141	12495.9	1.48062		10960.2	0.94154	12495.9	1.45857		10960.2	0.93313	12495.9	1.4485		10960.2	0.93598	12495.9	1.45664		79.1996	0.97141	1.01054	99.6135	0.99488		79.1996	0.94154	1.01054	99.6135	0.94923		79.1996	0.93313	1.01054	99.6135	0.9284		79.1996	0.93598	1.01054	99.6135	0.94525
					10960.5	0.97216	12496.3	1.48059		10960.5	0.94086	12496.3	1.45916		10960.5	0.93357	12496.3	1.44733		10960.5	0.9362	12496.3	1.45731		79.4893	0.97216	1.01064	99.9915	0.99482		79.4893	0.94086	1.01064	99.9915	0.95047		79.4893	0.93357	1.01064	99.9915	0.92598		79.4893	0.9362	1.01064	99.9915	0.94663
					10960.8	0.97307	12496.7	1.47879		10960.8	0.94116	12496.7	1.45942		10960.8	0.93326	12496.7	1.44628		10960.8	0.93576	12496.7	1.45761		79.779	0.97307	1.01073	100.37	0.99109		79.779	0.94116	1.01073	100.37	0.95101		79.779	0.93326	1.01073	100.37	0.92379		79.779	0.93576	1.01073	100.37	0.94724
					10961.1	0.97441	12497	1.47884		10961.1	0.94257	12497	1.4591		10961.1	0.93239	12497	1.44881		10961.1	0.93551	12497	1.45795		80.0688	0.97441	1.01083	100.748	0.99121		80.0688	0.94257	1.01083	100.748	0.95034		80.0688	0.93239	1.01083	100.748	0.92903		80.0688	0.93551	1.01083	100.748	0.94796
					10961.4	0.97656	12497.4	1.47854		10961.4	0.94197	12497.4	1.45949		10961.4	0.9322	12497.4	1.45189		10961.4	0.93569	12497.4	1.45949		80.3586	0.97656	1.01093	101.126	0.99057		80.3586	0.94197	1.01093	101.126	0.95115		80.3586	0.9322	1.01093	101.126	0.93542		80.3586	0.93569	1.01093	101.126	0.95115
					10961.6	0.97768	12497.8	1.47963		10961.6	0.9411	12497.8	1.45955		10961.6	0.93315	12497.8	1.45226		10961.6	0.93614	12497.8	1.46148		80.6484	0.97768	1.01102	101.504	0.99284		80.6484	0.9411	1.01102	101.504	0.95126		80.6484	0.93315	1.01102	101.504	0.93617		80.6484	0.93614	1.01102	101.504	0.95526
					10961.9	0.97765	12498.2	1.48215		10961.9	0.9417	12498.2	1.45891		10961.9	0.93422	12498.2	1.45104		10961.9	0.93693	12498.2	1.46373		80.9382	0.97765	1.01112	101.882	0.99805		80.9382	0.9417	1.01112	101.882	0.94994		80.9382	0.93422	1.01112	101.882	0.93366		80.9382	0.93693	1.01112	101.882	0.95991
					10962.2	0.97914	12498.6	1.48083		10962.2	0.94246	12498.6	1.46115		10962.2	0.93456	12498.6	1.451		10962.2	0.93624	12498.6	1.46425		81.228	0.97914	1.01121	102.26	0.99532		81.228	0.94246	1.01121	102.26	0.95458		81.228	0.93456	1.01121	102.26	0.93356		81.228	0.93624	1.01121	102.26	0.96099
					10962.5	0.98036	12498.9	1.47756		10962.5	0.94301	12498.9	1.46227		10962.5	0.93406	12498.9	1.45153		10962.5	0.93505	12498.9	1.46252		81.5179	0.98036	1.01131	102.639	0.98855		81.5179	0.94301	1.01131	102.639	0.9569		81.5179	0.93406	1.01131	102.639	0.93466		81.5179	0.93505	1.01131	102.639	0.95741
					10962.8	0.98057	12499.3	1.47769		10962.8	0.94272	12499.3	1.4623		10962.8	0.93351	12499.3	1.45237		10962.8	0.93465	12499.3	1.46385		81.8077	0.98057	1.0114	103.017	0.98881		81.8077	0.94272	1.0114	103.017	0.95697		81.8077	0.93351	1.0114	103.017	0.9364		81.8077	0.93465	1.0114	103.017	0.96017
					10963.1	0.98142	12499.7	1.48041		10963.1	0.94236	12499.7	1.46436		10963.1	0.93241	12499.7	1.45347		10963.1	0.93449	12499.7	1.46812		82.0976	0.98142	1.01149	103.395	0.99446		82.0976	0.94236	1.01149	103.395	0.96123		82.0976	0.93241	1.01149	103.395	0.93869		82.0976	0.93449	1.01149	103.395	0.96902
					10963.4	0.98258	12500.1	1.48213		10963.4	0.94297	12500.1	1.4656		10963.4	0.93239	12500.1	1.4537		10963.4	0.93467	12500.1	1.46958		82.3875	0.98258	1.01158	103.774	0.99802		82.3875	0.94297	1.01158	103.774	0.9638		82.3875	0.93239	1.01158	103.774	0.93916		82.3875	0.93467	1.01158	103.774	0.97203
					10963.7	0.98401	12500.5	1.48278		10963.7	0.94344	12500.5	1.46505		10963.7	0.93403	12500.5	1.45473		10963.7	0.93511	12500.5	1.46723		82.6774	0.98401	1.01167	104.152	0.99936		82.6774	0.94344	1.01167	104.152	0.96266		82.6774	0.93403	1.01167	104.152	0.9413		82.6774	0.93511	1.01167	104.152	0.96717
					10964	0.98485	12500.8	1.48145		10964	0.94331	12500.8	1.46551		10964	0.93422	12500.8	1.45669		10964	0.93617	12500.8	1.46601		82.9673	0.98485	1.01176	104.53	0.99659		82.9673	0.94331	1.01176	104.53	0.96361		82.9673	0.93422	1.01176	104.53	0.94535		82.9673	0.93617	1.01176	104.53	0.96465
					10964.3	0.98354	12501.2	1.4782		10964.3	0.94316	12501.2	1.47095		10964.3	0.9343	12501.2	1.4581		10964.3	0.93718	12501.2	1.46887		83.2572	0.98354	1.01185	104.909	0.98987		83.2572	0.94316	1.01185	104.909	0.97487		83.2572	0.9343	1.01185	104.909	0.94826		83.2572	0.93718	1.01185	104.909	0.97055

## Sheet: Cartesian Coordinates
Cartesian coordinates of optimized structures (in Å) at PBE0-D3/ def2-TZVP(-f)/defgrid2 level of theory.
[(salNdipp)2(DMAP)Os(NP)]	3	(S = 0)				[(salNdipp)2(DMAP)Os(NPS2)]	4	(S = 0)				[(salNdipp)2(DMAP)Os(NPCl)]	5	(S = ½)				[(salNdipp)2(DMAP)Os(η1-N4P)]	6	(S = ½)			[(salNdipp)2(DMAP)Os(N2)]	7	(S = 0)			N3●	(S = 1/2)				[PNN] ●	(S = 1/2)				[NPN] ●	(S = 1/2)
Eh	=	.-2601.910554014951				Eh	=	.-3398.09081735774				Eh	=	.-3062.01101858375				Eh	=	.-2766.0122648696			Eh	=	.-2315.41120838132			Eh	=	.-164.016973373278			Eh	=	.-450.580565399659			Eh	=	.-450.477418715292
Os	13.0502	9.88445	13.1554			Os	13.6387	4.09622	7.01746			Os	6.14137	5.52758	6.65815			Os	5.08855	3.74167	8.01353		Os	13.0781	9.91021	13.2166		N	0.204417	-0.511015	1.16107		N	0.0476645	-0.434274	-0.101599		N	0.212202	-0.527195	1.52128
P	12.0809	8.00963	10.5456			P	14.1148	0.74626	6.88409			P	5.29495	4.69682	3.44995			P	7.90215	4.19523	9.78721		N	12.2652	8.4227	10.7448		N	0.196479	-0.50749	-0.00861822		N	0.0411051	-0.369142	-1.23005		P	0.196303	-0.507358	-0.00861779
O	14.9982	9.89493	12.5688			S	14.1292	-0.229741	8.54735			Cl	7.12722	4.33854	2.24107			O	3.82905	4.15154	6.50072		O	15.059	9.9307	12.7068		N	0.188419	-0.503836	-1.17832		P	0.0568452	-0.527999	1.53559		N	0.18081	-0.487788	-1.53853
O	13.7719	10.9457	14.7586			S	14.4342	0.0579571	5.10881			N	5.78022	7.57453	6.49797			N	3.95032	5.13948	9.0423		O	13.7251	10.9506	14.8399
N	12.7409	11.7724	12.2905			O	12.5337	4.19013	8.65428			O	4.29068	5.20219	7.35707			N	6.42424	3.42926	9.55052		N	12.8049	11.8051	12.3469
N	11.1435	9.96595	14.0019			O	13.2839	6.0745	6.87212			O	6.60413	5.93222	8.59069			O	6.27657	5.18442	7.33073		N	11.1336	9.96085	13.9783
N	13.5421	8.1062	14.1363			N	14.0164	2.30373	7.0194			N	6.39791	3.48639	7.0338			N	6.23623	2.49126	6.8051		N	13.5471	8.12127	14.1615
N	12.4762	8.9345	11.6841			N	15.3638	4.59721	8.0563			N	8.14927	5.83693	6.13528			C	3.94603	3.80547	5.25331		N	12.5514	9.00043	11.6565
C	10.0346	9.97794	13.2455			N	14.701	4.32448	5.19388			N	5.67094	5.15603	4.84808			N	7.21134	2.41676	11.325		C	10.0438	9.90903	13.1957
H	10.186	9.80249	12.191			N	11.7826	3.72539	6.0998			C	6.49858	2.99914	8.22571			N	3.78803	2.15818	8.52995		H	10.2207	9.74374	12.1439
C	13.7025	12.4432	11.7401			C	15.3529	4.83223	9.33027			H	6.51653	1.91188	8.30487			N	1.35377	-1.14673	9.31758		C	13.7839	12.4803	11.8358
H	13.4383	13.4209	11.3361			H	16.3086	5.09415	9.78194			C	8.51002	6.18856	4.89102			C	2.66495	0.730318	10.0862		H	13.5314	13.4534	11.4128
C	13.3403	6.81368	13.5225			C	14.2524	4.79364	10.2332			H	7.71605	6.23643	4.16383			H	2.46689	0.527837	11.1281		C	13.2421	6.84885	13.5526
C	11.4581	12.429	12.2595			C	10.8769	4.63436	5.98675			C	6.71436	8.48728	5.88534			C	4.82349	5.40412	11.804		C	11.5108	12.4236	12.2382
C	15.6464	10.8635	12.0205			H	9.92765	4.321	5.55268			C	4.6943	8.11942	6.94158			H	5.48749	5.23188	10.9569		C	15.7209	10.8987	12.1773
C	15.0727	12.0931	11.5894			C	12.9203	4.48619	9.86342			H	4.6166	9.2013	6.83757			C	4.59328	8.42329	7.5838		C	15.1602	12.1322	11.7358
C	14.3689	10.5128	15.8202			C	12.1253	6.67391	6.76132			C	6.63582	5.1077	9.59739			H	3.75305	8.88204	8.09552		C	14.4064	10.5019	15.847
C	14.1389	8.05887	15.2837			C	11.371	2.43123	5.59333			C	9.13324	5.72518	7.04046			C	8.68316	2.56197	6.76858		C	14.2136	8.05389	15.2682
H	14.3775	7.06435	15.6629			C	14.4999	5.36141	4.36744			H	8.83007	5.44447	8.03954			N	8.19658	3.26772	11.1086		H	14.4719	7.05527	15.6216
C	10.6439	12.2781	11.129			H	13.7369	6.06558	4.66566			C	3.41975	6.09126	7.72005			C	5.9415	6.43655	7.17178		C	10.776	12.2599	11.0568
C	14.3722	6.24815	12.7637			C	10.7946	1.50202	6.47304			C	6.29516	2.4937	5.98817			C	7.50863	1.93625	7.2147		C	14.1491	6.28552	12.6473
C	10.968	10.119	15.324			C	16.6686	4.6932	7.44228			C	10.4556	5.95272	6.75587			C	4.83791	7.05594	7.80787		C	10.9119	10.1529	15.2888
H	11.8612	10.0803	15.9314			C	15.6601	3.4524	4.84245			H	11.1772	5.82749	7.54959			C	5.97622	2.33185	5.54526		H	11.7922	10.2074	15.9136
C	8.77506	10.195	13.7399			H	15.794	2.60633	5.49646			C	6.65632	2.90259	10.6317			H	6.66141	1.69427	4.98802		C	8.76137	10.0691	13.6523
H	7.94882	10.2025	13.045			N	16.964	4.82571	1.72197			H	6.62161	1.82402	10.5139			C	2.45525	0.325458	7.7514		H	7.95834	10.0399	12.9313
C	17.0396	10.6991	11.8279			C	10.9449	6.02292	6.33964			C	6.58956	3.69613	9.47218			H	2.08626	-0.209059	6.88875		C	17.1176	10.7283	12.0109
H	17.4789	9.77285	12.1767			C	11.9303	4.50506	10.8642			N	12.1299	6.60572	5.13958			C	5.38165	9.17233	6.74804		H	17.5439	9.79546	12.3598
C	14.5476	9.13617	16.1298			H	10.9159	4.27504	10.5625			C	3.28308	1.05236	7.21335			H	5.17119	10.2213	6.58405		C	14.6622	9.12635	16.1004
C	11.1162	11.5348	9.9008			C	17.5125	3.57541	7.46892			H	2.98398	0.261339	6.52046			C	0.85945	4.06857	10.7969		C	11.3558	11.5813	9.83647
H	11.9209	10.8665	10.2079			C	16.4305	3.58266	3.71872			H	2.41288	1.30935	7.82331			H	-0.152732	3.76357	10.5618		H	12.2246	11.006	10.1523
C	15.7228	6.90345	12.5999			H	17.1789	2.82794	3.53066			H	4.04999	0.639674	7.87358			C	8.70385	3.73621	5.81067		C	15.501	6.89638	12.3654
H	15.6664	7.90403	13.0215			C	11.5043	2.16944	4.22817			C	8.82057	2.55656	5.73928			H	7.69345	4.13543	5.73537		H	15.5394	7.86845	12.851
C	12.1269	6.14193	13.7092			C	17.0679	5.90213	6.85364			H	8.68919	3.51429	6.23579			C	3.03856	3.9868	3.00981		C	12.0444	6.20022	13.8818
C	11.0503	13.2112	13.3517			C	14.5339	5.09215	11.5814			C	6.74875	5.6504	10.892			H	2.30591	4.41353	2.33372		C	11.0048	13.1717	13.3138
C	15.8946	13.0628	10.977			H	15.5603	5.32232	11.8487			H	6.77508	6.73032	10.976			N	6.22806	2.50564	10.4812		C	16.001	13.1022	11.1494
H	15.4298	13.9891	10.6527			C	10.5451	1.82193	7.93039			C	6.80482	4.84552	12.0046			C	1.71806	4.42616	9.7632		H	15.5472	14.031	10.8164
C	9.38508	12.8715	11.1371			H	11.3589	2.46061	8.27192			H	6.88242	5.29961	12.9864			C	8.79699	0.342008	8.45418		C	9.49212	12.795	10.9975
H	8.74074	12.7592	10.2737			C	12.0625	8.04844	7.03864			C	6.54875	8.81803	4.53455			H	8.84894	-0.518456	9.10788		H	8.90978	12.6703	10.0924
C	17.2368	12.8703	10.7909			H	12.9735	8.53596	7.3646			C	10.8398	6.34613	5.46127			C	3.98047	6.39597	8.73657		C	17.3467	12.9066	10.9955
H	17.8466	13.6304	10.32			C	17.1539	2.30735	8.21055			C	5.04118	1.9524	5.6855			H	3.28113	7.04401	9.26321		H	17.9703	13.6674	10.5442
C	17.8054	11.6668	11.233			H	16.071	2.28032	8.33368			C	7.50003	9.64143	3.93867			C	9.59177	4.87246	6.30641		C	17.9003	11.6968	11.4408
H	18.8692	11.4971	11.1053			C	16.2279	7.15242	6.9646			H	7.39378	9.89906	2.8921			H	9.26021	5.23414	7.28018		H	18.9657	11.5227	11.3334
N	7.37296	10.7051	15.64			H	15.1849	6.84528	7.02627			C	7.76244	9.02542	6.64832			H	9.56076	5.70526	5.5988		N	7.2692	10.4511	15.5162
C	11.0402	6.69067	14.5991			C	15.2147	5.56564	3.21551			C	9.80256	6.4467	4.52083			H	10.637	4.56718	6.39195		C	11.1291	6.72573	14.9611
H	11.2665	7.73844	14.7737			H	14.9813	6.43343	2.61625			H	9.98856	6.71088	3.49089			C	3.00831	4.3273	4.33851		H	11.3576	7.78027	15.0945
C	8.58877	10.4184	15.1138			C	12.0541	3.18914	3.2589			C	6.75921	3.45317	11.8849			H	2.26793	5.01517	4.72884		C	8.52235	10.2804	15.0192
C	9.74478	10.3287	15.9092			H	12.5496	3.96294	3.84197			H	6.80347	2.82185	12.763			C	3.46781	1.80072	9.78468		C	9.66329	10.3034	15.8384
H	9.70511	10.444	16.9824			C	18.7435	3.67262	6.82569			C	5.69939	7.9625	2.30873			H	3.90845	2.38373	10.5759		H	9.59366	10.4648	16.9041
C	14.8533	11.4587	16.7513			H	19.4059	2.81597	6.82421			H	5.98342	8.82809	1.7045			C	2.13115	-0.0682176	9.06208		C	14.9074	11.44	16.7758
H	14.7261	12.5058	16.5031			C	16.2306	4.66448	2.8469			H	4.83209	7.50399	1.82829			C	4.93103	2.9094	4.76009		H	14.7162	12.4868	16.5707
C	11.9787	13.4977	14.5079			C	17.7788	2.30962	9.60533			H	6.51523	7.23891	2.27231			C	6.30844	0.0182147	8.36781		C	11.8557	13.4815	14.5228
H	12.6352	12.6354	14.6241			H	18.8694	2.35838	9.54076			C	7.45169	2.08667	5.3116			H	5.50933	0.742027	8.49197		H	12.5113	12.6266	14.6943
C	9.77891	13.772	13.3161			H	17.5054	1.39589	10.1376			C	9.78461	2.76726	4.57941			C	3.26145	1.41322	7.54186		C	9.71486	13.6777	13.2076
H	9.44021	14.3648	14.1566			H	17.4419	3.15897	10.2025			H	10.0911	1.81806	4.13181			H	3.5127	1.69909	6.53087		H	9.30081	14.2442	14.0323
C	16.7932	6.12454	13.3602			C	12.2415	4.79722	12.1684			H	10.6892	3.26299	4.94039			C	3.02428	4.80594	10.0966		C	16.6076	6.02563	12.9566
H	16.8966	5.10588	12.9759			H	11.4562	4.79625	12.916			H	9.33775	3.38449	3.79951			C	9.90158	2.05008	7.20708		H	16.6213	5.03269	12.4984
H	16.5534	6.05513	14.4241			C	10.3944	0.279922	5.94521			C	2.52962	8.3496	7.96812			H	10.8187	2.52543	6.88142		H	16.4762	5.89189	14.0332
H	17.7632	6.61969	13.2652			H	9.96801	-0.463487	6.60562			H	2.65904	9.41696	7.81753			C	4.92563	2.5788	3.38929		H	17.5846	6.48668	12.7893
C	8.9445	13.5974	12.2265			C	17.5628	1.04418	7.46152			C	2.23372	5.62773	8.32888			H	5.68898	1.89705	3.02794		C	8.95416	13.481	12.0681
H	7.95707	14.0455	12.2197			H	17.1816	1.03146	6.43829			H	2.13496	4.55815	8.46796			C	6.74548	7.22772	6.33074		H	7.94965	13.8849	12.008
[truncated: 51 more rows]
